# Supplementary material for: RNA-seq analysis reveals key genes associated with seed germination of Fritillaria taipaiensis P.Y.Li by cold stratification
Source: Front Plant Sci. 2022 Sep 28;13:1021572. doi: 10.3389/fpls.2022.1021572 (PMC9555243; doi:10.3389/fpls.2022.1021572)
Supplement: Supplementary file 1 [file DataSheet_1.zip]

Archive with 1 entries (1 files):
- Supplementary Material 1.fas
