# Supplementary material for: RNA-seq analysis reveals key genes associated with seed germination of Fritillaria taipaiensis P.Y.Li by cold stratification
Source: Front Plant Sci. 2022 Sep 28;13:1021572. doi: 10.3389/fpls.2022.1021572 (PMC9555243; doi:10.3389/fpls.2022.1021572)
Supplement: Supplementary file 3 [file Table_2.xlsx]

## Sheet: Sheet1
	Serial numbers and eath stages of seed transcriptome sequencing materials
	treatment			control
	number	Treatment temperature	Seed stage	number	Treatment temperature	Seed stage
	A	none	Embryo rate about 12%	A	none	Embryo rate about 12%
	B	4℃	Embryo rate about 25%	b	25℃	Embryo rate about 14%
	C	4℃	Embryo rate about 50%	c	25℃	Embryo rate about 14%
	D	4℃	Embryo rate above 85%	d	25℃	Embryo rate about 20%
	E	15℃	Seed embryo breaking through seed coat about 1-3mm	e	25℃	Embryo rate about 20%
