# Supplementary material for: RNA-seq analysis reveals key genes associated with seed germination of Fritillaria taipaiensis P.Y.Li by cold stratification
Source: Front Plant Sci. 2022 Sep 28;13:1021572. doi: 10.3389/fpls.2022.1021572 (PMC9555243; doi:10.3389/fpls.2022.1021572)
Supplement: Supplementary file 4 [file Table_3.xlsx]

## Sheet: Sheet1
The list of primers used in qRT-PCR analyses
Gene ID	Primer	Primer sequences（5`→3`）
SnRK2s-FtLi.1	F	5' ACCGTGACTTAAAGCTGGAGA 3'
	R	5' ACTCCACAAGACCAGACATCA 3'
ZEP-FtLi.3	F	5' TGGCGGCTCTATGTTTTCAAG 3'
	R	5' GGGCCTTACTTGCTTTGACAA 3'
NCED--FtLi.1	F	5' GGCGGATTCAATCTTCAACGA 3'
	R	5' GAATCCAGATACCTTGGGCCA 3'
PP2C-FtLi.1	F	5' CTGGAAGGAGGTGATGGAGAG 3'
	R	5' CACAACACAGCCCGAGAATC 3'
TAA1-FtLi.1	F	5' TGGTTCATGGAGCAGGAGTT 3'
	R	5' CGCGGGATATGACGAGTAGT 3'
DELLA-FtLi6	F	5' CTAGTGGAGCAGGAGTCTCG 3'
	R	5' GCCTCTCCACCCTATCCTTC 3'
GA20ox-FtLi1	F	5' CCAACTTCCCTGACGATCCT 3'
	R	5' TTCGCGGACAGAGGAAGAAT 3'
GA3ox-FtLi1	F	5' CATTCAGGCCTGGACCAATG 3'
	R	5' GGTACTCCCAACTCCAGCTC 3'
GID1-FtLi2	F	5' AGACGTCATCATCGAACCCA 3'
	R	5' TCGACGGAGACAATGAGGAG 3'
ARF-FtLi.1	F	5' CGTGAAGGTTAGCATGGATGG 3'
	R	5' CTCCGACCAACATCCAATCC 3'
