# Supplementary material for: RNA-seq analysis reveals key genes associated with seed germination of Fritillaria taipaiensis P.Y.Li by cold stratification
Source: Front Plant Sci. 2022 Sep 28;13:1021572. doi: 10.3389/fpls.2022.1021572 (PMC9555243; doi:10.3389/fpls.2022.1021572)
Supplement: Supplementary file 5 [file Table_4.xlsx]

## Sheet: 0d
	Freshly harvested seeds
	Number	Embryo length	Endosperm length	Embryo rate	Group of significance analysis
	1	0.385	3.453	0.111497	1
	2	0.397	3.255	0.121966	1
	3	0.443	3.315	0.133635	1
	4	0.531	3.278	0.161989	1
	5	0.451	3.521	0.128089	1
	6	0.389	3.398	0.114479	1
	7	0.477	3.446	0.138421	1
	8	0.405	3.076	0.131664	1
	9	0.376	3.424	0.109813	1
	10	0.36	3.269	0.110125	1
	11	0.424	3.079	0.137707	1
	12	0.398	3.335	0.11934	1
	13	0.425	3.33	0.127628	1
	14	0.488	3.583	0.136199	1
	15	0.449	3.297	0.136184	1
	16	0.458	3.441	0.133101	1
	17	0.427	3.62	0.117956	1
	18	0.4	3.502	0.11422	1
	19	0.518	2.995	0.172955	1
	20	0.388	3.164	0.12263	1
	21	0.415	3.114	0.133269	1
	22	0.292	2.851	0.10242	1
	23	0.499	3.425	0.145693	1
	24	0.389	3.649	0.106605	1
	25	0.321	3.689	0.0870155	1
	26	0.415	3.635	0.114168	1
	27	0.3	3.23	0.0928793	1
	28	0.321	2.817	0.113951	1
	29	0.449	3.461	0.129731	1
	30	0.346	3.15	0.109841	1

## Sheet: 14
	0℃						4℃						10℃						25℃
	Number	Embryo length	Endosperm length	Embryo rate	Group of significance analysis		Number	Embryo length	Endosperm length	Embryo rate	Group of significance analysis		Number	Embryo length	Endosperm length	Embryo rate	Group of significance analysis		Number	Embryo length	Endosperm length	Embryo rate	Group of significance analysis
	1	0.585	3.453	0.169418	2		1	0.792	3.262	0.242796	3		1	0.567	3.157	0.179601	4		1	0.571	3.654	0.156267	5
	2	0.397	3.255	0.121966	2		2	0.853	3.13	0.272524	3		2	0.556	2.478	0.224374	4		2	0.478	3.576	0.133669	5
	3	0.443	3.315	0.133635	2		3	0.715	2.929	0.244111	3		3	0.686	3.058	0.22433	4		3	0.482	3.488	0.138188	5
	4	0.601	3.278	0.183344	2		4	0.881	3.024	0.291336	3		4	0.783	3.104	0.252255	4		4	0.356	3.353	0.106174	5
	5	0.651	3.521	0.184891	2		5	0.605	3.257	0.185754	3		5	0.595	3.428	0.173571	4		5	0.473	3.252	0.145449	5
	6	0.389	3.398	0.114479	2		6	0.684	3.284	0.208283	3		6	0.532	3.807	0.139743	4		6	0.409	3.431	0.119207	5
	7	0.477	3.446	0.138421	2		7	0.765	3.385	0.225997	3		7	0.438	3.168	0.138258	4		7	0.359	3.195	0.112363	5
	8	0.405	3.076	0.131664	2		8	0.914	3.261	0.280282	3		8	0.464	3.87	0.119897	4		8	0.364	3.315	0.109804	5
	9	0.376	3.424	0.109813	2		9	0.612	3.308	0.185006	3		9	0.443	3.413	0.129798	4		9	0.446	3.396	0.131331	5
	10	0.36	3.269	0.110125	2		10	0.655	3.306	0.198125	3		10	0.491	3.075	0.159675	4		10	0.533	3.406	0.156489	5
	11	0.424	3.079	0.137707	2		11	0.734	3.29	0.2231	3		11	0.544	3.391	0.160425	4		11	0.608	3.378	0.179988	5
	12	0.398	3.335	0.11934	2		12	0.827	3.074	0.269031	3		12	0.482	3.352	0.143795	4		12	0.528	3.752	0.140725	5
	13	0.425	3.33	0.127628	2		13	0.7	3.464	0.202079	3		13	0.563	3.291	0.171073	4		13	0.34	3.37	0.10089	5
	14	0.488	3.583	0.136199	2		14	0.842	3.342	0.251945	3		14	0.522	4.058	0.128635	4		14	0.36	3.291	0.109389	5
	15	0.449	3.297	0.136184	2		15	0.945	3.231	0.292479	3		15	0.406	3.25	0.124923	4		15	0.382	3.511	0.108801	5
	16	0.458	3.441	0.133101	2		16	0.629	3.157	0.19924	3		16	0.416	3.561	0.116821	4		16	0.35	3.042	0.115056	5
	17	0.427	3.62	0.117956	2		17	0.731	3.131	0.233472	3		17	0.501	3.558	0.140809	4		17	0.442	3.242	0.136336	5
	18	0.4	3.502	0.11422	2		18	0.912	3.586	0.254322	3		18	0.403	3.215	0.12535	4		18	0.537	3.213	0.167134	5
	19	0.518	2.995	0.172955	2		19	0.95	3.173	0.299401	3		19	0.443	3.393	0.130563	4		19	0.502	3.458	0.145171	5
	20	0.388	3.164	0.12263	2		20	1.158	3.435	0.337118	3		20	0.505	3.255	0.155146	4		20	0.553	3.2	0.172813	5
	21	0.415	3.114	0.133269	2		21	0.853	3.107	0.274541	3		21	0.408	2.997	0.136136	4		21	0.391	3.393	0.115237	5
	22	0.292	2.851	0.10242	2		22	0.955	3.632	0.262941	3		22	0.56	3.026	0.185063	4		22	0.407	3.033	0.134191	5
	23	0.499	3.425	0.145693	2		23	0.647	2.939	0.220143	3		23	0.583	4.064	0.143455	4		23	0.522	3.169	0.164721	5
	24	0.389	3.649	0.106605	2		24	0.769	2.902	0.26499	3		24	0.405	3.194	0.1268	4		24	0.572	3.07	0.186319	5
	25	0.321	3.689	0.0870155	2		25	0.81	3.473	0.233228	3		25	0.545	3.441	0.158384	4		25	0.621	3.456	0.179688	5
	26	0.415	3.635	0.114168	2		26	0.988	3.299	0.299485	3		26	0.465	3.191	0.145722	4		26	0.522	3.061	0.170533	5
	27	0.3	3.23	0.0928793	2		27	0.64	3.299	0.193998	3		27	0.682	3.452	0.197567	4		27	0.514	3.162	0.162555	5
	28	0.321	2.817	0.113951	2		28	0.883	3.493	0.252791	3		28	0.755	3.709	0.203559	4		28	0.353	3.457	0.102112	5
	29	0.449	3.461	0.129731	2		29	1.161	3.292	0.352673	3		29	0.539	3.001	0.179607	4		29	0.502	3.741	0.134189	5
	30	0.346	3.15	0.109841	2		30	0.687	3.315	0.20724	3		30	0.729	3.483	0.209302	4		30	0.458	3.032	0.151055	5

## Sheet: 28
	0℃						4℃						10℃						25℃
	Number	Embryo length	Endosperm length	Embryo rate	Group of significance analysis		Number	Embryo length	Endosperm length	Embryo rate	Group of significance analysis		Number	Embryo length	Endosperm length	Embryo rate	Group of significance analysis		Number	Embryo length	Endosperm length	Embryo rate	Group of significance analysis
	1	0.722	3.424	0.210864	6		1	1.201	3.809	0.315306	7		1	1.147	3.148	0.364358	8		1	0.417	3.587	0.116253	9
	2	0.598	2.385	0.250734	6		2	1.893	3.942	0.480213	7		2	0.782	3.393	0.230475	8		2	0.54	3.807	0.141844	9
	3	0.522	3.439	0.151788	6		3	1.829	3.576	0.511465	7		3	0.787	3.237	0.243126	8		3	0.545	3.435	0.158661	9
	4	0.575	3.298	0.174348	6		4	1.609	3.605	0.446325	7		4	0.499	2.749	0.181521	8		4	0.325	3.313	0.0980984	9
	5	0.607	3.338	0.181845	6		5	1.669	3.279	0.508997	7		5	1.194	2.752	0.433866	8		5	0.451	3.587	0.125732	9
	6	0.674	3.631	0.185624	6		6	1.917	3.343	0.573437	7		6	1.157	2.735	0.423035	8		6	0.463	3.176	0.145781	9
	7	0.705	3.344	0.210825	6		7	0.987	3.131	0.315235	7		7	0.987	3.563	0.277014	8		7	0.504	3.88	0.129897	9
	8	0.548	3.769	0.145397	6		8	1.875	3.146	0.595995	7		8	0.537	2.977	0.180383	8		8	0.542	3.293	0.164592	9
	9	0.643	3.676	0.174918	6		9	1.907	3.559	0.535825	7		9	0.799	3.789	0.210874	8		9	0.418	3.661	0.114176	9
	10	0.452	3.099	0.145854	6		10	1.442	2.948	0.489145	7		10	0.937	3.367	0.278289	8		10	0.581	3.284	0.176918	9
	11	0.599	3.342	0.179234	6		11	1.574	2.815	0.559147	7		11	0.726	3.686	0.196961	8		11	0.471	3.384	0.139184	9
	12	0.607	3.278	0.185174	6		12	1.168	3.58	0.326257	7		12	0.559	3.036	0.184124	8		12	0.736	3.022	0.243547	9
	13	0.654	3.29	0.198784	6		13	2.08	3.414	0.609256	7		13	0.6	3.078	0.194932	8		13	0.568	3.419	0.16613	9
	14	0.729	3.481	0.209423	6		14	1.726	3.047	0.566459	7		14	0.637	2.962	0.215057	8		14	0.428	3.32	0.128916	9
	15	0.58	3.039	0.190852	6		15	1.495	3.741	0.399626	7		15	0.536	3.331	0.160913	8		15	0.409	2.993	0.136652	9
	16	0.537	2.628	0.204338	6		16	1.956	3.544	0.551919	7		16	0.964	2.897	0.332758	8		16	0.387	3.165	0.122275	9
	17	0.616	2.315	0.266091	6		17	1.706	3.108	0.548906	7		17	0.846	3.109	0.272113	8		17	0.391	3.339	0.117101	9
	18	0.609	3.275	0.185954	6		18	1.627	3.092	0.526197	7		18	0.707	3.669	0.192696	8		18	0.452	3.363	0.134404	9
	19	0.662	3.408	0.194249	6		19	1.638	3.429	0.47769	7		19	0.967	3.348	0.288829	8		19	0.441	3.285	0.134247	9
	20	0.661	2.805	0.235651	6		20	1.285	4.015	0.32005	7		20	0.669	3.626	0.184501	8		20	0.525	3.592	0.146158	9
	21	0.714	3.716	0.192142	6		21	1.747	3.354	0.520871	7		21	0.702	3.244	0.2164	8		21	0.541	4.02	0.134577	9
	22	0.769	3.622	0.212314	6		22	1.557	3.652	0.426342	7		22	0.616	3.188	0.193225	8		22	0.585	3.839	0.152383	9
	23	0.926	3.325	0.278496	6		23	1.336	3.417	0.390986	7		23	1.588	3.521	0.451008	8		23	0.619	3.323	0.186277	9
	24	0.569	2.769	0.205489	6		24	1.561	3.062	0.509798	7		24	1.021	3.294	0.309957	8		24	0.441	3.348	0.13172	9
	25	0.705	3.665	0.19236	6		25	1.878	3.298	0.569436	7		25	0.858	3.329	0.257735	8		25	0.632	3.35	0.188657	9
	26	0.602	3.076	0.195709	6		26	1.507	3.099	0.486286	7		26	0.855	2.495	0.342685	8		26	0.46	3.137	0.146637	9
	27	0.638	3.179	0.200692	6		27	1.044	3.17	0.329338	7		27	0.799	3.017	0.264833	8		27	0.503	3.399	0.147985	9
	28	0.786	3.298	0.238326	6		28	1.677	3.606	0.465058	7		28	0.921	3.331	0.276494	8		28	0.563	3.435	0.163901	9
	29	0.943	3.036	0.310606	6		29	1.622	3.654	0.443897	7		29	1.519	3.561	0.426566	8		29	0.571	2.911	0.196153	9
	30	0.559	3.467	0.161234	6		30	1.666	2.896	0.575276	7		30	0.861	3.64	0.236538	8		30	0.538	3.705	0.145209	9

## Sheet: 42
	0℃						4℃						10℃						25℃
	Number	Embryo length	Endosperm length	Embryo rate	Group of significance analysis		Number	Embryo length	Endosperm length	Embryo rate	Group of significance analysis		Number	Embryo length	Endosperm length	Embryo rate	Group of significance analysis		Number	Embryo length	Endosperm length	Embryo rate	Group of significance analysis
	1	0.78	2.979	0.261833	10		1	2.947	3.898	0.756029	11		1	2.221	3.691	0.601734	12		1	0.498	3.035	0.164086	13
	2	0.889	3.458	0.257085	10		2	3.112	3.327	0.935377	11		2	2.163	3.346	0.646444	12		2	0.397	2.88	0.137847	13
	3	0.682	3.598	0.18955	10		3	3.149	3.529	0.892321	11		3	1.067	3.155	0.338193	12		3	0.566	2.197	0.257624	13
	4	0.983	3.597	0.273283	10		4	3.227	3.65	0.88411	11		4	1.7	2.937	0.578822	12		4	0.408	2.636	0.15478	13
	5	0.748	2.976	0.251344	10		5	3.693	3.993	0.924869	11		5	2.624	4.115	0.637667	12		5	0.479	2.67	0.179401	13
	6	0.716	3.871	0.184965	10		6	3.101	3.378	0.917999	11		6	1.742	3.343	0.521089	12		6	0.414	3.044	0.136005	13
	7	0.688	3.195	0.215336	10		7	2.841	3.7	0.767838	11		7	1.74	3.391	0.513123	12		7	0.811	2.725	0.297615	13
	8	0.846	3.127	0.270547	10		8	2.643	3.108	0.850386	11		8	1.822	3.466	0.525678	12		8	0.452	3.294	0.137219	13
	9	0.572	3.832	0.149269	10		9	3.22	3.58	0.899441	11		9	1.587	2.642	0.600681	12		9	0.644	2.807	0.229426	13
	10	0.974	3.022	0.322303	10		10	3.279	3.598	0.91134	11		10	1.661	3.59	0.462674	12		10	0.432	2.892	0.149378	13
	11	0.748	2.976	0.251344	10		11	3.217	3.705	0.868286	11		11	1.24	3.328	0.372596	12		11	0.513	2.672	0.191991	13
	12	0.601	3.269	0.183848	10		12	3.017	3.687	0.81828	11		12	1.66	3.558	0.466554	12		12	0.412	2.695	0.152876	13
	13	0.805	2.772	0.290404	10		13	2.891	3.665	0.788813	11		13	2.138	3.145	0.679809	12		13	0.465	2.509	0.185333	13
	14	0.604	3.639	0.16598	10		14	2.907	3.262	0.891171	11		14	1.995	2.927	0.681585	12		14	0.491	2.648	0.185423	13
	15	0.564	3.488	0.161697	10		15	2.856	3.051	0.936087	11		15	1.165	2.773	0.420123	12		15	0.351	2.7	0.13	13
	16	0.656	2.8	0.234286	10		16	3.284	3.826	0.858338	11		16	2.203	2.781	0.792161	12		16	0.452	2.977	0.151831	13
	17	0.68	2.975	0.228571	10		17	2.658	3.17	0.838486	11		17	1.294	2.928	0.44194	12		17	0.387	2.906	0.133173	13
	18	0.787	3.394	0.23188	10		18	2.951	3.951	0.7469	11		18	2.35	3.25	0.723077	12		18	0.33	2.605	0.126679	13
	19	0.695	2.971	0.233928	10		19	2.992	3.344	0.894737	11		19	2.035	3.495	0.58226	12		19	0.479	3.28	0.146037	13
	20	0.668	2.386	0.279966	10		20	3.522	3.733	0.943477	11		20	2.554	3.406	0.749853	12		20	0.395	2.521	0.156684	13
	21	0.587	3.492	0.168099	10		21	3.002	3.857	0.778325	11		21	2.158	3.437	0.627873	12		21	0.564	2.64	0.213636	13
	22	0.793	2.783	0.284944	10		22	2.502	3.108	0.805019	11		22	1.671	3.469	0.481695	12		22	0.523	2.773	0.188604	13
	23	0.51	3.325	0.153383	10		23	3.212	3.792	0.847046	11		23	2.153	2.725	0.790092	12		23	0.4	3.046	0.13132	13
	24	0.596	2.97	0.200673	10		24	3.09	3.757	0.822465	11		24	1.547	3.542	0.436759	12		24	0.476	2.598	0.183218	13
	25	0.614	3.681	0.166802	10		25	2.734	3.174	0.861374	11		25	1.278	3.46	0.369364	12		25	0.389	2.646	0.147014	13
	26	0.65	3.35	0.19403	10		26	2.923	3.727	0.784277	11		26	1.424	3.401	0.4187	12		26	0.536	2.664	0.201201	13
	27	0.667	3.415	0.195315	10		27	2.944	3.554	0.828362	11		27	1.888	3.551	0.531681	12		27	0.374	2.671	0.140022	13
	28	0.814	3.218	0.252952	10		28	2.601	2.982	0.872233	11		28	1.849	2.867	0.644925	12		28	0.481	2.734	0.175933	13
	29	0.948	3.767	0.251659	10		29	3.043	3.728	0.816255	11		29	1.529	3.054	0.500655	12		29	0.471	3.193	0.14751	13
	30	0.759	3.303	0.229791	10		30	2.912	3.195	0.911424	11		30	2.492	3.505	0.710984	12		30	0.293	2.549	0.114947	13

## Sheet: Notability analysis
	Description
	VAR00002
			N	mean	Standard Deviation	standard error	95% Confidence Interval of the Difference		Minimum value	maximum value	variance component
							Lower	Upper
	1.00		30	0.123839	0.0182786	0.00333721	0.117014	0.130664	0.0870155	0.172955
	2.00		30	0.128375	0.0240629	0.00439326	0.11939	0.13736	0.0870155	0.184891
	3.00		30	0.248614	0.0434465	0.00793221	0.232391	0.264837	0.185006	0.352673
	4.00		30	0.160821	0.035512	0.00648358	0.147561	0.174082	0.116821	0.252255
	5.00		30	0.139528	0.0259018	0.00472899	0.129856	0.1492	0.10089	0.186319
	6.00		30	0.202311	0.0376513	0.00687416	0.188251	0.21637	0.145397	0.310606
	7.00		30	0.479158	0.0901131	0.0164523	0.445509	0.512807	0.315235	0.609256
	8.00		30	0.267375	0.0842485	0.0153816	0.235917	0.298834	0.160913	0.451008
	9.00		30	0.147802	0.0293133	0.00535186	0.136856	0.158748	0.0980984	0.243547
	10.00		30	0.224502	0.0463613	0.00846437	0.207191	0.241814	0.149269	0.322303
	11.00		30	0.855035	0.0573893	0.0104778	0.833606	0.876465	0.7469	0.943477
	12.00		30	0.561626	0.127816	0.0233359	0.513899	0.609354	0.338193	0.792161
	13.00		30	0.168227	0.0408964	0.00746662	0.152956	0.183498	0.114947	0.297615
	sum		390	0.28517	0.217782	0.0110278	0.263489	0.306852	0.0870155	0.943477
	model	fixed effect, FE			0.0592778	0.00300165	0.279268	0.291072
		random effect, RE				0.0604914	0.153371	0.41697			0.0474527
	VAR00002
		VAR00001	N	alpha = 0.05 of Subset
				1	2	3	4	5	6	7	8	9
	Duncana	1.00	30	0.123839
		2.00	30	0.128375	0.128375
		5.00	30	0.139528	0.139528	0.139528
		9.00	30	0.147802	0.147802	0.147802
		4.00	30		0.160821	0.160821
		13.00	30			0.168227
		6.00	30				0.202311
		10.00	30				0.224502	0.224502
		3.00	30					0.248614	0.248614
		8.00	30						0.267375
		7.00	30							0.479158
		12.00	30								0.561626
		11.00	30									0.855035
		Statistical significance		0.156374	0.0522213	0.0876334	0.147911	0.116007	0.221045	1	1	1
