# Supplementary material for: RNA-seq analysis reveals key genes associated with seed germination of Fritillaria taipaiensis P.Y.Li by cold stratification
Source: Front Plant Sci. 2022 Sep 28;13:1021572. doi: 10.3389/fpls.2022.1021572 (PMC9555243; doi:10.3389/fpls.2022.1021572)
Supplement: Supplementary file 6 [file Table_5.xlsx]

## Sheet: Sheet1
	Number of RNA-seq reads sequenced of seed of F. taipaiensis
	Sample	Raw Reads	Clean Reads	Clean Base(G)	Error Rate(%)	Q20(%)	Q30(%)	GC Content(%)
	A-1	47194804	44276140	6.64	0.02	98.59	95.68	51.95
	A-2	46429300	43564716	6.53	0.02	98.36	95.08	51.82
	A-3	43978170	41107958	6.17	0.02	98.46	95.39	51.92
	B-1	44916218	41800302	6.27	0.02	98.3	94.94	51.34
	B-2	45184862	42473624	6.37	0.02	98.4	95.21	51.28
	B-3	45503398	42621570	6.39	0.02	98.39	95.18	51.55
	b-1	45045404	42476440	6.37	0.02	98.3	95	51.81
	b-2	45027318	42281830	6.34	0.02	98.29	94.95	51.8
	b-3	45083126	42498760	6.37	0.02	98.36	95.12	51.53
	C-1	50949944	47075906	7.06	0.02	98.19	94.68	51.72
	C-2	49494856	47081266	7.06	0.02	98.45	95.34	51.29
	C-3	47582442	43455370	6.52	0.03	97.86	93.86	51.75
	c-1	43162842	40854122	6.13	0.02	98.34	95.05	51.76
	c-2	48882378	46133486	6.92	0.02	98.42	95.3	51.87
	c-3	45819842	44273968	6.64	0.02	98.43	95.33	51.93
	D-1	47166070	44245328	6.64	0.02	98.1	94.21	51.65
	D-2	46510682	43416686	6.51	0.02	98.36	95.09	50.72
	D-3	45116166	42039022	6.31	0.02	98.4	95.19	51.25
	d-1	47258218	44480428	6.67	0.02	98.43	95.27	51.92
	d-2	50100492	47354650	7.1	0.02	98.37	95.18	54.5
	d-3	55926890	50398120	7.56	0.02	98.34	95.06	54.5
	E-1	47121348	44157272	6.62	0.02	98.35	95.08	50.96
	E-2	45096494	42290320	6.34	0.02	98.19	94.64	51.18
	E-3	45210674	42282990	6.34	0.02	98.41	95.27	51.15
	e-1	45154452	42612764	6.39	0.02	98.29	94.98	51.36
	e-2	44962866	42291992	6.34	0.02	98.39	95.19	51.64
	e-3	45081782	43289958	6.49	0.02	98.28	94.9	52.1

## Sheet: Sheet2
	transcripts and unigenes assembly results
	Type	Number	Mean Length	N50	Total Bases
	Transcript	107113	949	1251	101700861
	Unigenes	67784	900	1196	78040132
