# Supplementary material for: RNA-seq analysis reveals key genes associated with seed germination of Fritillaria taipaiensis P.Y.Li by cold stratification
Source: Front Plant Sci. 2022 Sep 28;13:1021572. doi: 10.3389/fpls.2022.1021572 (PMC9555243; doi:10.3389/fpls.2022.1021572)
Supplement: Supplementary file 8 [file Table_7.xlsx]

## Sheet: node-FtaiA-purple
nodeName	altName	nodeAttr[nodesPresent, ]
cluster25691-TRINITY_DN21630_c0_g1_i1	NA	purple
cluster14555-TRINITY_DN5084_c0_g1_i3	NA	purple
cluster20783-TRINITY_DN5021_c0_g1_i11	NA	purple
cluster25798-TRINITY_DN5021_c0_g1_i12	NA	purple
cluster26029-TRINITY_DN55077_c0_g2_i3	NA	purple
cluster26247-TRINITY_DN54640_c1_g2_i1	NA	purple
cluster20937-TRINITY_DN54665_c0_g2_i1	NA	purple
cluster19998-TRINITY_DN54673_c0_g1_i3	NA	purple
cluster26417-TRINITY_DN18712_c0_g1_i1	NA	purple
cluster26480-TRINITY_DN43722_c0_g1_i1	NA	purple
cluster26487-TRINITY_DN43710_c0_g2_i1	NA	purple
cluster26571-TRINITY_DN23446_c0_g1_i1	NA	purple
cluster26593-TRINITY_DN23440_c0_g1_i1	NA	purple
cluster26624-TRINITY_DN23430_c0_g1_i1	NA	purple
cluster26754-TRINITY_DN25848_c0_g1_i1	NA	purple
cluster26824-TRINITY_DN18989_c0_g1_i1	NA	purple
cluster26846-TRINITY_DN18906_c0_g1_i1	NA	purple
cluster22274-TRINITY_DN18973_c0_g1_i6	NA	purple
cluster26871-TRINITY_DN18973_c0_g1_i9	NA	purple
cluster6815-TRINITY_DN18993_c0_g2_i3	NA	purple
cluster26898-TRINITY_DN18956_c0_g1_i29	NA	purple
cluster6589-TRINITY_DN2494_c0_g1_i1	NA	purple
cluster27090-TRINITY_DN2499_c1_g1_i1	NA	purple
cluster27106-TRINITY_DN2431_c0_g1_i10	NA	purple
cluster27151-TRINITY_DN72326_c0_g3_i2	NA	purple
cluster27174-TRINITY_DN72350_c0_g1_i1	NA	purple
cluster6382-TRINITY_DN73513_c0_g1_i7	NA	purple
cluster27258-TRINITY_DN41704_c0_g1_i1	NA	purple
cluster27330-TRINITY_DN41767_c1_g1_i1	NA	purple
cluster5806-TRINITY_DN15868_c0_g1_i3	NA	purple
cluster2865-TRINITY_DN15828_c0_g1_i9	NA	purple
cluster15067-TRINITY_DN14759_c0_g1_i3	NA	purple
cluster27517-TRINITY_DN14793_c0_g1_i1	NA	purple
cluster27602-TRINITY_DN9409_c0_g1_i1	NA	purple
cluster27621-TRINITY_DN9420_c0_g1_i1	NA	purple
cluster27622-TRINITY_DN9420_c0_g1_i3	NA	purple
cluster27624-TRINITY_DN9420_c0_g1_i7	NA	purple
cluster27691-TRINITY_DN36532_c0_g1_i1	NA	purple
cluster27700-TRINITY_DN36589_c0_g3_i1	NA	purple
cluster7742-TRINITY_DN76424_c0_g2_i4	NA	purple
cluster27862-TRINITY_DN81833_c0_g1_i1	NA	purple
cluster27910-TRINITY_DN81814_c0_g1_i1	NA	purple
cluster28027-TRINITY_DN16030_c0_g1_i17	NA	purple
cluster28029-TRINITY_DN16030_c0_g1_i4	NA	purple
cluster28036-TRINITY_DN16003_c0_g1_i1	NA	purple
cluster28048-TRINITY_DN16056_c0_g1_i2	NA	purple
cluster6444-TRINITY_DN16056_c0_g1_i3	NA	purple
cluster16737-TRINITY_DN13481_c0_g1_i9	NA	purple
cluster28279-TRINITY_DN62342_c0_g2_i1	NA	purple
cluster28298-TRINITY_DN62366_c0_g1_i2	NA	purple
cluster28310-TRINITY_DN62381_c0_g1_i2	NA	purple
cluster28340-TRINITY_DN62398_c0_g1_i1	NA	purple
cluster28342-TRINITY_DN62318_c0_g1_i1	NA	purple
cluster8058-TRINITY_DN59050_c0_g1_i2	NA	purple
cluster28552-TRINITY_DN56364_c0_g1_i1	NA	purple
cluster28637-TRINITY_DN59677_c0_g1_i1	NA	purple
cluster19301-TRINITY_DN59677_c0_g2_i1	NA	purple
cluster28639-TRINITY_DN59677_c0_g3_i1	NA	purple
cluster28666-TRINITY_DN59636_c0_g2_i1	NA	purple
cluster28683-TRINITY_DN59603_c0_g1_i1	NA	purple
cluster28951-TRINITY_DN52021_c0_g1_i1	NA	purple
cluster28952-TRINITY_DN52021_c0_g1_i2	NA	purple
cluster7551-TRINITY_DN52096_c0_g1_i2	NA	purple
cluster11742-TRINITY_DN52000_c0_g1_i4	NA	purple
cluster29030-TRINITY_DN28581_c0_g1_i1	NA	purple
cluster16084-TRINITY_DN28583_c0_g1_i4	NA	purple
cluster29060-TRINITY_DN28583_c0_g1_i5	NA	purple
cluster29061-TRINITY_DN28583_c0_g1_i7	NA	purple
cluster3533-TRINITY_DN52118_c0_g1_i5	NA	purple
cluster6967-TRINITY_DN52193_c0_g1_i5	NA	purple
cluster29149-TRINITY_DN22913_c0_g1_i1	NA	purple
cluster29244-TRINITY_DN22926_c0_g1_i1	NA	purple
cluster29354-TRINITY_DN85_c0_g2_i1	NA	purple
cluster29421-TRINITY_DN98_c0_g1_i3	NA	purple
cluster29460-TRINITY_DN87_c0_g1_i5	NA	purple
cluster29462-TRINITY_DN87_c0_g1_i7	NA	purple
cluster15436-TRINITY_DN52_c0_g1_i3	NA	purple
cluster29503-TRINITY_DN32920_c0_g1_i1	NA	purple
cluster29515-TRINITY_DN32994_c0_g1_i1	NA	purple
cluster29557-TRINITY_DN32930_c0_g1_i1	NA	purple
cluster9265-TRINITY_DN68423_c0_g1_i3	NA	purple
cluster29664-TRINITY_DN58543_c0_g1_i1	NA	purple
cluster3951-TRINITY_DN11813_c0_g1_i3	NA	purple
cluster29726-TRINITY_DN11830_c0_g1_i1	NA	purple
cluster29727-TRINITY_DN11830_c0_g2_i1	NA	purple
cluster29790-TRINITY_DN11823_c0_g1_i1	NA	purple
cluster18013-TRINITY_DN11829_c0_g1_i1	NA	purple
cluster11347-TRINITY_DN31946_c0_g1_i46	NA	purple
cluster7087-TRINITY_DN27119_c0_g1_i7	NA	purple
cluster30021-TRINITY_DN27182_c0_g1_i1	NA	purple
cluster30030-TRINITY_DN27112_c0_g1_i1	NA	purple
cluster30037-TRINITY_DN27128_c0_g1_i1	NA	purple
cluster18340-TRINITY_DN8000_c0_g1_i1	NA	purple
cluster30136-TRINITY_DN8078_c0_g1_i35	NA	purple
cluster30140-TRINITY_DN8096_c0_g1_i18	NA	purple
cluster30144-TRINITY_DN8096_c0_g1_i8	NA	purple
cluster30153-TRINITY_DN8075_c0_g1_i17	NA	purple
cluster30226-TRINITY_DN16564_c1_g2_i2	NA	purple
cluster30261-TRINITY_DN16510_c0_g1_i1	NA	purple
cluster30368-TRINITY_DN28602_c0_g1_i1	NA	purple
cluster30421-TRINITY_DN28624_c1_g1_i1	NA	purple
cluster12136-TRINITY_DN28609_c0_g2_i7	NA	purple
cluster3792-TRINITY_DN2048_c1_g1_i8	NA	purple
cluster30866-TRINITY_DN2056_c0_g1_i6	NA	purple
cluster30982-TRINITY_DN8423_c0_g2_i1	NA	purple
cluster2012-TRINITY_DN8420_c0_g1_i33	NA	purple
cluster31041-TRINITY_DN8425_c0_g1_i2	NA	purple
cluster31073-TRINITY_DN8444_c1_g1_i1	NA	purple
cluster31101-TRINITY_DN8487_c0_g1_i9	NA	purple
cluster31130-TRINITY_DN72967_c0_g1_i1	NA	purple
cluster31160-TRINITY_DN72988_c0_g3_i2	NA	purple
cluster31166-TRINITY_DN72997_c0_g1_i1	NA	purple
cluster31376-TRINITY_DN56001_c0_g1_i1	NA	purple
cluster31397-TRINITY_DN56065_c0_g1_i1	NA	purple
cluster19445-TRINITY_DN56093_c0_g1_i3	NA	purple
cluster31412-TRINITY_DN56024_c0_g1_i1	NA	purple
cluster31426-TRINITY_DN41676_c0_g1_i8	NA	purple
cluster15665-TRINITY_DN59312_c0_g3_i1	NA	purple
cluster31683-TRINITY_DN77695_c0_g1_i1	NA	purple
cluster31715-TRINITY_DN45053_c0_g1_i1	NA	purple
cluster31717-TRINITY_DN45096_c0_g1_i1	NA	purple
cluster16355-TRINITY_DN12915_c1_g1_i1	NA	purple
cluster31895-TRINITY_DN12916_c0_g1_i1	NA	purple
cluster31934-TRINITY_DN40989_c0_g1_i1	NA	purple
cluster32025-TRINITY_DN74515_c0_g1_i1	NA	purple
cluster13365-TRINITY_DN18287_c0_g1_i1	NA	purple
cluster32200-TRINITY_DN22091_c0_g2_i1	NA	purple
cluster32290-TRINITY_DN17688_c0_g2_i1	NA	purple
cluster32412-TRINITY_DN82250_c0_g1_i1	NA	purple
cluster32457-TRINITY_DN82274_c0_g1_i1	NA	purple
cluster24050-TRINITY_DN39597_c0_g1_i2	NA	purple
cluster32660-TRINITY_DN17798_c0_g1_i5	NA	purple
cluster18980-TRINITY_DN17798_c0_g1_i7	NA	purple
cluster32739-TRINITY_DN17724_c0_g2_i1	NA	purple
cluster19162-TRINITY_DN31650_c1_g1_i1	NA	purple
cluster32965-TRINITY_DN31640_c0_g1_i1	NA	purple
cluster32999-TRINITY_DN12813_c0_g1_i1	NA	purple
cluster33000-TRINITY_DN12813_c0_g1_i2	NA	purple
cluster33063-TRINITY_DN12892_c0_g1_i2	NA	purple
cluster33110-TRINITY_DN12821_c0_g1_i1	NA	purple
cluster33114-TRINITY_DN12897_c0_g1_i14	NA	purple
cluster33489-TRINITY_DN22622_c0_g1_i1	NA	purple
cluster33534-TRINITY_DN60687_c0_g1_i1	NA	purple
cluster33587-TRINITY_DN60674_c0_g4_i1	NA	purple
cluster33592-TRINITY_DN60601_c0_g5_i1	NA	purple
cluster33600-TRINITY_DN13242_c0_g2_i1	NA	purple
cluster15397-TRINITY_DN13258_c0_g1_i2	NA	purple
cluster33740-TRINITY_DN30528_c0_g1_i1	NA	purple
cluster7140-TRINITY_DN30576_c0_g1_i12	NA	purple
cluster22653-TRINITY_DN10905_c0_g1_i2	NA	purple
cluster33989-TRINITY_DN10926_c0_g3_i1	NA	purple
cluster34081-TRINITY_DN68846_c0_g1_i1	NA	purple
cluster34121-TRINITY_DN43889_c0_g1_i1	NA	purple
cluster34296-TRINITY_DN8854_c0_g1_i2	NA	purple
cluster34469-TRINITY_DN12220_c0_g2_i4	NA	purple
cluster34474-TRINITY_DN12299_c0_g1_i1	NA	purple
cluster34583-TRINITY_DN12208_c0_g1_i1	NA	purple
cluster34584-TRINITY_DN12264_c0_g1_i1	NA	purple
cluster34612-TRINITY_DN17907_c0_g1_i1	NA	purple
cluster22553-TRINITY_DN17902_c0_g1_i1	NA	purple
cluster34677-TRINITY_DN17989_c0_g1_i2	NA	purple
cluster34874-TRINITY_DN79611_c0_g1_i1	NA	purple
cluster34993-TRINITY_DN40586_c0_g1_i1	NA	purple
cluster35013-TRINITY_DN40590_c0_g1_i1	NA	purple
cluster35071-TRINITY_DN27423_c0_g1_i1	NA	purple
cluster35258-TRINITY_DN56513_c0_g2_i1	NA	purple
cluster35316-TRINITY_DN68064_c0_g1_i1	NA	purple
cluster35365-TRINITY_DN68046_c0_g1_i1	NA	purple
cluster35382-TRINITY_DN67750_c0_g1_i1	NA	purple
cluster35386-TRINITY_DN67728_c0_g2_i1	NA	purple
cluster35804-TRINITY_DN64509_c0_g1_i1	NA	purple
cluster35822-TRINITY_DN64591_c0_g1_i1	NA	purple
cluster35827-TRINITY_DN64513_c0_g1_i1	NA	purple
cluster35852-TRINITY_DN64535_c0_g1_i1	NA	purple
cluster6703-TRINITY_DN64528_c0_g1_i1	NA	purple
cluster35925-TRINITY_DN19827_c0_g2_i1	NA	purple
cluster35940-TRINITY_DN19866_c1_g1_i1	NA	purple
cluster35949-TRINITY_DN19899_c0_g1_i1	NA	purple
cluster36019-TRINITY_DN24988_c0_g1_i1	NA	purple
cluster4214-TRINITY_DN7921_c0_g1_i1	NA	purple
cluster36152-TRINITY_DN7902_c0_g2_i1	NA	purple
cluster36158-TRINITY_DN7997_c0_g1_i1	NA	purple
cluster36160-TRINITY_DN7997_c0_g3_i1	NA	purple
cluster36166-TRINITY_DN7905_c0_g1_i4	NA	purple
cluster6195-TRINITY_DN39917_c0_g1_i4	NA	purple
cluster6053-TRINITY_DN2239_c0_g1_i46	NA	purple
cluster36330-TRINITY_DN2215_c0_g1_i6	NA	purple
cluster1200-TRINITY_DN2290_c0_g1_i3	NA	purple
cluster36466-TRINITY_DN2225_c1_g1_i14	NA	purple
cluster36476-TRINITY_DN2225_c1_g1_i6	NA	purple
cluster36480-TRINITY_DN2225_c7_g1_i1	NA	purple
cluster17339-TRINITY_DN30280_c0_g1_i1	NA	purple
cluster15962-TRINITY_DN30280_c0_g1_i2	NA	purple
cluster36559-TRINITY_DN30268_c0_g2_i1	NA	purple
cluster20747-TRINITY_DN30226_c0_g1_i3	NA	purple
cluster36609-TRINITY_DN3366_c0_g2_i1	NA	purple
cluster11274-TRINITY_DN3346_c0_g1_i3	NA	purple
cluster36743-TRINITY_DN3346_c0_g1_i4	NA	purple
cluster36805-TRINITY_DN81772_c0_g1_i1	NA	purple
cluster36833-TRINITY_DN81791_c0_g1_i1	NA	purple
cluster18523-TRINITY_DN12104_c0_g2_i1	NA	purple
cluster36926-TRINITY_DN12112_c0_g2_i1	NA	purple
cluster36968-TRINITY_DN66884_c1_g1_i1	NA	purple
cluster36981-TRINITY_DN66869_c0_g2_i1	NA	purple
cluster37025-TRINITY_DN66854_c0_g1_i1	NA	purple
cluster37130-TRINITY_DN1379_c0_g4_i1	NA	purple
cluster37140-TRINITY_DN1317_c0_g2_i1	NA	purple
cluster37210-TRINITY_DN1330_c0_g1_i1	NA	purple
cluster37280-TRINITY_DN70007_c0_g1_i3	NA	purple
cluster37327-TRINITY_DN29137_c0_g1_i1	NA	purple
cluster37357-TRINITY_DN29103_c0_g2_i1	NA	purple
cluster37394-TRINITY_DN29100_c0_g1_i1	NA	purple
cluster37463-TRINITY_DN36839_c0_g1_i1	NA	purple
cluster37734-TRINITY_DN39818_c0_g1_i5	NA	purple
cluster37756-TRINITY_DN54110_c0_g4_i1	NA	purple
cluster17518-TRINITY_DN54123_c0_g2_i3	NA	purple
cluster37783-TRINITY_DN54123_c0_g2_i4	NA	purple
cluster37829-TRINITY_DN54172_c0_g1_i1	NA	purple
cluster37855-TRINITY_DN30496_c0_g1_i1	NA	purple
cluster37857-TRINITY_DN30428_c0_g1_i1	NA	purple
cluster37883-TRINITY_DN30452_c0_g1_i1	NA	purple
cluster37889-TRINITY_DN30438_c0_g1_i1	NA	purple
cluster38034-TRINITY_DN24747_c1_g3_i1	NA	purple
cluster38103-TRINITY_DN22185_c0_g1_i1	NA	purple
cluster38135-TRINITY_DN22108_c0_g1_i1	NA	purple
cluster38160-TRINITY_DN22138_c0_g2_i2	NA	purple
cluster38215-TRINITY_DN73135_c0_g2_i1	NA	purple
cluster1106-TRINITY_DN2668_c0_g1_i14	NA	purple
cluster692-TRINITY_DN2668_c0_g1_i21	NA	purple
cluster1353-TRINITY_DN2685_c0_g1_i6	NA	purple
cluster38535-TRINITY_DN2626_c0_g4_i1	NA	purple
cluster16092-TRINITY_DN2626_c2_g1_i1	NA	purple
cluster14305-TRINITY_DN5202_c0_g1_i6	NA	purple
cluster3164-TRINITY_DN5278_c0_g1_i5	NA	purple
cluster38906-TRINITY_DN5237_c0_g1_i2	NA	purple
cluster38929-TRINITY_DN33396_c0_g1_i1	NA	purple
cluster19028-TRINITY_DN19687_c0_g1_i1	NA	purple
cluster39034-TRINITY_DN19687_c0_g2_i1	NA	purple
cluster39046-TRINITY_DN19696_c0_g1_i1	NA	purple
cluster39073-TRINITY_DN19645_c0_g1_i1	NA	purple
cluster16698-TRINITY_DN19640_c0_g2_i1	NA	purple
cluster39107-TRINITY_DN19692_c0_g1_i1	NA	purple
cluster39176-TRINITY_DN37311_c0_g1_i1	NA	purple
cluster22695-TRINITY_DN61925_c0_g1_i1	NA	purple
cluster39298-TRINITY_DN61927_c0_g1_i1	NA	purple
cluster39387-TRINITY_DN36408_c0_g1_i1	NA	purple
cluster39461-TRINITY_DN24800_c1_g1_i1	NA	purple
cluster39476-TRINITY_DN24833_c0_g1_i2	NA	purple
cluster39585-TRINITY_DN6114_c0_g1_i7	NA	purple
cluster39641-TRINITY_DN6139_c0_g2_i1	NA	purple
cluster39660-TRINITY_DN6195_c1_g1_i1	NA	purple
cluster39750-TRINITY_DN21990_c0_g1_i5	NA	purple
cluster12488-TRINITY_DN21916_c0_g1_i1	NA	purple
cluster39815-TRINITY_DN21907_c0_g1_i1	NA	purple
cluster39945-TRINITY_DN51745_c0_g1_i1	NA	purple
cluster2229-TRINITY_DN51719_c0_g1_i3	NA	purple
cluster40069-TRINITY_DN47139_c0_g1_i1	NA	purple
cluster40070-TRINITY_DN47139_c0_g2_i1	NA	purple
cluster40086-TRINITY_DN49170_c0_g1_i1	NA	purple
cluster40159-TRINITY_DN49110_c0_g2_i1	NA	purple
cluster40167-TRINITY_DN49105_c0_g1_i1	NA	purple
cluster10478-TRINITY_DN6906_c0_g1_i23	NA	purple
cluster10479-TRINITY_DN6906_c0_g1_i26	NA	purple
cluster40216-TRINITY_DN6932_c0_g1_i1	NA	purple
cluster40230-TRINITY_DN6976_c1_g2_i1	NA	purple
cluster40259-TRINITY_DN6903_c0_g1_i10	NA	purple
cluster40262-TRINITY_DN6903_c0_g1_i17	NA	purple
cluster40263-TRINITY_DN6903_c0_g1_i3	NA	purple
cluster7485-TRINITY_DN6904_c0_g1_i25	NA	purple
cluster40292-TRINITY_DN6902_c0_g1_i6	NA	purple
cluster40351-TRINITY_DN16801_c0_g3_i1	NA	purple
cluster23427-TRINITY_DN51350_c0_g2_i1	NA	purple
cluster40460-TRINITY_DN51362_c0_g2_i1	NA	purple
cluster40464-TRINITY_DN51361_c0_g1_i2	NA	purple
cluster40594-TRINITY_DN40655_c0_g1_i1	NA	purple
cluster40811-TRINITY_DN59154_c0_g1_i6	NA	purple
cluster40829-TRINITY_DN59175_c0_g1_i1	NA	purple
cluster16283-TRINITY_DN6226_c0_g1_i12	NA	purple
cluster40956-TRINITY_DN6243_c0_g1_i8	NA	purple
cluster40976-TRINITY_DN6281_c0_g1_i1	NA	purple
cluster40991-TRINITY_DN6266_c0_g1_i1	NA	purple
cluster20244-TRINITY_DN12688_c0_g1_i3	NA	purple
cluster11926-TRINITY_DN12646_c0_g1_i2	NA	purple
cluster12572-TRINITY_DN3713_c0_g3_i8	NA	purple
cluster41290-TRINITY_DN3773_c0_g1_i1	NA	purple
cluster25307-TRINITY_DN3773_c0_g1_i6	NA	purple
cluster41312-TRINITY_DN3769_c0_g1_i5	NA	purple
cluster41335-TRINITY_DN3775_c0_g1_i2	NA	purple
cluster41350-TRINITY_DN3755_c0_g1_i2	NA	purple
cluster41371-TRINITY_DN26418_c0_g1_i1	NA	purple
cluster41457-TRINITY_DN26427_c1_g1_i1	NA	purple
cluster41471-TRINITY_DN65127_c0_g1_i1	NA	purple
cluster41499-TRINITY_DN65196_c0_g1_i1	NA	purple
cluster41504-TRINITY_DN65103_c1_g1_i1	NA	purple
cluster41533-TRINITY_DN65141_c0_g1_i1	NA	purple
cluster41566-TRINITY_DN18345_c0_g1_i1	NA	purple
cluster41604-TRINITY_DN18369_c1_g1_i1	NA	purple
cluster41617-TRINITY_DN18326_c0_g1_i1	NA	purple
cluster41700-TRINITY_DN76956_c0_g1_i1	NA	purple
cluster41707-TRINITY_DN76920_c0_g3_i1	NA	purple
cluster41755-TRINITY_DN68791_c0_g3_i1	NA	purple
cluster41798-TRINITY_DN70661_c0_g1_i1	NA	purple
cluster41817-TRINITY_DN70650_c0_g1_i1	NA	purple
cluster41827-TRINITY_DN70168_c0_g1_i1	NA	purple
cluster41893-TRINITY_DN70187_c0_g1_i1	NA	purple
cluster24115-TRINITY_DN74066_c0_g1_i1	NA	purple
cluster41930-TRINITY_DN74044_c0_g1_i1	NA	purple
cluster41937-TRINITY_DN74040_c0_g1_i1	NA	purple
cluster41978-TRINITY_DN78152_c0_g1_i1	NA	purple
cluster42015-TRINITY_DN78196_c0_g1_i1	NA	purple
cluster42026-TRINITY_DN78186_c0_g1_i1	NA	purple
cluster42062-TRINITY_DN45630_c0_g2_i1	NA	purple
cluster42090-TRINITY_DN45607_c0_g2_i1	NA	purple
cluster42116-TRINITY_DN45674_c0_g4_i1	NA	purple
cluster42365-TRINITY_DN28341_c0_g1_i1	NA	purple
cluster42367-TRINITY_DN28323_c1_g1_i1	NA	purple
cluster42372-TRINITY_DN28357_c0_g2_i1	NA	purple
cluster42386-TRINITY_DN28374_c0_g1_i7	NA	purple
cluster42406-TRINITY_DN28394_c1_g1_i1	NA	purple
cluster42427-TRINITY_DN28335_c0_g4_i1	NA	purple
cluster42444-TRINITY_DN47763_c0_g1_i1	NA	purple
cluster42517-TRINITY_DN82166_c0_g1_i1	NA	purple
cluster42521-TRINITY_DN82132_c0_g1_i1	NA	purple
cluster42627-TRINITY_DN82359_c0_g1_i1	NA	purple
cluster42630-TRINITY_DN82353_c0_g1_i1	NA	purple
cluster42634-TRINITY_DN82331_c0_g1_i1	NA	purple
cluster42734-TRINITY_DN35320_c0_g1_i1	NA	purple
cluster42771-TRINITY_DN35338_c0_g2_i1	NA	purple
cluster42842-TRINITY_DN58410_c0_g1_i1	NA	purple
cluster42882-TRINITY_DN43631_c0_g1_i1	NA	purple
cluster42981-TRINITY_DN71057_c0_g1_i1	NA	purple
cluster19004-TRINITY_DN18562_c0_g1_i7	NA	purple
cluster43112-TRINITY_DN18571_c0_g1_i1	NA	purple
cluster43132-TRINITY_DN18523_c0_g1_i1	NA	purple
cluster43220-TRINITY_DN69093_c0_g2_i1	NA	purple
cluster43241-TRINITY_DN69067_c0_g1_i1	NA	purple
cluster9128-TRINITY_DN16254_c0_g1_i12	NA	purple
cluster43317-TRINITY_DN16237_c0_g1_i3	NA	purple
cluster43422-TRINITY_DN56941_c0_g1_i1	NA	purple
cluster43443-TRINITY_DN56981_c0_g1_i1	NA	purple
cluster43532-TRINITY_DN25142_c0_g2_i1	NA	purple
cluster43566-TRINITY_DN55669_c0_g1_i1	NA	purple
cluster43651-TRINITY_DN32674_c0_g1_i1	NA	purple
cluster19327-TRINITY_DN32696_c0_g1_i3	NA	purple
cluster43652-TRINITY_DN32696_c0_g2_i1	NA	purple
cluster43836-TRINITY_DN64407_c0_g1_i1	NA	purple
cluster43839-TRINITY_DN64417_c0_g1_i1	NA	purple
cluster43844-TRINITY_DN64402_c0_g2_i1	NA	purple
cluster43847-TRINITY_DN64486_c0_g2_i1	NA	purple
cluster43887-TRINITY_DN61795_c0_g3_i1	NA	purple
cluster7868-TRINITY_DN26086_c0_g1_i5	NA	purple
cluster44081-TRINITY_DN26087_c0_g1_i8	NA	purple
cluster44112-TRINITY_DN26006_c0_g3_i1	NA	purple
cluster44176-TRINITY_DN38297_c0_g1_i1	NA	purple
cluster44187-TRINITY_DN38209_c0_g1_i2	NA	purple
cluster24411-TRINITY_DN50058_c1_g1_i1	NA	purple
cluster44247-TRINITY_DN50096_c0_g1_i1	NA	purple
cluster44255-TRINITY_DN50063_c0_g3_i1	NA	purple
cluster44267-TRINITY_DN50040_c0_g1_i1	NA	purple
cluster44277-TRINITY_DN50017_c0_g1_i1	NA	purple
cluster44354-TRINITY_DN80727_c0_g1_i1	NA	purple
cluster44374-TRINITY_DN80765_c0_g1_i1	NA	purple
cluster44418-TRINITY_DN80241_c0_g1_i1	NA	purple
cluster44486-TRINITY_DN80254_c0_g1_i1	NA	purple
cluster44501-TRINITY_DN55330_c0_g1_i1	NA	purple
cluster44592-TRINITY_DN57121_c0_g1_i1	NA	purple
cluster44619-TRINITY_DN57186_c1_g1_i1	NA	purple
cluster44669-TRINITY_DN9602_c0_g3_i1	NA	purple
cluster44670-TRINITY_DN9647_c0_g1_i1	NA	purple
cluster44697-TRINITY_DN9677_c0_g2_i5	NA	purple
cluster14851-TRINITY_DN9677_c0_g2_i6	NA	purple
cluster44698-TRINITY_DN9677_c0_g2_i8	NA	purple
cluster44723-TRINITY_DN9661_c0_g2_i1	NA	purple
cluster11234-TRINITY_DN9672_c0_g1_i1	NA	purple
cluster44774-TRINITY_DN9644_c0_g1_i12	NA	purple
cluster15087-TRINITY_DN9644_c0_g1_i14	NA	purple
cluster44801-TRINITY_DN82844_c0_g1_i1	NA	purple
cluster44835-TRINITY_DN82849_c0_g1_i1	NA	purple
cluster44860-TRINITY_DN82881_c0_g1_i1	NA	purple
cluster44893-TRINITY_DN48032_c0_g2_i1	NA	purple
cluster44894-TRINITY_DN48032_c0_g1_i3	NA	purple
cluster44996-TRINITY_DN18688_c1_g1_i5	NA	purple
cluster45069-TRINITY_DN18638_c0_g1_i1	NA	purple
cluster45086-TRINITY_DN18160_c0_g1_i1	NA	purple
cluster45180-TRINITY_DN18100_c0_g1_i1	NA	purple
cluster4420-TRINITY_DN7607_c0_g1_i11	NA	purple
cluster45331-TRINITY_DN4249_c0_g1_i29	NA	purple
cluster19165-TRINITY_DN4263_c0_g1_i2	NA	purple
cluster45424-TRINITY_DN4205_c0_g1_i2	NA	purple
cluster45538-TRINITY_DN7031_c0_g1_i6	NA	purple
cluster45621-TRINITY_DN46942_c0_g1_i1	NA	purple
cluster45654-TRINITY_DN46901_c0_g1_i1	NA	purple
cluster45803-TRINITY_DN28871_c0_g1_i4	NA	purple
cluster23167-TRINITY_DN28813_c0_g1_i1	NA	purple
cluster45863-TRINITY_DN67501_c0_g1_i1	NA	purple
cluster45953-TRINITY_DN54976_c0_g3_i1	NA	purple
cluster45955-TRINITY_DN54984_c0_g1_i1	NA	purple
cluster45975-TRINITY_DN54971_c0_g1_i2	NA	purple
cluster46022-TRINITY_DN54952_c1_g1_i1	NA	purple
cluster46043-TRINITY_DN54958_c0_g1_i1	NA	purple
cluster46053-TRINITY_DN48110_c0_g1_i1	NA	purple
cluster46283-TRINITY_DN1104_c0_g1_i26	NA	purple
cluster46294-TRINITY_DN1169_c0_g1_i5	NA	purple
cluster19540-TRINITY_DN1172_c0_g2_i3	NA	purple
cluster46313-TRINITY_DN1138_c0_g2_i1	NA	purple
cluster46314-TRINITY_DN1138_c0_g2_i2	NA	purple
cluster46433-TRINITY_DN13022_c0_g1_i1	NA	purple
cluster46484-TRINITY_DN13085_c0_g1_i1	NA	purple
cluster5679-TRINITY_DN13059_c0_g1_i6	NA	purple
cluster10751-TRINITY_DN4179_c0_g1_i2	NA	purple
cluster46687-TRINITY_DN4183_c1_g1_i2	NA	purple
cluster12323-TRINITY_DN4140_c0_g1_i23	NA	purple
cluster10630-TRINITY_DN4159_c0_g1_i2	NA	purple
cluster46933-TRINITY_DN77139_c0_g1_i1	NA	purple
cluster47018-TRINITY_DN83211_c0_g1_i1	NA	purple
cluster47045-TRINITY_DN83223_c0_g1_i1	NA	purple
cluster47081-TRINITY_DN71995_c0_g2_i1	NA	purple
cluster47104-TRINITY_DN71967_c0_g1_i1	NA	purple
cluster47198-TRINITY_DN35120_c0_g1_i1	NA	purple
cluster47290-TRINITY_DN39328_c0_g2_i1	NA	purple
cluster19225-TRINITY_DN39300_c0_g1_i1	NA	purple
cluster47510-TRINITY_DN53494_c0_g2_i1	NA	purple
cluster47515-TRINITY_DN53431_c0_g1_i5	NA	purple
cluster47590-TRINITY_DN37202_c0_g2_i1	NA	purple
cluster47654-TRINITY_DN37288_c0_g1_i1	NA	purple
cluster47700-TRINITY_DN774_c0_g1_i16	NA	purple
cluster47703-TRINITY_DN774_c0_g1_i27	NA	purple
cluster47748-TRINITY_DN763_c0_g1_i31	NA	purple
cluster47954-TRINITY_DN22211_c0_g1_i1	NA	purple
cluster48038-TRINITY_DN22290_c0_g1_i2	NA	purple
cluster48061-TRINITY_DN57066_c0_g1_i1	NA	purple
cluster48150-TRINITY_DN10262_c0_g1_i1	NA	purple
cluster48216-TRINITY_DN10221_c0_g2_i1	NA	purple
cluster48217-TRINITY_DN10221_c0_g3_i1	NA	purple
cluster48218-TRINITY_DN10221_c0_g4_i1	NA	purple
cluster48396-TRINITY_DN24225_c0_g1_i1	NA	purple
cluster5550-TRINITY_DN24282_c0_g1_i2	NA	purple
cluster48593-TRINITY_DN928_c0_g1_i4	NA	purple
cluster12089-TRINITY_DN943_c0_g1_i12	NA	purple
cluster20381-TRINITY_DN960_c0_g1_i1	NA	purple
cluster48777-TRINITY_DN79026_c0_g1_i1	NA	purple
cluster48875-TRINITY_DN61544_c1_g1_i1	NA	purple
cluster48924-TRINITY_DN82456_c0_g1_i1	NA	purple
cluster48931-TRINITY_DN82406_c0_g1_i1	NA	purple
cluster48968-TRINITY_DN82454_c0_g1_i1	NA	purple
cluster4424-TRINITY_DN26273_c0_g2_i2	NA	purple
cluster49189-TRINITY_DN22784_c0_g1_i4	NA	purple
cluster49190-TRINITY_DN22784_c0_g1_i5	NA	purple
cluster49191-TRINITY_DN22784_c0_g1_i7	NA	purple
cluster49192-TRINITY_DN22784_c0_g2_i1	NA	purple
cluster49324-TRINITY_DN27523_c0_g2_i1	NA	purple
cluster49370-TRINITY_DN11189_c0_g1_i2	NA	purple
cluster49388-TRINITY_DN11136_c0_g2_i2	NA	purple
cluster5516-TRINITY_DN11127_c0_g1_i1	NA	purple
cluster10452-TRINITY_DN11186_c0_g1_i7	NA	purple
cluster49404-TRINITY_DN11186_c0_g1_i8	NA	purple
cluster7511-TRINITY_DN11150_c0_g1_i2	NA	purple
cluster21108-TRINITY_DN11150_c1_g1_i8	NA	purple
cluster49488-TRINITY_DN73894_c0_g1_i1	NA	purple
cluster49577-TRINITY_DN6735_c0_g1_i1	NA	purple
cluster49666-TRINITY_DN6782_c0_g1_i5	NA	purple
cluster49680-TRINITY_DN6710_c1_g1_i2	NA	purple
cluster3502-TRINITY_DN19381_c0_g1_i4	NA	purple
cluster49876-TRINITY_DN40175_c0_g3_i1	NA	purple
cluster2092-TRINITY_DN1248_c0_g1_i10	NA	purple
cluster5581-TRINITY_DN1248_c0_g1_i12	NA	purple
cluster50122-TRINITY_DN11912_c1_g5_i1	NA	purple
cluster50128-TRINITY_DN11963_c0_g2_i2	NA	purple
cluster21164-TRINITY_DN11930_c0_g1_i2	NA	purple
cluster50258-TRINITY_DN81445_c0_g1_i1	NA	purple
cluster50301-TRINITY_DN81477_c0_g1_i1	NA	purple
cluster50317-TRINITY_DN30118_c0_g2_i1	NA	purple
cluster50318-TRINITY_DN30118_c1_g1_i1	NA	purple
cluster50319-TRINITY_DN30118_c1_g2_i1	NA	purple
cluster50375-TRINITY_DN30169_c0_g1_i1	NA	purple
cluster50381-TRINITY_DN30152_c0_g1_i1	NA	purple
cluster50464-TRINITY_DN23185_c0_g1_i1	NA	purple
cluster50478-TRINITY_DN23181_c0_g1_i1	NA	purple
cluster50481-TRINITY_DN23177_c0_g1_i1	NA	purple
cluster50485-TRINITY_DN23122_c0_g1_i1	NA	purple
cluster50550-TRINITY_DN49656_c0_g1_i1	NA	purple
cluster50660-TRINITY_DN26306_c0_g1_i1	NA	purple
cluster50704-TRINITY_DN15524_c0_g1_i1	NA	purple
cluster50753-TRINITY_DN15569_c1_g1_i1	NA	purple
cluster50805-TRINITY_DN27003_c0_g1_i1	NA	purple
cluster50819-TRINITY_DN27040_c0_g1_i1	NA	purple
cluster50837-TRINITY_DN27072_c0_g1_i1	NA	purple
cluster50858-TRINITY_DN27047_c0_g1_i1	NA	purple
cluster50862-TRINITY_DN27062_c0_g1_i1	NA	purple
cluster50922-TRINITY_DN61003_c0_g1_i1	NA	purple
cluster3451-TRINITY_DN1706_c0_g1_i2	NA	purple
cluster51243-TRINITY_DN57234_c0_g1_i1	NA	purple
cluster51374-TRINITY_DN33596_c0_g2_i1	NA	purple
cluster51390-TRINITY_DN4802_c0_g1_i2	NA	purple
cluster51391-TRINITY_DN4802_c0_g1_i4	NA	purple
cluster51613-TRINITY_DN40495_c0_g1_i1	NA	purple
cluster51794-TRINITY_DN70486_c0_g2_i1	NA	purple
cluster51813-TRINITY_DN70470_c0_g1_i1	NA	purple
cluster51907-TRINITY_DN8767_c0_g1_i6	NA	purple
cluster52040-TRINITY_DN11789_c0_g2_i1	NA	purple
cluster52074-TRINITY_DN11762_c0_g1_i1	NA	purple
cluster52130-TRINITY_DN79786_c0_g1_i1	NA	purple
cluster52134-TRINITY_DN79745_c0_g1_i1	NA	purple
cluster52187-TRINITY_DN79748_c0_g1_i1	NA	purple
cluster52342-TRINITY_DN66679_c0_g1_i2	NA	purple
cluster52450-TRINITY_DN58392_c0_g1_i1	NA	purple
cluster52451-TRINITY_DN58392_c0_g2_i1	NA	purple
cluster52509-TRINITY_DN58309_c0_g1_i1	NA	purple
cluster52559-TRINITY_DN19014_c0_g1_i1	NA	purple
cluster52594-TRINITY_DN19090_c0_g1_i1	NA	purple
cluster52632-TRINITY_DN54895_c0_g1_i1	NA	purple
cluster52634-TRINITY_DN54862_c0_g1_i1	NA	purple
cluster52683-TRINITY_DN54885_c0_g2_i1	NA	purple
cluster52730-TRINITY_DN50156_c0_g2_i1	NA	purple
cluster23320-TRINITY_DN50180_c0_g2_i1	NA	purple
cluster52732-TRINITY_DN50180_c0_g3_i1	NA	purple
cluster52759-TRINITY_DN50157_c0_g1_i1	NA	purple
cluster52813-TRINITY_DN21231_c0_g1_i1	NA	purple
cluster52856-TRINITY_DN21217_c0_g1_i1	NA	purple
cluster52929-TRINITY_DN17000_c0_g3_i1	NA	purple
cluster7303-TRINITY_DN17067_c1_g1_i2	NA	purple
cluster17237-TRINITY_DN7532_c0_g1_i4	NA	purple
cluster16991-TRINITY_DN7579_c0_g1_i12	NA	purple
cluster53162-TRINITY_DN36258_c0_g1_i1	NA	purple
cluster53206-TRINITY_DN29370_c0_g1_i1	NA	purple
cluster53250-TRINITY_DN29304_c0_g1_i1	NA	purple
cluster53288-TRINITY_DN84105_c0_g1_i1	NA	purple
cluster53331-TRINITY_DN84133_c0_g1_i1	NA	purple
cluster53365-TRINITY_DN84178_c0_g1_i1	NA	purple
cluster17108-TRINITY_DN65877_c0_g1_i2	NA	purple
cluster53451-TRINITY_DN65884_c0_g1_i1	NA	purple
cluster53580-TRINITY_DN58830_c1_g1_i1	NA	purple
cluster53629-TRINITY_DN58860_c0_g1_i1	NA	purple
cluster53630-TRINITY_DN58860_c0_g2_i2	NA	purple
cluster53788-TRINITY_DN8207_c0_g1_i1	NA	purple
cluster53939-TRINITY_DN33025_c0_g1_i1	NA	purple
cluster54063-TRINITY_DN2880_c0_g1_i5	NA	purple
cluster54065-TRINITY_DN2880_c0_g2_i1	NA	purple
cluster54066-TRINITY_DN2880_c0_g3_i1	NA	purple
cluster54067-TRINITY_DN2880_c0_g4_i1	NA	purple
cluster54174-TRINITY_DN2897_c0_g2_i1	NA	purple
cluster54207-TRINITY_DN2846_c0_g1_i1	NA	purple
cluster54301-TRINITY_DN34832_c0_g1_i1	NA	purple
cluster54327-TRINITY_DN34814_c0_g1_i1	NA	purple
cluster54455-TRINITY_DN74976_c0_g1_i1	NA	purple
cluster54468-TRINITY_DN74956_c1_g2_i1	NA	purple
cluster54497-TRINITY_DN11053_c0_g1_i14	NA	purple
cluster54498-TRINITY_DN11053_c0_g1_i9	NA	purple
cluster54531-TRINITY_DN11006_c0_g1_i1	NA	purple
cluster2874-TRINITY_DN11062_c0_g1_i14	NA	purple
cluster54690-TRINITY_DN35517_c0_g1_i1	NA	purple
cluster7815-TRINITY_DN7190_c0_g1_i1	NA	purple
cluster12138-TRINITY_DN7190_c0_g1_i8	NA	purple
cluster54957-TRINITY_DN11506_c0_g1_i1	NA	purple
cluster54963-TRINITY_DN11550_c1_g1_i1	NA	purple
cluster3612-TRINITY_DN11547_c0_g1_i10	NA	purple
cluster55097-TRINITY_DN614_c0_g1_i8	NA	purple
cluster17353-TRINITY_DN638_c2_g1_i2	NA	purple
cluster55167-TRINITY_DN664_c0_g1_i2	NA	purple
cluster3386-TRINITY_DN617_c0_g1_i28	NA	purple
cluster55175-TRINITY_DN617_c0_g1_i3	NA	purple
cluster55225-TRINITY_DN631_c0_g1_i1	NA	purple
cluster55226-TRINITY_DN631_c0_g1_i2	NA	purple
cluster55255-TRINITY_DN674_c0_g1_i1	NA	purple
cluster55322-TRINITY_DN43179_c0_g1_i1	NA	purple
cluster1701-TRINITY_DN23336_c0_g1_i3	NA	purple
cluster55394-TRINITY_DN23349_c0_g2_i1	NA	purple
cluster55485-TRINITY_DN44459_c0_g1_i1	NA	purple
cluster55837-TRINITY_DN43069_c0_g1_i4	NA	purple
cluster55850-TRINITY_DN43072_c0_g1_i1	NA	purple
cluster55925-TRINITY_DN61345_c1_g1_i1	NA	purple
cluster56001-TRINITY_DN7219_c0_g1_i1	NA	purple
cluster5020-TRINITY_DN7264_c0_g1_i5	NA	purple
cluster1981-TRINITY_DN40205_c0_g1_i4	NA	purple
cluster56343-TRINITY_DN42303_c0_g1_i1	NA	purple
cluster8951-TRINITY_DN15742_c1_g1_i1	NA	purple
cluster56409-TRINITY_DN15717_c0_g1_i1	NA	purple
cluster56467-TRINITY_DN15781_c0_g1_i1	NA	purple
cluster56534-TRINITY_DN12512_c0_g1_i8	NA	purple
cluster56609-TRINITY_DN72729_c1_g2_i1	NA	purple
cluster56660-TRINITY_DN72745_c0_g3_i1	NA	purple
cluster56712-TRINITY_DN49760_c0_g1_i1	NA	purple
cluster56843-TRINITY_DN65397_c0_g5_i1	NA	purple
cluster19299-TRINITY_DN23022_c0_g1_i3	NA	purple
cluster57089-TRINITY_DN27361_c0_g1_i1	NA	purple
cluster57090-TRINITY_DN27361_c0_g2_i1	NA	purple
cluster57105-TRINITY_DN27302_c0_g1_i1	NA	purple
cluster57142-TRINITY_DN27304_c0_g1_i1	NA	purple
cluster57197-TRINITY_DN61900_c0_g2_i1	NA	purple
cluster14840-TRINITY_DN61820_c0_g1_i2	NA	purple
cluster57275-TRINITY_DN230_c0_g1_i11	NA	purple
cluster14230-TRINITY_DN203_c0_g2_i1	NA	purple
cluster57392-TRINITY_DN216_c0_g2_i2	NA	purple
cluster93-TRINITY_DN248_c0_g1_i18	NA	purple
cluster57507-TRINITY_DN79151_c0_g1_i1	NA	purple
cluster57528-TRINITY_DN79187_c0_g1_i1	NA	purple
cluster25529-TRINITY_DN72585_c0_g1_i1	NA	purple
cluster57573-TRINITY_DN72517_c0_g3_i1	NA	purple
cluster57662-TRINITY_DN46880_c0_g1_i1	NA	purple
cluster57664-TRINITY_DN46844_c0_g1_i1	NA	purple
cluster57737-TRINITY_DN62868_c0_g1_i1	NA	purple
cluster57765-TRINITY_DN62823_c0_g1_i1	NA	purple
cluster57777-TRINITY_DN62870_c0_g1_i1	NA	purple
cluster57805-TRINITY_DN78868_c0_g1_i5	NA	purple
cluster57806-TRINITY_DN78868_c0_g2_i1	NA	purple
cluster10736-TRINITY_DN78832_c0_g1_i1	NA	purple
cluster57897-TRINITY_DN83838_c0_g1_i1	NA	purple
cluster8808-TRINITY_DN5381_c0_g1_i44	NA	purple
cluster57988-TRINITY_DN5380_c0_g1_i4	NA	purple
cluster57989-TRINITY_DN5380_c0_g1_i7	NA	purple
cluster3387-TRINITY_DN5386_c0_g1_i42	NA	purple
cluster58088-TRINITY_DN6840_c0_g2_i1	NA	purple
cluster11777-TRINITY_DN6861_c0_g1_i3	NA	purple
cluster4375-TRINITY_DN6886_c0_g1_i8	NA	purple
cluster8523-TRINITY_DN6885_c0_g1_i6	NA	purple
cluster4772-TRINITY_DN6885_c0_g1_i8	NA	purple
cluster58204-TRINITY_DN69592_c0_g2_i1	NA	purple
cluster58252-TRINITY_DN69579_c0_g1_i1	NA	purple
cluster58309-TRINITY_DN78271_c1_g1_i1	NA	purple
cluster58321-TRINITY_DN71608_c0_g3_i1	NA	purple
cluster58418-TRINITY_DN82654_c0_g1_i1	NA	purple
cluster58563-TRINITY_DN44240_c0_g1_i1	NA	purple
cluster58688-TRINITY_DN50849_c0_g1_i2	NA	purple
cluster58917-TRINITY_DN4580_c0_g1_i6	NA	purple
cluster15980-TRINITY_DN10017_c0_g3_i1	NA	purple
cluster19656-TRINITY_DN15173_c1_g1_i1	NA	purple
cluster59203-TRINITY_DN15133_c0_g2_i1	NA	purple
cluster59301-TRINITY_DN8359_c0_g1_i3	NA	purple
cluster9282-TRINITY_DN8392_c0_g1_i9	NA	purple
cluster13988-TRINITY_DN63249_c0_g1_i1	NA	purple
cluster59413-TRINITY_DN63206_c0_g1_i1	NA	purple
cluster59424-TRINITY_DN63261_c0_g1_i1	NA	purple
cluster59451-TRINITY_DN68109_c0_g1_i1	NA	purple
cluster59471-TRINITY_DN68132_c0_g2_i1	NA	purple
cluster59492-TRINITY_DN68152_c0_g1_i1	NA	purple
cluster59498-TRINITY_DN44832_c0_g1_i1	NA	purple
cluster59514-TRINITY_DN44871_c0_g2_i1	NA	purple
cluster1799-TRINITY_DN29854_c0_g1_i10	NA	purple
cluster59724-TRINITY_DN23945_c0_g1_i1	NA	purple
cluster59759-TRINITY_DN7454_c0_g2_i1	NA	purple
cluster19629-TRINITY_DN7420_c0_g1_i1	NA	purple
cluster59842-TRINITY_DN7494_c0_g1_i5	NA	purple
cluster59844-TRINITY_DN7494_c0_g1_i7	NA	purple
cluster59896-TRINITY_DN4391_c0_g1_i5	NA	purple
cluster59912-TRINITY_DN4354_c0_g1_i15	NA	purple
cluster59961-TRINITY_DN4385_c0_g3_i1	NA	purple
cluster22-TRINITY_DN4385_c1_g1_i12	NA	purple
cluster60049-TRINITY_DN4320_c0_g1_i7	NA	purple
cluster60174-TRINITY_DN27935_c0_g1_i1	NA	purple
cluster60267-TRINITY_DN76175_c0_g2_i1	NA	purple
cluster60333-TRINITY_DN48597_c0_g3_i1	NA	purple
cluster6337-TRINITY_DN13906_c0_g1_i10	NA	purple
cluster6625-TRINITY_DN13906_c0_g1_i3	NA	purple
cluster60439-TRINITY_DN13906_c0_g1_i7	NA	purple
cluster60581-TRINITY_DN59404_c0_g3_i1	NA	purple
cluster60599-TRINITY_DN53824_c0_g1_i2	NA	purple
cluster60640-TRINITY_DN53803_c0_g1_i1	NA	purple
cluster60641-TRINITY_DN53835_c0_g1_i1	NA	purple
cluster19883-TRINITY_DN1948_c0_g1_i4	NA	purple
cluster60726-TRINITY_DN1932_c0_g3_i1	NA	purple
cluster60731-TRINITY_DN1965_c0_g1_i2	NA	purple
cluster60734-TRINITY_DN1965_c0_g1_i26	NA	purple
cluster1657-TRINITY_DN1965_c0_g1_i28	NA	purple
cluster60909-TRINITY_DN2128_c1_g2_i2	NA	purple
cluster60912-TRINITY_DN2128_c1_g2_i5	NA	purple
cluster61040-TRINITY_DN2197_c0_g1_i4	NA	purple
cluster61151-TRINITY_DN51913_c0_g1_i1	NA	purple
cluster61153-TRINITY_DN51913_c0_g3_i1	NA	purple
cluster61429-TRINITY_DN374_c0_g1_i1	NA	purple
cluster61534-TRINITY_DN53065_c0_g2_i1	NA	purple
cluster61641-TRINITY_DN72844_c0_g1_i1	NA	purple
cluster25604-TRINITY_DN72879_c0_g1_i1	NA	purple
cluster23310-TRINITY_DN69806_c0_g4_i1	NA	purple
cluster61941-TRINITY_DN79834_c0_g1_i1	NA	purple
cluster61966-TRINITY_DN79875_c0_g1_i1	NA	purple
cluster62021-TRINITY_DN13130_c0_g2_i1	NA	purple
cluster62023-TRINITY_DN13130_c0_g4_i1	NA	purple
cluster62024-TRINITY_DN13130_c0_g5_i1	NA	purple
cluster4756-TRINITY_DN13144_c0_g1_i3	NA	purple
cluster11227-TRINITY_DN13197_c0_g1_i3	NA	purple
cluster62118-TRINITY_DN6426_c0_g1_i2	NA	purple
cluster20712-TRINITY_DN6489_c0_g1_i6	NA	purple
cluster62165-TRINITY_DN6478_c0_g1_i1	NA	purple
cluster62207-TRINITY_DN6496_c0_g1_i17	NA	purple
cluster62252-TRINITY_DN74713_c0_g1_i1	NA	purple
cluster62312-TRINITY_DN74787_c0_g2_i1	NA	purple
cluster62313-TRINITY_DN74787_c0_g1_i2	NA	purple
cluster1460-TRINITY_DN3463_c0_g1_i27	NA	purple
cluster62418-TRINITY_DN3471_c0_g1_i1	NA	purple
cluster62494-TRINITY_DN16681_c0_g1_i1	NA	purple
cluster62578-TRINITY_DN16623_c0_g4_i1	NA	purple
cluster62625-TRINITY_DN43412_c0_g1_i1	NA	purple
cluster62663-TRINITY_DN43488_c0_g2_i1	NA	purple
cluster62793-TRINITY_DN31363_c0_g1_i1	NA	purple
cluster62855-TRINITY_DN31334_c0_g1_i3	NA	purple
cluster62857-TRINITY_DN31334_c1_g2_i1	NA	purple
cluster19584-TRINITY_DN14529_c0_g1_i1	NA	purple
cluster19763-TRINITY_DN14558_c0_g1_i4	NA	purple
cluster62961-TRINITY_DN14558_c0_g2_i1	NA	purple
cluster63072-TRINITY_DN12397_c0_g3_i1	NA	purple
cluster63073-TRINITY_DN12397_c0_g4_i1	NA	purple
cluster63074-TRINITY_DN12397_c0_g5_i1	NA	purple
cluster63105-TRINITY_DN14887_c0_g1_i1	NA	purple
cluster63110-TRINITY_DN14857_c0_g1_i1	NA	purple
cluster13829-TRINITY_DN14838_c0_g1_i3	NA	purple
cluster63289-TRINITY_DN22884_c0_g1_i1	NA	purple
cluster63374-TRINITY_DN19718_c0_g2_i1	NA	purple
cluster16953-TRINITY_DN19714_c0_g1_i4	NA	purple
cluster63413-TRINITY_DN19712_c0_g3_i1	NA	purple
cluster63431-TRINITY_DN67226_c1_g2_i1	NA	purple
cluster63486-TRINITY_DN67264_c0_g2_i1	NA	purple
cluster63487-TRINITY_DN67264_c0_g3_i1	NA	purple
cluster1860-TRINITY_DN34376_c0_g1_i5	NA	purple
cluster63563-TRINITY_DN34356_c0_g1_i1	NA	purple
cluster63588-TRINITY_DN34316_c0_g2_i1	NA	purple
cluster63709-TRINITY_DN24108_c0_g1_i1	NA	purple
cluster63772-TRINITY_DN24111_c0_g2_i1	NA	purple
cluster63842-TRINITY_DN66473_c0_g4_i1	NA	purple
cluster63847-TRINITY_DN66453_c1_g1_i1	NA	purple
cluster63863-TRINITY_DN66452_c0_g1_i1	NA	purple
cluster63889-TRINITY_DN56165_c0_g1_i1	NA	purple
cluster63902-TRINITY_DN56108_c0_g2_i1	NA	purple
cluster16207-TRINITY_DN56103_c0_g1_i2	NA	purple
cluster63986-TRINITY_DN32445_c0_g2_i1	NA	purple
cluster64328-TRINITY_DN4758_c0_g1_i6	NA	purple
cluster64419-TRINITY_DN61684_c0_g1_i3	NA	purple
cluster64502-TRINITY_DN37488_c0_g2_i6	NA	purple
cluster7337-TRINITY_DN44331_c0_g1_i6	NA	purple
cluster17944-TRINITY_DN62244_c0_g1_i1	NA	purple
cluster64706-TRINITY_DN62201_c0_g1_i1	NA	purple
cluster64760-TRINITY_DN45979_c0_g1_i1	NA	purple
cluster64866-TRINITY_DN80087_c0_g1_i1	NA	purple
cluster64898-TRINITY_DN80076_c0_g1_i1	NA	purple
cluster64906-TRINITY_DN73610_c0_g1_i1	NA	purple
cluster64930-TRINITY_DN73656_c0_g1_i1	NA	purple
cluster64933-TRINITY_DN73654_c0_g2_i1	NA	purple
cluster64949-TRINITY_DN73675_c0_g1_i1	NA	purple
cluster65004-TRINITY_DN70402_c0_g2_i1	NA	purple
cluster65019-TRINITY_DN70382_c0_g1_i1	NA	purple
cluster65126-TRINITY_DN9599_c1_g1_i6	NA	purple
cluster8467-TRINITY_DN9537_c0_g1_i3	NA	purple
cluster65197-TRINITY_DN9532_c0_g1_i4	NA	purple
cluster65211-TRINITY_DN9510_c0_g2_i1	NA	purple
cluster65372-TRINITY_DN5742_c1_g1_i7	NA	purple
cluster21900-TRINITY_DN39015_c0_g1_i1	NA	purple
cluster65458-TRINITY_DN39007_c0_g2_i2	NA	purple
cluster65536-TRINITY_DN66912_c0_g1_i1	NA	purple
cluster24823-TRINITY_DN38634_c0_g2_i1	NA	purple
cluster65688-TRINITY_DN38643_c0_g1_i1	NA	purple
cluster65761-TRINITY_DN27833_c0_g1_i1	NA	purple
cluster65787-TRINITY_DN27827_c0_g1_i1	NA	purple
cluster65791-TRINITY_DN27827_c0_g5_i1	NA	purple
cluster65841-TRINITY_DN58774_c0_g1_i1	NA	purple
cluster65909-TRINITY_DN16470_c0_g1_i1	NA	purple
cluster65928-TRINITY_DN16472_c0_g1_i6	NA	purple
cluster66071-TRINITY_DN67886_c0_g1_i1	NA	purple
cluster66105-TRINITY_DN43368_c0_g1_i1	NA	purple
cluster66107-TRINITY_DN43368_c0_g2_i2	NA	purple
cluster4551-TRINITY_DN43323_c0_g1_i1	NA	purple
cluster66210-TRINITY_DN62147_c0_g1_i1	NA	purple
cluster66223-TRINITY_DN62101_c0_g1_i1	NA	purple
cluster24951-TRINITY_DN17803_c0_g1_i1	NA	purple
cluster6429-TRINITY_DN17852_c0_g1_i3	NA	purple
cluster66317-TRINITY_DN17869_c0_g1_i1	NA	purple
cluster66319-TRINITY_DN17869_c0_g2_i1	NA	purple
cluster66369-TRINITY_DN46542_c0_g1_i1	NA	purple
cluster66384-TRINITY_DN46584_c0_g1_i3	NA	purple
cluster66530-TRINITY_DN10486_c0_g1_i2	NA	purple
cluster66579-TRINITY_DN10420_c0_g1_i9	NA	purple
cluster66664-TRINITY_DN70786_c0_g1_i1	NA	purple
cluster66672-TRINITY_DN75409_c0_g1_i1	NA	purple
cluster7486-TRINITY_DN75490_c0_g1_i5	NA	purple
cluster66718-TRINITY_DN75472_c0_g2_i1	NA	purple
cluster66745-TRINITY_DN57383_c0_g1_i1	NA	purple
cluster12691-TRINITY_DN61109_c0_g1_i2	NA	purple
cluster16493-TRINITY_DN61117_c1_g1_i2	NA	purple
cluster66909-TRINITY_DN23867_c0_g1_i4	NA	purple
cluster66912-TRINITY_DN23867_c1_g1_i1	NA	purple
cluster11075-TRINITY_DN23805_c0_g1_i4	NA	purple
cluster66973-TRINITY_DN23880_c1_g1_i1	NA	purple
cluster67007-TRINITY_DN3272_c1_g1_i5	NA	purple
cluster67008-TRINITY_DN3272_c1_g1_i6	NA	purple
cluster67020-TRINITY_DN3249_c0_g2_i1	NA	purple
cluster8684-TRINITY_DN3201_c0_g1_i4	NA	purple
cluster4640-TRINITY_DN3201_c0_g1_i5	NA	purple
cluster67067-TRINITY_DN3209_c0_g1_i15	NA	purple
cluster11667-TRINITY_DN3297_c0_g1_i19	NA	purple
cluster67133-TRINITY_DN3214_c1_g1_i1	NA	purple
cluster67165-TRINITY_DN3281_c0_g1_i7	NA	purple
cluster67180-TRINITY_DN3247_c0_g1_i4	NA	purple
cluster67213-TRINITY_DN45273_c0_g3_i1	NA	purple
cluster67257-TRINITY_DN45241_c0_g2_i1	NA	purple
cluster67263-TRINITY_DN45285_c0_g1_i4	NA	purple
cluster67280-TRINITY_DN45263_c0_g3_i1	NA	purple
cluster67343-TRINITY_DN14607_c1_g1_i1	NA	purple
cluster67420-TRINITY_DN47845_c0_g1_i1	NA	purple
cluster1697-TRINITY_DN47858_c0_g1_i1	NA	purple
cluster67507-TRINITY_DN63648_c0_g1_i1	NA	purple
cluster67509-TRINITY_DN63648_c1_g1_i1	NA	purple
cluster9415-TRINITY_DN63671_c1_g1_i1	NA	purple
cluster67554-TRINITY_DN63608_c1_g1_i1	NA	purple
cluster67582-TRINITY_DN10812_c0_g2_i1	NA	purple
cluster13619-TRINITY_DN10831_c0_g1_i1	NA	purple
cluster67587-TRINITY_DN10831_c0_g3_i1	NA	purple
cluster14133-TRINITY_DN10839_c0_g3_i1	NA	purple
cluster8419-TRINITY_DN10810_c0_g1_i1	NA	purple
cluster10705-TRINITY_DN10810_c0_g1_i4	NA	purple
cluster17101-TRINITY_DN25428_c0_g1_i1	NA	purple
cluster67907-TRINITY_DN1495_c0_g1_i1	NA	purple
cluster67908-TRINITY_DN1495_c0_g1_i4	NA	purple
cluster67933-TRINITY_DN1404_c0_g1_i1	NA	purple
cluster22783-TRINITY_DN1437_c0_g3_i1	NA	purple
cluster68142-TRINITY_DN17335_c0_g1_i1	NA	purple
cluster68153-TRINITY_DN17383_c0_g1_i3	NA	purple
cluster68155-TRINITY_DN17398_c0_g1_i1	NA	purple
cluster21212-TRINITY_DN17301_c0_g1_i1	NA	purple
cluster20022-TRINITY_DN17327_c0_g1_i4	NA	purple
cluster68238-TRINITY_DN17341_c0_g1_i1	NA	purple
cluster68297-TRINITY_DN83134_c0_g1_i1	NA	purple
cluster68459-TRINITY_DN65774_c0_g1_i1	NA	purple
cluster68493-TRINITY_DN65736_c0_g2_i1	NA	purple
cluster68597-TRINITY_DN69289_c0_g1_i1	NA	purple
cluster68654-TRINITY_DN23721_c0_g1_i1	NA	purple
cluster68658-TRINITY_DN23773_c0_g2_i1	NA	purple
cluster68836-TRINITY_DN46411_c0_g1_i1	NA	purple
cluster68837-TRINITY_DN46411_c0_g2_i1	NA	purple
cluster12048-TRINITY_DN3991_c0_g1_i4	NA	purple
cluster68881-TRINITY_DN3928_c0_g1_i1	NA	purple
cluster68882-TRINITY_DN3928_c0_g2_i1	NA	purple
cluster23464-TRINITY_DN3933_c0_g3_i8	NA	purple
cluster9715-TRINITY_DN60813_c0_g1_i7	NA	purple
cluster69091-TRINITY_DN60881_c0_g1_i1	NA	purple
cluster69168-TRINITY_DN1868_c0_g1_i5	NA	purple
cluster5475-TRINITY_DN1800_c0_g1_i18	NA	purple
cluster6649-TRINITY_DN1812_c0_g1_i14	NA	purple
cluster69305-TRINITY_DN1812_c0_g1_i28	NA	purple
cluster69526-TRINITY_DN48266_c0_g1_i1	NA	purple
cluster69588-TRINITY_DN21308_c0_g1_i1	NA	purple
cluster69612-TRINITY_DN21375_c0_g1_i1	NA	purple
cluster69686-TRINITY_DN69745_c0_g1_i1	NA	purple
cluster69741-TRINITY_DN69715_c0_g1_i1	NA	purple
cluster69768-TRINITY_DN77383_c0_g1_i1	NA	purple
cluster69813-TRINITY_DN77348_c0_g1_i1	NA	purple
cluster69815-TRINITY_DN77399_c0_g2_i1	NA	purple
cluster69832-TRINITY_DN64954_c0_g1_i1	NA	purple
cluster69991-TRINITY_DN5841_c1_g3_i1	NA	purple
cluster70037-TRINITY_DN5896_c0_g1_i1	NA	purple
cluster70039-TRINITY_DN5896_c1_g1_i4	NA	purple
cluster9420-TRINITY_DN9290_c0_g1_i1	NA	purple
cluster24911-TRINITY_DN18009_c0_g1_i1	NA	purple
cluster25153-TRINITY_DN50656_c0_g2_i1	NA	purple
cluster70346-TRINITY_DN50633_c0_g2_i1	NA	purple
cluster70384-TRINITY_DN20454_c0_g1_i4	NA	purple
cluster70596-TRINITY_DN555_c4_g1_i4	NA	purple
cluster70610-TRINITY_DN546_c0_g1_i10	NA	purple
cluster70650-TRINITY_DN572_c0_g1_i1	NA	purple
cluster12830-TRINITY_DN63335_c0_g1_i3	NA	purple
cluster70791-TRINITY_DN34103_c0_g1_i1	NA	purple
cluster70811-TRINITY_DN34166_c0_g1_i2	NA	purple
cluster70855-TRINITY_DN16389_c0_g1_i3	NA	purple
cluster14805-TRINITY_DN63473_c0_g2_i1	NA	purple
cluster70992-TRINITY_DN63431_c0_g1_i1	NA	purple
cluster71017-TRINITY_DN53557_c0_g1_i1	NA	purple
cluster71088-TRINITY_DN71836_c0_g2_i1	NA	purple
cluster71091-TRINITY_DN71858_c0_g2_i1	NA	purple
cluster71099-TRINITY_DN71811_c0_g1_i1	NA	purple
cluster71100-TRINITY_DN71811_c0_g2_i1	NA	purple
cluster71252-TRINITY_DN62432_c1_g1_i1	NA	purple
cluster71332-TRINITY_DN57683_c0_g2_i2	NA	purple
cluster71367-TRINITY_DN3591_c0_g2_i1	NA	purple
cluster22176-TRINITY_DN3518_c0_g1_i7	NA	purple
cluster71467-TRINITY_DN3595_c0_g1_i2	NA	purple
cluster2699-TRINITY_DN3506_c0_g1_i23	NA	purple
cluster71508-TRINITY_DN3506_c0_g1_i53	NA	purple
cluster12260-TRINITY_DN13798_c0_g1_i6	NA	purple
cluster71609-TRINITY_DN13799_c0_g1_i3	NA	purple
cluster71695-TRINITY_DN21819_c0_g1_i3	NA	purple
cluster71719-TRINITY_DN21863_c0_g2_i1	NA	purple
cluster71746-TRINITY_DN21800_c0_g1_i2	NA	purple
cluster71798-TRINITY_DN39125_c0_g1_i2	NA	purple
cluster71870-TRINITY_DN81362_c0_g1_i1	NA	purple
cluster7955-TRINITY_DN32301_c0_g1_i5	NA	purple
cluster72055-TRINITY_DN32311_c0_g1_i1	NA	purple
cluster19454-TRINITY_DN32331_c0_g1_i1	NA	purple
cluster72177-TRINITY_DN82782_c0_g1_i1	NA	purple
cluster72386-TRINITY_DN71392_c0_g1_i1	NA	purple
cluster72389-TRINITY_DN71395_c0_g1_i1	NA	purple
cluster72430-TRINITY_DN12779_c2_g1_i1	NA	purple
cluster21498-TRINITY_DN12783_c0_g1_i2	NA	purple
cluster72459-TRINITY_DN12760_c0_g1_i1	NA	purple
cluster72517-TRINITY_DN12700_c0_g1_i3	NA	purple
cluster72664-TRINITY_DN33950_c0_g1_i1	NA	purple
cluster72679-TRINITY_DN33966_c0_g1_i1	NA	purple
cluster16009-TRINITY_DN13650_c0_g1_i1	NA	purple
cluster72718-TRINITY_DN13650_c0_g1_i4	NA	purple
cluster72723-TRINITY_DN13697_c0_g1_i10	NA	purple
cluster72761-TRINITY_DN13680_c0_g1_i1	NA	purple
cluster72885-TRINITY_DN77476_c0_g1_i1	NA	purple
cluster72920-TRINITY_DN50496_c0_g1_i3	NA	purple
cluster72922-TRINITY_DN50474_c0_g1_i1	NA	purple
cluster72923-TRINITY_DN50474_c0_g2_i1	NA	purple
cluster72994-TRINITY_DN42963_c0_g1_i1	NA	purple
cluster73013-TRINITY_DN42990_c0_g1_i1	NA	purple
cluster73036-TRINITY_DN42936_c0_g2_i1	NA	purple
cluster73061-TRINITY_DN42965_c1_g1_i1	NA	purple
cluster73066-TRINITY_DN35024_c0_g1_i1	NA	purple
cluster5809-TRINITY_DN35052_c0_g1_i2	NA	purple
cluster73078-TRINITY_DN35052_c0_g1_i6	NA	purple
cluster73103-TRINITY_DN35008_c0_g1_i1	NA	purple
cluster17060-TRINITY_DN35043_c0_g1_i8	NA	purple
cluster73162-TRINITY_DN69672_c0_g1_i1	NA	purple
cluster5668-TRINITY_DN21018_c0_g1_i2	NA	purple
cluster73340-TRINITY_DN13522_c0_g2_i1	NA	purple
cluster73528-TRINITY_DN57876_c0_g1_i1	NA	purple
cluster22735-TRINITY_DN57896_c0_g2_i1	NA	purple
cluster2170-TRINITY_DN57890_c0_g1_i13	NA	purple
cluster73661-TRINITY_DN5586_c0_g1_i1	NA	purple
cluster73752-TRINITY_DN54310_c0_g3_i1	NA	purple
cluster73768-TRINITY_DN54313_c0_g2_i1	NA	purple
cluster73789-TRINITY_DN54360_c0_g2_i1	NA	purple
cluster73809-TRINITY_DN28047_c0_g2_i1	NA	purple
cluster12720-TRINITY_DN28081_c0_g1_i1	NA	purple
cluster73918-TRINITY_DN45401_c0_g1_i1	NA	purple
cluster73931-TRINITY_DN45428_c0_g1_i1	NA	purple
cluster73933-TRINITY_DN45428_c1_g1_i1	NA	purple
cluster74106-TRINITY_DN52425_c0_g1_i1	NA	purple
cluster74153-TRINITY_DN38078_c0_g1_i1	NA	purple
cluster74157-TRINITY_DN38007_c1_g3_i1	NA	purple
cluster74300-TRINITY_DN19547_c0_g1_i1	NA	purple
cluster825-TRINITY_DN15459_c0_g1_i21	NA	purple
cluster74393-TRINITY_DN15477_c0_g1_i1	NA	purple
cluster74440-TRINITY_DN70948_c0_g1_i1	NA	purple
cluster74443-TRINITY_DN70986_c0_g1_i1	NA	purple
cluster74474-TRINITY_DN70953_c0_g1_i1	NA	purple
cluster74495-TRINITY_DN69967_c0_g1_i1	NA	purple
cluster74596-TRINITY_DN56616_c0_g4_i1	NA	purple
cluster74758-TRINITY_DN29519_c0_g1_i1	NA	purple
cluster74834-TRINITY_DN29586_c0_g1_i1	NA	purple
cluster13620-TRINITY_DN13335_c0_g1_i1	NA	purple
cluster74916-TRINITY_DN13329_c0_g2_i1	NA	purple
cluster74942-TRINITY_DN13399_c0_g1_i1	NA	purple
cluster8453-TRINITY_DN13383_c0_g1_i14	NA	purple
cluster75056-TRINITY_DN51253_c0_g1_i1	NA	purple
cluster75057-TRINITY_DN51253_c0_g2_i1	NA	purple
cluster75098-TRINITY_DN28127_c0_g2_i1	NA	purple
cluster75143-TRINITY_DN28139_c0_g2_i1	NA	purple
cluster6415-TRINITY_DN9799_c0_g1_i2	NA	purple
cluster75340-TRINITY_DN9798_c0_g1_i3	NA	purple
cluster8312-TRINITY_DN46206_c0_g1_i1	NA	purple
cluster75542-TRINITY_DN34517_c0_g1_i1	NA	purple
cluster75580-TRINITY_DN34569_c1_g3_i1	NA	purple
cluster75637-TRINITY_DN34555_c1_g2_i1	NA	purple
cluster75727-TRINITY_DN5476_c0_g1_i1	NA	purple
cluster75799-TRINITY_DN83608_c0_g1_i1	NA	purple
cluster75803-TRINITY_DN83686_c0_g1_i1	NA	purple
cluster75840-TRINITY_DN83651_c0_g1_i1	NA	purple
cluster75859-TRINITY_DN83653_c0_g1_i1	NA	purple
cluster75946-TRINITY_DN26638_c0_g2_i1	NA	purple
cluster75989-TRINITY_DN26685_c0_g1_i1	NA	purple
cluster11483-TRINITY_DN4417_c0_g1_i14	NA	purple
cluster3382-TRINITY_DN4429_c0_g1_i1	NA	purple
cluster17435-TRINITY_DN4429_c0_g1_i14	NA	purple
cluster1189-TRINITY_DN4428_c0_g1_i15	NA	purple
cluster76162-TRINITY_DN4495_c0_g1_i1	NA	purple
cluster16921-TRINITY_DN4498_c1_g2_i1	NA	purple
cluster76274-TRINITY_DN30314_c0_g1_i1	NA	purple
cluster76311-TRINITY_DN30608_c0_g1_i1	NA	purple
cluster76400-TRINITY_DN42574_c0_g1_i1	NA	purple
cluster1135-TRINITY_DN42506_c1_g1_i10	NA	purple
cluster76492-TRINITY_DN57505_c0_g2_i1	NA	purple
cluster76515-TRINITY_DN57502_c0_g2_i1	NA	purple
cluster76617-TRINITY_DN21457_c0_g1_i1	NA	purple
cluster76618-TRINITY_DN21457_c0_g1_i4	NA	purple
cluster76723-TRINITY_DN28209_c0_g1_i1	NA	purple
cluster76842-TRINITY_DN75853_c0_g2_i1	NA	purple
cluster76843-TRINITY_DN75853_c0_g3_i1	NA	purple
cluster76851-TRINITY_DN75805_c0_g2_i2	NA	purple
cluster15968-TRINITY_DN11406_c0_g1_i7	NA	purple
cluster4918-TRINITY_DN11492_c0_g1_i1	NA	purple
cluster76937-TRINITY_DN11432_c0_g1_i3	NA	purple
cluster76980-TRINITY_DN11447_c0_g2_i1	NA	purple
cluster76985-TRINITY_DN11451_c0_g1_i6	NA	purple
cluster13233-TRINITY_DN11466_c0_g1_i15	NA	purple
cluster12469-TRINITY_DN11429_c0_g1_i1	NA	purple
cluster77053-TRINITY_DN24553_c0_g1_i2	NA	purple
cluster77238-TRINITY_DN2508_c0_g2_i1	NA	purple
cluster77277-TRINITY_DN2524_c0_g1_i1	NA	purple
cluster77389-TRINITY_DN68521_c0_g1_i2	NA	purple
cluster77398-TRINITY_DN68560_c0_g2_i1	NA	purple
cluster77458-TRINITY_DN16960_c0_g1_i1	NA	purple
cluster77607-TRINITY_DN35766_c0_g1_i1	NA	purple
cluster77697-TRINITY_DN37685_c0_g1_i1	NA	purple
cluster77768-TRINITY_DN42798_c0_g1_i1	NA	purple
cluster77891-TRINITY_DN60445_c0_g2_i1	NA	purple
cluster77892-TRINITY_DN60445_c1_g1_i1	NA	purple
cluster2379-TRINITY_DN1028_c0_g1_i3	NA	purple
cluster78121-TRINITY_DN1013_c0_g1_i1	NA	purple
cluster78147-TRINITY_DN31220_c0_g1_i1	NA	purple
cluster78216-TRINITY_DN22344_c0_g1_i1	NA	purple
cluster78236-TRINITY_DN22364_c0_g2_i1	NA	purple
cluster78250-TRINITY_DN22395_c0_g1_i2	NA	purple
cluster78365-TRINITY_DN80605_c0_g1_i1	NA	purple
cluster78379-TRINITY_DN80652_c0_g1_i1	NA	purple
cluster78417-TRINITY_DN8699_c0_g1_i3	NA	purple
cluster78419-TRINITY_DN8699_c0_g2_i1	NA	purple
cluster78556-TRINITY_DN60254_c0_g2_i1	NA	purple
cluster78591-TRINITY_DN60264_c0_g1_i1	NA	purple
cluster78598-TRINITY_DN79477_c0_g1_i1	NA	purple
cluster78643-TRINITY_DN79438_c0_g1_i1	NA	purple
cluster78729-TRINITY_DN29705_c0_g1_i1	NA	purple
cluster78730-TRINITY_DN29789_c0_g1_i1	NA	purple
cluster78838-TRINITY_DN81298_c0_g1_i1	NA	purple
cluster78897-TRINITY_DN76053_c0_g1_i1	NA	purple
cluster702-TRINITY_DN4002_c0_g1_i12	NA	purple
cluster319-TRINITY_DN4058_c0_g1_i10	NA	purple
cluster10408-TRINITY_DN4022_c0_g1_i2	NA	purple
cluster79075-TRINITY_DN4074_c1_g2_i1	NA	purple
cluster79117-TRINITY_DN75965_c1_g1_i1	NA	purple
cluster79223-TRINITY_DN83082_c0_g1_i1	NA	purple
cluster79269-TRINITY_DN79906_c0_g1_i1	NA	purple
cluster79408-TRINITY_DN69404_c0_g1_i1	NA	purple
cluster16237-TRINITY_DN53619_c0_g1_i1	NA	purple
cluster5120-TRINITY_DN53619_c0_g1_i8	NA	purple
cluster12901-TRINITY_DN66206_c0_g2_i1	NA	purple
cluster6615-TRINITY_DN66206_c0_g2_i10	NA	purple
cluster79547-TRINITY_DN66244_c0_g1_i1	NA	purple
cluster79589-TRINITY_DN48705_c0_g1_i1	NA	purple
cluster79677-TRINITY_DN41937_c0_g1_i1	NA	purple
cluster79696-TRINITY_DN41904_c0_g1_i1	NA	purple
cluster79722-TRINITY_DN41992_c0_g1_i1	NA	purple
cluster79761-TRINITY_DN20919_c0_g1_i1	NA	purple
cluster79768-TRINITY_DN20957_c0_g1_i1	NA	purple
cluster79800-TRINITY_DN20993_c1_g1_i1	NA	purple
cluster79866-TRINITY_DN20951_c0_g2_i1	NA	purple
cluster79875-TRINITY_DN20943_c0_g1_i1	NA	purple
cluster79878-TRINITY_DN20943_c0_g4_i1	NA	purple
cluster79896-TRINITY_DN9354_c0_g1_i5	NA	purple
cluster79988-TRINITY_DN9309_c0_g4_i1	NA	purple
cluster80016-TRINITY_DN76543_c0_g1_i1	NA	purple
cluster80017-TRINITY_DN76580_c0_g1_i1	NA	purple
cluster80043-TRINITY_DN76584_c0_g2_i1	NA	purple
cluster16112-TRINITY_DN52252_c0_g2_i1	NA	purple
cluster80124-TRINITY_DN52252_c1_g1_i1	NA	purple
cluster22561-TRINITY_DN52278_c0_g1_i1	NA	purple
cluster80279-TRINITY_DN52872_c0_g1_i1	NA	purple
cluster80296-TRINITY_DN52852_c0_g1_i1	NA	purple
cluster23214-TRINITY_DN33756_c0_g1_i1	NA	purple
cluster80606-TRINITY_DN30947_c0_g1_i1	NA	purple
cluster80787-TRINITY_DN42095_c0_g1_i1	NA	purple
cluster80967-TRINITY_DN16152_c0_g2_i1	NA	purple
cluster81062-TRINITY_DN41021_c0_g1_i1	NA	purple
cluster81086-TRINITY_DN72446_c0_g2_i1	NA	purple
cluster81094-TRINITY_DN72404_c0_g2_i1	NA	purple
cluster81188-TRINITY_DN31413_c0_g1_i1	NA	purple
cluster81233-TRINITY_DN31471_c0_g1_i1	NA	purple
cluster81276-TRINITY_DN63799_c0_g1_i1	NA	purple
cluster81408-TRINITY_DN3865_c0_g1_i1	NA	purple
cluster81409-TRINITY_DN3865_c0_g1_i5	NA	purple
cluster81411-TRINITY_DN3865_c0_g2_i2	NA	purple
cluster81538-TRINITY_DN14954_c0_g1_i2	NA	purple
cluster81572-TRINITY_DN14950_c0_g1_i1	NA	purple
cluster22336-TRINITY_DN17274_c0_g1_i4	NA	purple
cluster18961-TRINITY_DN17274_c0_g2_i1	NA	purple
cluster24005-TRINITY_DN17230_c0_g1_i1	NA	purple
cluster81719-TRINITY_DN48414_c0_g2_i1	NA	purple
cluster81847-TRINITY_DN15214_c0_g3_i1	NA	purple
cluster81881-TRINITY_DN71466_c0_g1_i1	NA	purple
cluster81882-TRINITY_DN71466_c0_g2_i1	NA	purple
cluster81967-TRINITY_DN22404_c0_g3_i1	NA	purple
cluster22686-TRINITY_DN22421_c0_g1_i1	NA	purple
cluster1342-TRINITY_DN22421_c1_g1_i2	NA	purple
cluster82004-TRINITY_DN22463_c0_g1_i3	NA	purple
cluster82245-TRINITY_DN67364_c0_g1_i1	NA	purple
cluster82294-TRINITY_DN24357_c0_g1_i1	NA	purple
cluster82496-TRINITY_DN17108_c0_g1_i1	NA	purple
cluster82632-TRINITY_DN52685_c0_g2_i1	NA	purple
cluster82635-TRINITY_DN52685_c0_g5_i1	NA	purple
cluster82766-TRINITY_DN59243_c0_g1_i1	NA	purple
cluster82797-TRINITY_DN59229_c0_g1_i1	NA	purple
cluster82841-TRINITY_DN33694_c0_g1_i1	NA	purple
cluster82857-TRINITY_DN33690_c0_g1_i1	NA	purple
cluster82873-TRINITY_DN33647_c1_g2_i1	NA	purple
cluster82898-TRINITY_DN33687_c0_g1_i1	NA	purple
cluster19581-TRINITY_DN58249_c0_g1_i3	NA	purple
cluster83056-TRINITY_DN50294_c0_g1_i1	NA	purple
cluster83124-TRINITY_DN30726_c0_g1_i5	NA	purple
cluster6999-TRINITY_DN27600_c0_g1_i3	NA	purple
cluster83193-TRINITY_DN27613_c0_g1_i1	NA	purple
cluster83293-TRINITY_DN66104_c0_g1_i1	NA	purple
cluster83321-TRINITY_DN66110_c0_g1_i1	NA	purple
cluster83358-TRINITY_DN52378_c0_g1_i1	NA	purple
cluster83390-TRINITY_DN52353_c0_g4_i1	NA	purple
cluster83400-TRINITY_DN52348_c0_g2_i1	NA	purple
cluster83435-TRINITY_DN46754_c0_g1_i1	NA	purple
cluster12905-TRINITY_DN44751_c0_g2_i2	NA	purple
cluster20283-TRINITY_DN40880_c0_g1_i2	NA	purple
cluster83761-TRINITY_DN52938_c0_g1_i1	NA	purple
cluster83835-TRINITY_DN25672_c0_g1_i1	NA	purple
cluster83836-TRINITY_DN25672_c0_g2_i1	NA	purple
cluster83874-TRINITY_DN25632_c0_g1_i1	NA	purple
cluster84021-TRINITY_DN9850_c1_g3_i1	NA	purple
cluster84217-TRINITY_DN83495_c0_g1_i1	NA	purple
cluster84238-TRINITY_DN66388_c0_g1_i1	NA	purple
cluster84271-TRINITY_DN66366_c0_g2_i1	NA	purple
cluster16204-TRINITY_DN3085_c0_g1_i2	NA	purple
cluster84329-TRINITY_DN3085_c0_g3_i1	NA	purple
cluster12409-TRINITY_DN3040_c0_g1_i7	NA	purple
cluster15031-TRINITY_DN3066_c0_g1_i1	NA	purple
cluster84410-TRINITY_DN3006_c1_g1_i6	NA	purple
cluster23316-TRINITY_DN16724_c0_g1_i3	NA	purple
cluster84606-TRINITY_DN16721_c0_g1_i3	NA	purple
cluster84607-TRINITY_DN16721_c0_g1_i4	NA	purple
cluster84608-TRINITY_DN16721_c0_g1_i6	NA	purple
cluster84657-TRINITY_DN71205_c0_g1_i3	NA	purple
cluster84661-TRINITY_DN71280_c1_g1_i1	NA	purple
cluster84758-TRINITY_DN34780_c0_g1_i1	NA	purple
cluster84776-TRINITY_DN3632_c0_g2_i2	NA	purple
cluster84869-TRINITY_DN3646_c0_g1_i3	NA	purple
cluster84895-TRINITY_DN3611_c0_g1_i1	NA	purple
cluster17651-TRINITY_DN3623_c0_g1_i1	NA	purple
cluster84910-TRINITY_DN3623_c0_g1_i2	NA	purple
cluster2178-TRINITY_DN3623_c3_g1_i2	NA	purple
cluster84943-TRINITY_DN3682_c0_g1_i16	NA	purple
cluster84948-TRINITY_DN3682_c0_g1_i27	NA	purple
cluster84950-TRINITY_DN3682_c0_g1_i35	NA	purple
cluster84958-TRINITY_DN3636_c0_g2_i1	NA	purple
cluster84982-TRINITY_DN42474_c0_g1_i1	NA	purple
cluster84999-TRINITY_DN42447_c0_g1_i1	NA	purple
cluster85000-TRINITY_DN42447_c0_g2_i1	NA	purple
cluster85039-TRINITY_DN42489_c0_g1_i1	NA	purple
cluster85112-TRINITY_DN81683_c0_g1_i1	NA	purple
cluster85285-TRINITY_DN81915_c0_g1_i1	NA	purple
cluster85330-TRINITY_DN81952_c0_g1_i1	NA	purple
cluster10652-TRINITY_DN73080_c0_g1_i2	NA	purple
cluster85632-TRINITY_DN34087_c1_g1_i1	NA	purple
cluster85687-TRINITY_DN34049_c0_g1_i2	NA	purple
cluster85737-TRINITY_DN29633_c0_g1_i3	NA	purple
cluster85738-TRINITY_DN29633_c0_g1_i5	NA	purple
cluster85793-TRINITY_DN29669_c0_g1_i1	NA	purple
cluster85810-TRINITY_DN29653_c0_g3_i1	NA	purple
cluster85872-TRINITY_DN81038_c0_g1_i1	NA	purple
cluster85920-TRINITY_DN81036_c0_g1_i1	NA	purple
cluster86021-TRINITY_DN80943_c0_g1_i1	NA	purple
cluster86056-TRINITY_DN52577_c0_g1_i1	NA	purple
cluster22223-TRINITY_DN26583_c0_g1_i2	NA	purple
cluster22990-TRINITY_DN20145_c0_g1_i2	NA	purple
cluster22789-TRINITY_DN20159_c0_g1_i1	NA	purple
cluster86347-TRINITY_DN20143_c0_g3_i1	NA	purple
cluster86394-TRINITY_DN23292_c0_g1_i1	NA	purple
cluster86397-TRINITY_DN23204_c0_g1_i1	NA	purple
cluster86419-TRINITY_DN23256_c0_g1_i1	NA	purple
cluster86512-TRINITY_DN23216_c0_g1_i2	NA	purple
cluster86522-TRINITY_DN20634_c0_g1_i1	NA	purple
cluster86536-TRINITY_DN20630_c0_g1_i1	NA	purple
cluster13339-TRINITY_DN20630_c2_g1_i1	NA	purple
cluster86554-TRINITY_DN20677_c0_g1_i1	NA	purple
cluster20311-TRINITY_DN75133_c0_g1_i3	NA	purple
cluster86728-TRINITY_DN82014_c0_g1_i1	NA	purple
cluster86805-TRINITY_DN811_c0_g2_i10	NA	purple
cluster13456-TRINITY_DN822_c0_g1_i4	NA	purple
cluster86838-TRINITY_DN815_c0_g1_i13	NA	purple
cluster11482-TRINITY_DN815_c0_g1_i17	NA	purple
cluster86840-TRINITY_DN815_c0_g1_i19	NA	purple
cluster16793-TRINITY_DN815_c0_g1_i25	NA	purple
cluster86841-TRINITY_DN815_c0_g1_i27	NA	purple
cluster87032-TRINITY_DN47415_c0_g1_i1	NA	purple
cluster17041-TRINITY_DN47415_c0_g1_i5	NA	purple
cluster87034-TRINITY_DN47415_c0_g2_i1	NA	purple
cluster87050-TRINITY_DN47407_c0_g1_i4	NA	purple
cluster87095-TRINITY_DN47434_c1_g2_i1	NA	purple
cluster87120-TRINITY_DN78033_c0_g1_i1	NA	purple
cluster6513-TRINITY_DN75353_c0_g1_i2	NA	purple
cluster87506-TRINITY_DN75331_c0_g1_i1	NA	purple
cluster87519-TRINITY_DN75323_c0_g3_i1	NA	purple
cluster87528-TRINITY_DN61297_c0_g2_i1	NA	purple
cluster87529-TRINITY_DN61297_c0_g3_i1	NA	purple
cluster87565-TRINITY_DN61258_c0_g1_i1	NA	purple
cluster87657-TRINITY_DN69325_c0_g2_i1	NA	purple
cluster87727-TRINITY_DN9026_c0_g1_i2	NA	purple
cluster87789-TRINITY_DN9055_c1_g1_i2	NA	purple
cluster87806-TRINITY_DN43274_c0_g1_i1	NA	purple
cluster87842-TRINITY_DN43235_c0_g2_i1	NA	purple
cluster87919-TRINITY_DN51408_c0_g1_i1	NA	purple
cluster87951-TRINITY_DN51467_c0_g1_i1	NA	purple
cluster87953-TRINITY_DN51422_c0_g2_i1	NA	purple
cluster88107-TRINITY_DN8505_c0_g1_i11	NA	purple
cluster4488-TRINITY_DN8505_c0_g1_i2	NA	purple
cluster88173-TRINITY_DN8581_c0_g1_i2	NA	purple
cluster5256-TRINITY_DN8515_c0_g1_i26	NA	purple
cluster88189-TRINITY_DN9939_c0_g1_i15	NA	purple
cluster88246-TRINITY_DN9905_c0_g1_i2	NA	purple
cluster88248-TRINITY_DN9967_c0_g1_i2	NA	purple
cluster14615-TRINITY_DN9937_c0_g1_i5	NA	purple
cluster88341-TRINITY_DN44607_c0_g1_i1	NA	purple
cluster88348-TRINITY_DN44615_c0_g1_i1	NA	purple
cluster88396-TRINITY_DN44660_c0_g1_i1	NA	purple
cluster22837-TRINITY_DN38784_c0_g3_i1	NA	purple
cluster88424-TRINITY_DN38705_c0_g1_i1	NA	purple
cluster88474-TRINITY_DN38764_c0_g1_i1	NA	purple
cluster88528-TRINITY_DN60771_c0_g1_i1	NA	purple
cluster88597-TRINITY_DN12484_c0_g1_i1	NA	purple
cluster88608-TRINITY_DN12406_c0_g1_i2	NA	purple
cluster88707-TRINITY_DN60534_c0_g1_i1	NA	purple
cluster7317-TRINITY_DN60586_c0_g1_i7	NA	purple
cluster88894-TRINITY_DN5116_c0_g1_i1	NA	purple
cluster88985-TRINITY_DN4932_c0_g1_i1	NA	purple
cluster89002-TRINITY_DN4963_c0_g1_i1	NA	purple
cluster17123-TRINITY_DN4962_c0_g1_i5	NA	purple
cluster89175-TRINITY_DN26728_c0_g1_i1	NA	purple
cluster89219-TRINITY_DN26792_c0_g1_i1	NA	purple
cluster89316-TRINITY_DN43965_c0_g1_i2	NA	purple
cluster89376-TRINITY_DN24471_c0_g1_i1	NA	purple
cluster89391-TRINITY_DN24402_c0_g1_i3	NA	purple
cluster89419-TRINITY_DN24499_c0_g1_i1	NA	purple
cluster89467-TRINITY_DN32070_c0_g3_i1	NA	purple
cluster89583-TRINITY_DN68385_c0_g1_i2	NA	purple
cluster89637-TRINITY_DN47389_c0_g1_i1	NA	purple
cluster89679-TRINITY_DN25910_c0_g1_i1	NA	purple
cluster89701-TRINITY_DN25947_c0_g1_i1	NA	purple
cluster89702-TRINITY_DN25947_c0_g2_i1	NA	purple
cluster89766-TRINITY_DN74222_c0_g2_i1	NA	purple
cluster89816-TRINITY_DN74227_c0_g1_i1	NA	purple
cluster89818-TRINITY_DN74227_c1_g1_i1	NA	purple
cluster89839-TRINITY_DN21511_c0_g1_i1	NA	purple
cluster89968-TRINITY_DN72114_c0_g1_i1	NA	purple
cluster90052-TRINITY_DN23683_c2_g1_i1	NA	purple
cluster90081-TRINITY_DN23642_c0_g1_i3	NA	purple
cluster90368-TRINITY_DN40710_c0_g1_i22	NA	purple
cluster90461-TRINITY_DN40788_c1_g1_i1	NA	purple
cluster90484-TRINITY_DN72006_c0_g1_i1	NA	purple
cluster90609-TRINITY_DN58011_c0_g1_i1	NA	purple
cluster90611-TRINITY_DN58047_c0_g1_i1	NA	purple
cluster90619-TRINITY_DN56466_c0_g1_i1	NA	purple
cluster90698-TRINITY_DN58634_c0_g2_i1	NA	purple
cluster90737-TRINITY_DN58630_c0_g1_i2	NA	purple
cluster15925-TRINITY_DN58630_c0_g1_i6	NA	purple
cluster90774-TRINITY_DN75225_c0_g1_i1	NA	purple
cluster5565-TRINITY_DN75271_c0_g1_i4	NA	purple
cluster90849-TRINITY_DN51685_c0_g2_i1	NA	purple
cluster90892-TRINITY_DN51691_c0_g2_i1	NA	purple
cluster90900-TRINITY_DN51605_c0_g1_i1	NA	purple
cluster90902-TRINITY_DN51605_c0_g3_i1	NA	purple
cluster90936-TRINITY_DN46398_c0_g1_i1	NA	purple
cluster90988-TRINITY_DN46313_c0_g1_i1	NA	purple
cluster91061-TRINITY_DN71543_c0_g1_i1	NA	purple
cluster91080-TRINITY_DN19499_c0_g1_i1	NA	purple
cluster91211-TRINITY_DN63533_c0_g1_i1	NA	purple
cluster91252-TRINITY_DN65405_c0_g1_i1	NA	purple
cluster91260-TRINITY_DN65425_c0_g1_i1	NA	purple
cluster91346-TRINITY_DN63154_c0_g1_i1	NA	purple
cluster91375-TRINITY_DN63193_c0_g3_i1	NA	purple
cluster91390-TRINITY_DN63129_c0_g1_i1	NA	purple
cluster91416-TRINITY_DN40076_c1_g1_i1	NA	purple
cluster91453-TRINITY_DN40074_c0_g1_i1	NA	purple
cluster91531-TRINITY_DN64074_c0_g1_i1	NA	purple
cluster91628-TRINITY_DN4697_c0_g1_i4	NA	purple
cluster91852-TRINITY_DN62968_c0_g2_i1	NA	purple
cluster91854-TRINITY_DN62989_c0_g1_i1	NA	purple
cluster91860-TRINITY_DN10354_c0_g1_i1	NA	purple
cluster91891-TRINITY_DN10320_c0_g1_i1	NA	purple
cluster91997-TRINITY_DN81141_c0_g1_i1	NA	purple
cluster92070-TRINITY_DN81193_c0_g1_i1	NA	purple
cluster92103-TRINITY_DN42249_c0_g1_i1	NA	purple
cluster92188-TRINITY_DN34625_c0_g1_i1	NA	purple
cluster92327-TRINITY_DN37570_c0_g1_i1	NA	purple
cluster92370-TRINITY_DN84323_c0_g1_i1	NA	purple
cluster92414-TRINITY_DN84379_c0_g1_i1	NA	purple
cluster92478-TRINITY_DN26165_c0_g2_i1	NA	purple
cluster92542-TRINITY_DN25048_c0_g1_i1	NA	purple
cluster15973-TRINITY_DN25099_c0_g1_i1	NA	purple
cluster92646-TRINITY_DN67513_c0_g1_i1	NA	purple
cluster92745-TRINITY_DN78584_c0_g1_i1	NA	purple
cluster92767-TRINITY_DN78582_c0_g1_i1	NA	purple
cluster92769-TRINITY_DN78582_c0_g3_i1	NA	purple
cluster92797-TRINITY_DN37150_c0_g1_i1	NA	purple
cluster92881-TRINITY_DN53351_c0_g1_i1	NA	purple
cluster21944-TRINITY_DN53358_c0_g1_i1	NA	purple
cluster92982-TRINITY_DN78929_c0_g1_i1	NA	purple
cluster92986-TRINITY_DN78937_c0_g1_i1	NA	purple
cluster92998-TRINITY_DN78916_c0_g1_i1	NA	purple
cluster93062-TRINITY_DN83758_c0_g1_i1	NA	purple
cluster93108-TRINITY_DN83745_c0_g1_i1	NA	purple
cluster93485-TRINITY_DN30038_c0_g1_i1	NA	purple
cluster93557-TRINITY_DN30854_c0_g6_i1	NA	purple
cluster93582-TRINITY_DN30875_c0_g1_i1	NA	purple
cluster93654-TRINITY_DN7396_c0_g1_i9	NA	purple
cluster22905-TRINITY_DN50501_c0_g1_i1	NA	purple
cluster9473-TRINITY_DN50574_c0_g2_i2	NA	purple
cluster23030-TRINITY_DN65257_c0_g1_i2	NA	purple
cluster12531-TRINITY_DN5956_c0_g1_i2	NA	purple
cluster93950-TRINITY_DN5900_c0_g1_i1	NA	purple
cluster93983-TRINITY_DN5905_c0_g1_i1	NA	purple
cluster93984-TRINITY_DN5905_c0_g2_i1	NA	purple
cluster16706-TRINITY_DN5919_c0_g1_i1	NA	purple
cluster94135-TRINITY_DN14326_c0_g1_i7	NA	purple
cluster94155-TRINITY_DN14372_c0_g1_i1	NA	purple
cluster9162-TRINITY_DN47576_c0_g1_i5	NA	purple
cluster94355-TRINITY_DN76374_c0_g1_i1	NA	purple
cluster94472-TRINITY_DN64651_c0_g3_i1	NA	purple
cluster94514-TRINITY_DN64619_c0_g2_i1	NA	purple
cluster94552-TRINITY_DN64893_c0_g2_i1	NA	purple
cluster94574-TRINITY_DN64865_c0_g1_i2	NA	purple
cluster94711-TRINITY_DN47994_c0_g2_i1	NA	purple
cluster94826-TRINITY_DN55583_c0_g1_i1	NA	purple
cluster94889-TRINITY_DN36180_c0_g3_i1	NA	purple
cluster94890-TRINITY_DN36104_c0_g1_i1	NA	purple
cluster94928-TRINITY_DN36103_c0_g1_i1	NA	purple
cluster94984-TRINITY_DN2720_c1_g1_i15	NA	purple
cluster95040-TRINITY_DN2755_c0_g1_i1	NA	purple
cluster95042-TRINITY_DN2755_c0_g3_i1	NA	purple
cluster95052-TRINITY_DN2782_c0_g1_i2	NA	purple
cluster5875-TRINITY_DN2721_c1_g1_i10	NA	purple
cluster95103-TRINITY_DN2721_c4_g1_i1	NA	purple
cluster3226-TRINITY_DN15659_c0_g1_i12	NA	purple
cluster95418-TRINITY_DN15657_c0_g1_i1	NA	purple
cluster95547-TRINITY_DN13811_c0_g1_i11	NA	purple
cluster25373-TRINITY_DN44085_c0_g3_i1	NA	purple
cluster95632-TRINITY_DN44085_c0_g4_i1	NA	purple
cluster15070-TRINITY_DN14084_c1_g1_i2	NA	purple
cluster95759-TRINITY_DN14075_c1_g1_i1	NA	purple
cluster95781-TRINITY_DN14032_c0_g1_i8	NA	purple
cluster11012-TRINITY_DN18878_c0_g1_i4	NA	purple
cluster95906-TRINITY_DN18828_c0_g1_i1	NA	purple
cluster95990-TRINITY_DN67662_c0_g1_i1	NA	purple
cluster96070-TRINITY_DN56803_c0_g3_i1	NA	purple
cluster96130-TRINITY_DN67948_c0_g1_i1	NA	purple
cluster1740-TRINITY_DN54524_c0_g1_i4	NA	purple
cluster96305-TRINITY_DN54551_c0_g1_i1	NA	purple
cluster96329-TRINITY_DN54598_c0_g1_i11	NA	purple
cluster6808-TRINITY_DN32719_c0_g1_i6	NA	purple
cluster14238-TRINITY_DN32713_c0_g1_i1	NA	purple
cluster2047-TRINITY_DN32713_c0_g1_i8	NA	purple
cluster96506-TRINITY_DN49331_c0_g2_i1	NA	purple
cluster96559-TRINITY_DN49398_c0_g1_i1	NA	purple
cluster96673-TRINITY_DN70834_c0_g1_i1	NA	purple
cluster96674-TRINITY_DN70834_c0_g2_i1	NA	purple
cluster96812-TRINITY_DN6508_c1_g1_i1	NA	purple
cluster96835-TRINITY_DN6553_c0_g1_i1	NA	purple
cluster96836-TRINITY_DN6553_c0_g1_i2	NA	purple
cluster96846-TRINITY_DN6527_c0_g1_i1	NA	purple
cluster96862-TRINITY_DN6598_c0_g1_i1	NA	purple
cluster96922-TRINITY_DN6558_c0_g3_i1	NA	purple
cluster16488-TRINITY_DN31132_c0_g1_i1	NA	purple
cluster16804-TRINITY_DN31132_c0_g1_i10	NA	purple
cluster97030-TRINITY_DN31140_c0_g1_i1	NA	purple
cluster97053-TRINITY_DN34284_c0_g1_i1	NA	purple
cluster97100-TRINITY_DN34292_c0_g1_i1	NA	purple
cluster97192-TRINITY_DN54416_c0_g2_i1	NA	purple
cluster97248-TRINITY_DN36722_c0_g1_i1	NA	purple
cluster97279-TRINITY_DN36706_c0_g1_i1	NA	purple
cluster97299-TRINITY_DN36710_c0_g2_i1	NA	purple
cluster97325-TRINITY_DN36732_c0_g1_i1	NA	purple
cluster16632-TRINITY_DN59715_c0_g1_i6	NA	purple
cluster9475-TRINITY_DN57762_c0_g1_i4	NA	purple
cluster97504-TRINITY_DN62006_c0_g1_i1	NA	purple
cluster97508-TRINITY_DN62031_c0_g1_i1	NA	purple
cluster97548-TRINITY_DN62092_c0_g4_i1	NA	purple
cluster97574-TRINITY_DN19179_c0_g1_i1	NA	purple
cluster97611-TRINITY_DN19121_c0_g1_i1	NA	purple
cluster97644-TRINITY_DN19173_c0_g1_i1	NA	purple
cluster1496-TRINITY_DN19173_c0_g2_i1	NA	purple
cluster97681-TRINITY_DN55836_c0_g1_i8	NA	purple
cluster97701-TRINITY_DN55816_c0_g1_i1	NA	purple
cluster97748-TRINITY_DN48649_c0_g1_i1	NA	purple
cluster7544-TRINITY_DN48673_c0_g1_i5	NA	purple
cluster97778-TRINITY_DN48613_c0_g1_i1	NA	purple
cluster97784-TRINITY_DN48690_c0_g1_i1	NA	purple
cluster17668-TRINITY_DN48607_c1_g3_i2	NA	purple
cluster97947-TRINITY_DN3111_c0_g1_i8	NA	purple
cluster97966-TRINITY_DN3150_c0_g1_i14	NA	purple
cluster1043-TRINITY_DN3131_c0_g1_i1	NA	purple
cluster98086-TRINITY_DN67116_c0_g1_i1	NA	purple
cluster98190-TRINITY_DN73954_c0_g1_i1	NA	purple
cluster10497-TRINITY_DN5603_c0_g1_i34	NA	purple
cluster98378-TRINITY_DN5690_c0_g1_i7	NA	purple
cluster13610-TRINITY_DN5670_c0_g1_i4	NA	purple
cluster98445-TRINITY_DN2919_c0_g1_i11	NA	purple
cluster98447-TRINITY_DN2919_c0_g1_i15	NA	purple
cluster98448-TRINITY_DN2919_c0_g1_i2	NA	purple
cluster98450-TRINITY_DN2919_c0_g2_i1	NA	purple
cluster98512-TRINITY_DN2948_c0_g1_i1	NA	purple
cluster12328-TRINITY_DN2962_c0_g1_i33	NA	purple
cluster98595-TRINITY_DN73208_c0_g3_i1	NA	purple
cluster98596-TRINITY_DN73208_c0_g2_i2	NA	purple
cluster98676-TRINITY_DN29425_c0_g2_i1	NA	purple
cluster98691-TRINITY_DN29400_c0_g1_i2	NA	purple
cluster9481-TRINITY_DN29400_c0_g1_i3	NA	purple
cluster98692-TRINITY_DN29400_c0_g2_i1	NA	purple
cluster98693-TRINITY_DN29400_c1_g1_i1	NA	purple
cluster98700-TRINITY_DN29444_c0_g1_i2	NA	purple
cluster6120-TRINITY_DN29476_c0_g1_i2	NA	purple
cluster98894-TRINITY_DN55183_c2_g1_i1	NA	purple
cluster98911-TRINITY_DN55148_c0_g1_i1	NA	purple
cluster98913-TRINITY_DN55162_c0_g1_i1	NA	purple
cluster1299-TRINITY_DN21102_c0_g1_i9	NA	purple
cluster98992-TRINITY_DN21168_c0_g1_i1	NA	purple
cluster99041-TRINITY_DN45374_c0_g1_i1	NA	purple
cluster99054-TRINITY_DN45319_c0_g1_i1	NA	purple
cluster99121-TRINITY_DN20761_c0_g1_i1	NA	purple
cluster99128-TRINITY_DN20745_c0_g2_i1	NA	purple
cluster14624-TRINITY_DN20781_c0_g1_i2	NA	purple
cluster99130-TRINITY_DN20768_c0_g1_i1	NA	purple
cluster11801-TRINITY_DN20747_c1_g1_i2	NA	purple
cluster13954-TRINITY_DN10573_c0_g1_i1	NA	purple
cluster22295-TRINITY_DN10573_c0_g1_i3	NA	purple
cluster99283-TRINITY_DN10550_c0_g1_i4	NA	purple
cluster99375-TRINITY_DN51884_c0_g4_i1	NA	purple
cluster99501-TRINITY_DN32887_c0_g1_i1	NA	purple
cluster99527-TRINITY_DN32849_c0_g1_i1	NA	purple
cluster99557-TRINITY_DN55780_c0_g1_i1	NA	purple
cluster99566-TRINITY_DN55787_c1_g1_i1	NA	purple
cluster99685-TRINITY_DN35906_c0_g2_i1	NA	purple
cluster99776-TRINITY_DN60988_c0_g1_i1	NA	purple
cluster99841-TRINITY_DN51054_c0_g2_i1	NA	purple
cluster22513-TRINITY_DN71198_c0_g1_i4	NA	purple
cluster99934-TRINITY_DN71140_c0_g2_i1	NA	purple
cluster25240-TRINITY_DN19291_c0_g5_i1	NA	purple
cluster100038-TRINITY_DN19210_c0_g1_i1	NA	purple
cluster100061-TRINITY_DN15022_c0_g1_i3	NA	purple
cluster100123-TRINITY_DN15004_c0_g1_i1	NA	purple
cluster100148-TRINITY_DN15063_c0_g1_i1	NA	purple
cluster100155-TRINITY_DN15000_c0_g1_i1	NA	purple
cluster100209-TRINITY_DN38935_c0_g1_i1	NA	purple
cluster100220-TRINITY_DN38937_c0_g2_i1	NA	purple
cluster7529-TRINITY_DN1627_c0_g2_i1	NA	purple
cluster12510-TRINITY_DN1694_c0_g1_i22	NA	purple
cluster100430-TRINITY_DN1608_c0_g1_i10	NA	purple
cluster100431-TRINITY_DN1608_c0_g1_i8	NA	purple
cluster100487-TRINITY_DN1610_c1_g2_i1	NA	purple
cluster100496-TRINITY_DN1689_c0_g1_i4	NA	purple
cluster100687-TRINITY_DN40308_c0_g2_i1	NA	purple
cluster100695-TRINITY_DN64164_c0_g1_i1	NA	purple
cluster100709-TRINITY_DN64119_c0_g1_i1	NA	purple
cluster100720-TRINITY_DN64177_c0_g1_i1	NA	purple
cluster7160-TRINITY_DN64146_c0_g1_i1	NA	purple
cluster100820-TRINITY_DN53944_c0_g1_i1	NA	purple
cluster100985-TRINITY_DN20333_c0_g1_i1	NA	purple
cluster101036-TRINITY_DN20324_c0_g2_i1	NA	purple
cluster101042-TRINITY_DN20397_c0_g1_i1	NA	purple
cluster101072-TRINITY_DN14136_c0_g1_i1	NA	purple
cluster6895-TRINITY_DN14164_c1_g1_i12	NA	purple
cluster101261-TRINITY_DN72224_c0_g1_i1	NA	purple
cluster101303-TRINITY_DN72270_c0_g1_i1	NA	purple
cluster101312-TRINITY_DN19938_c0_g1_i1	NA	purple
cluster101358-TRINITY_DN19921_c0_g1_i1	NA	purple
cluster101399-TRINITY_DN19977_c0_g1_i1	NA	purple
cluster19910-TRINITY_DN25264_c0_g2_i1	NA	purple
cluster101552-TRINITY_DN36331_c0_g1_i1	NA	purple
cluster101553-TRINITY_DN36331_c0_g2_i1	NA	purple
cluster101558-TRINITY_DN36346_c0_g2_i1	NA	purple
cluster101617-TRINITY_DN36338_c1_g1_i1	NA	purple
cluster101626-TRINITY_DN42102_c0_g1_i1	NA	purple
cluster101669-TRINITY_DN42156_c0_g3_i1	NA	purple
cluster101713-TRINITY_DN42186_c0_g1_i1	NA	purple
cluster101714-TRINITY_DN42186_c0_g2_i1	NA	purple
cluster101761-TRINITY_DN80824_c0_g1_i1	NA	purple
cluster101802-TRINITY_DN80841_c0_g1_i1	NA	purple
cluster101813-TRINITY_DN80863_c0_g1_i1	NA	purple
cluster101833-TRINITY_DN54078_c0_g1_i1	NA	purple
cluster101835-TRINITY_DN54078_c0_g4_i1	NA	purple
cluster101881-TRINITY_DN54010_c0_g1_i1	NA	purple
cluster101991-TRINITY_DN9172_c0_g2_i5	NA	purple
cluster102247-TRINITY_DN49802_c0_g1_i1	NA	purple
cluster11866-TRINITY_DN49840_c0_g1_i1	NA	purple
cluster102257-TRINITY_DN49867_c0_g3_i1	NA	purple
cluster102263-TRINITY_DN49810_c0_g1_i1	NA	purple
cluster102268-TRINITY_DN49835_c1_g1_i1	NA	purple
cluster102386-TRINITY_DN32207_c0_g1_i1	NA	purple
cluster102498-TRINITY_DN15376_c0_g1_i1	NA	purple
cluster102516-TRINITY_DN15335_c0_g1_i1	NA	purple
cluster102694-TRINITY_DN38524_c0_g1_i1	NA	purple
cluster102790-TRINITY_DN84089_c0_g1_i1	NA	purple
cluster102802-TRINITY_DN84062_c0_g1_i1	NA	purple
cluster102921-TRINITY_DN72644_c0_g3_i1	NA	purple
cluster103131-TRINITY_DN25538_c0_g1_i1	NA	purple
cluster103150-TRINITY_DN47012_c0_g1_i1	NA	purple
cluster103152-TRINITY_DN47012_c0_g3_i1	NA	purple
cluster103207-TRINITY_DN47090_c0_g1_i1	NA	purple
cluster103387-TRINITY_DN7877_c0_g1_i1	NA	purple
cluster103448-TRINITY_DN64759_c0_g1_i1	NA	purple
cluster12094-TRINITY_DN41512_c1_g1_i1	NA	purple
cluster4574-TRINITY_DN41579_c0_g1_i1	NA	purple
cluster103572-TRINITY_DN41598_c0_g3_i1	NA	purple
cluster103588-TRINITY_DN41592_c0_g1_i1	NA	purple
cluster103589-TRINITY_DN41592_c0_g2_i1	NA	purple
cluster13716-TRINITY_DN36987_c0_g1_i2	NA	purple
cluster16788-TRINITY_DN10647_c0_g1_i11	NA	purple
cluster3616-TRINITY_DN10647_c0_g1_i12	NA	purple
cluster12359-TRINITY_DN10647_c0_g1_i7	NA	purple
cluster103684-TRINITY_DN10666_c0_g1_i2	NA	purple
cluster103742-TRINITY_DN10674_c0_g1_i7	NA	purple
cluster10850-TRINITY_DN10615_c0_g1_i1	NA	purple
cluster103835-TRINITY_DN70543_c2_g1_i1	NA	purple
cluster103874-TRINITY_DN70516_c0_g1_i1	NA	purple
cluster103935-TRINITY_DN39294_c0_g1_i1	NA	purple
cluster17576-TRINITY_DN75723_c0_g1_i11	NA	purple
cluster104091-TRINITY_DN79532_c0_g1_i1	NA	purple
cluster104215-TRINITY_DN58122_c0_g1_i1	NA	purple
cluster104314-TRINITY_DN50372_c0_g1_i1	NA	purple
cluster104405-TRINITY_DN46145_c0_g1_i1	NA	purple
cluster104433-TRINITY_DN46136_c0_g2_i1	NA	purple
cluster19258-TRINITY_DN45551_c0_g1_i2	NA	purple
cluster104546-TRINITY_DN79403_c0_g1_i1	NA	purple
cluster104549-TRINITY_DN79373_c0_g1_i1	NA	purple
cluster104650-TRINITY_DN25376_c0_g1_i1	NA	purple
cluster104739-TRINITY_DN68638_c0_g1_i2	NA	purple
cluster17015-TRINITY_DN68612_c0_g1_i2	NA	purple
cluster13338-TRINITY_DN47267_c0_g1_i1	NA	purple
cluster104818-TRINITY_DN47248_c0_g1_i2	NA	purple
cluster104863-TRINITY_DN33166_c0_g1_i1	NA	purple
cluster104916-TRINITY_DN33177_c0_g1_i1	NA	purple
cluster104918-TRINITY_DN33120_c0_g1_i1	NA	purple
cluster104923-TRINITY_DN33155_c1_g1_i1	NA	purple
cluster104933-TRINITY_DN33137_c0_g1_i1	NA	purple
cluster104945-TRINITY_DN33186_c0_g2_i1	NA	purple
cluster104959-TRINITY_DN50703_c0_g1_i1	NA	purple
cluster5834-TRINITY_DN17494_c0_g1_i2	NA	purple
cluster11002-TRINITY_DN17491_c0_g1_i15	NA	purple
cluster3229-TRINITY_DN17491_c0_g1_i8	NA	purple
cluster105197-TRINITY_DN17411_c0_g1_i1	NA	purple
cluster105291-TRINITY_DN35244_c0_g2_i1	NA	purple
cluster105294-TRINITY_DN35269_c0_g1_i1	NA	purple
cluster105313-TRINITY_DN35235_c0_g1_i1	NA	purple
cluster105382-TRINITY_DN68232_c0_g2_i1	NA	purple
cluster105502-TRINITY_DN74692_c0_g2_i3	NA	purple
cluster105532-TRINITY_DN28916_c0_g1_i1	NA	purple
cluster105545-TRINITY_DN28991_c0_g1_i1	NA	purple
cluster105553-TRINITY_DN28917_c1_g1_i1	NA	purple
cluster105565-TRINITY_DN28912_c0_g1_i1	NA	purple
cluster105608-TRINITY_DN44110_c0_g1_i1	NA	purple
cluster105612-TRINITY_DN44110_c0_g5_i1	NA	purple
cluster24887-TRINITY_DN42676_c0_g2_i1	NA	purple
cluster105728-TRINITY_DN42698_c0_g1_i1	NA	purple
cluster105739-TRINITY_DN42689_c0_g1_i3	NA	purple
cluster105777-TRINITY_DN44959_c0_g1_i1	NA	purple
cluster9365-TRINITY_DN44975_c0_g1_i2	NA	purple
cluster105846-TRINITY_DN44908_c0_g2_i2	NA	purple
cluster105889-TRINITY_DN33258_c0_g1_i1	NA	purple
cluster105968-TRINITY_DN15921_c0_g2_i1	NA	purple
cluster106016-TRINITY_DN15969_c0_g2_i3	NA	purple
cluster106019-TRINITY_DN15948_c0_g1_i1	NA	purple
cluster968-TRINITY_DN36040_c0_g1_i18	NA	purple
cluster106154-TRINITY_DN24079_c0_g1_i1	NA	purple
cluster106166-TRINITY_DN24062_c0_g1_i2	NA	purple
cluster106335-TRINITY_DN82951_c0_g1_i1	NA	purple
cluster106346-TRINITY_DN82938_c0_g1_i1	NA	purple
cluster106399-TRINITY_DN2322_c0_g2_i1	NA	purple
cluster3576-TRINITY_DN2322_c5_g1_i2	NA	purple
cluster106579-TRINITY_DN32517_c0_g2_i3	NA	purple
cluster106619-TRINITY_DN32599_c0_g1_i1	NA	purple
cluster106683-TRINITY_DN75083_c0_g2_i1	NA	purple
cluster106755-TRINITY_DN34990_c0_g3_i1	NA	purple
cluster106870-TRINITY_DN38883_c0_g3_i1	NA	purple
cluster107036-TRINITY_DN29021_c0_g2_i1	NA	purple

## Sheet: node-FtaiE-darkmagenta
nodeName	altName	nodeAttr[nodesPresent, ]
cluster25628-TRINITY_DN21625_c0_g1_i1	NA	darkmagenta
cluster18682-TRINITY_DN21669_c0_g1_i2	NA	darkmagenta
cluster25641-TRINITY_DN21640_c0_g1_i1	NA	darkmagenta
cluster25695-TRINITY_DN21645_c0_g1_i1	NA	darkmagenta
cluster25701-TRINITY_DN21670_c0_g1_i1	NA	darkmagenta
cluster456-TRINITY_DN5050_c0_g1_i8	NA	darkmagenta
cluster1014-TRINITY_DN5020_c0_g1_i10	NA	darkmagenta
cluster25730-TRINITY_DN5078_c0_g1_i5	NA	darkmagenta
cluster25733-TRINITY_DN5064_c0_g1_i1	NA	darkmagenta
cluster25741-TRINITY_DN5092_c0_g1_i1	NA	darkmagenta
cluster25743-TRINITY_DN5062_c0_g1_i2	NA	darkmagenta
cluster25745-TRINITY_DN5042_c0_g1_i2	NA	darkmagenta
cluster5725-TRINITY_DN5053_c0_g1_i3	NA	darkmagenta
cluster17917-TRINITY_DN5005_c0_g1_i10	NA	darkmagenta
cluster8977-TRINITY_DN5005_c0_g1_i3	NA	darkmagenta
cluster25786-TRINITY_DN5001_c0_g2_i7	NA	darkmagenta
cluster25795-TRINITY_DN5017_c0_g2_i1	NA	darkmagenta
cluster25802-TRINITY_DN5091_c0_g1_i2	NA	darkmagenta
cluster2895-TRINITY_DN5079_c0_g1_i1	NA	darkmagenta
cluster13164-TRINITY_DN5087_c0_g1_i1	NA	darkmagenta
cluster25861-TRINITY_DN5040_c0_g1_i9	NA	darkmagenta
cluster12056-TRINITY_DN5035_c0_g1_i2	NA	darkmagenta
cluster25874-TRINITY_DN5082_c0_g1_i1	NA	darkmagenta
cluster25881-TRINITY_DN20849_c0_g1_i1	NA	darkmagenta
cluster1246-TRINITY_DN20822_c0_g1_i5	NA	darkmagenta
cluster25918-TRINITY_DN20846_c0_g1_i1	NA	darkmagenta
cluster14740-TRINITY_DN20824_c0_g1_i4	NA	darkmagenta
cluster8686-TRINITY_DN55016_c0_g1_i1	NA	darkmagenta
cluster254-TRINITY_DN55016_c0_g1_i2	NA	darkmagenta
cluster18285-TRINITY_DN55069_c0_g2_i1	NA	darkmagenta
cluster26060-TRINITY_DN83984_c0_g1_i1	NA	darkmagenta
cluster26079-TRINITY_DN83976_c0_g1_i1	NA	darkmagenta
cluster26084-TRINITY_DN83981_c0_g1_i1	NA	darkmagenta
cluster26124-TRINITY_DN83945_c0_g1_i1	NA	darkmagenta
cluster26142-TRINITY_DN83938_c0_g1_i1	NA	darkmagenta
cluster26151-TRINITY_DN83963_c0_g1_i1	NA	darkmagenta
cluster26154-TRINITY_DN83995_c0_g1_i1	NA	darkmagenta
cluster19196-TRINITY_DN58904_c0_g1_i2	NA	darkmagenta
cluster26269-TRINITY_DN54686_c0_g1_i1	NA	darkmagenta
cluster15684-TRINITY_DN54669_c0_g1_i2	NA	darkmagenta
cluster26300-TRINITY_DN54646_c0_g1_i1	NA	darkmagenta
cluster26337-TRINITY_DN18720_c0_g1_i1	NA	darkmagenta
cluster1152-TRINITY_DN18799_c0_g1_i2	NA	darkmagenta
cluster11417-TRINITY_DN18713_c0_g1_i1	NA	darkmagenta
cluster7095-TRINITY_DN18744_c0_g1_i2	NA	darkmagenta
cluster26394-TRINITY_DN18745_c0_g1_i1	NA	darkmagenta
cluster5151-TRINITY_DN18780_c0_g2_i5	NA	darkmagenta
cluster20057-TRINITY_DN18780_c0_g2_i6	NA	darkmagenta
cluster8969-TRINITY_DN18780_c0_g2_i9	NA	darkmagenta
cluster26407-TRINITY_DN18795_c0_g2_i1	NA	darkmagenta
cluster26408-TRINITY_DN18795_c0_g2_i2	NA	darkmagenta
cluster26428-TRINITY_DN18770_c0_g1_i10	NA	darkmagenta
cluster26430-TRINITY_DN18770_c0_g2_i1	NA	darkmagenta
cluster26495-TRINITY_DN43760_c0_g1_i1	NA	darkmagenta
cluster26506-TRINITY_DN43709_c0_g1_i1	NA	darkmagenta
cluster26547-TRINITY_DN23479_c0_g1_i2	NA	darkmagenta
cluster26548-TRINITY_DN23479_c0_g1_i3	NA	darkmagenta
cluster26558-TRINITY_DN23431_c0_g1_i1	NA	darkmagenta
cluster13813-TRINITY_DN23448_c0_g1_i4	NA	darkmagenta
cluster26622-TRINITY_DN23454_c0_g1_i1	NA	darkmagenta
cluster26629-TRINITY_DN23481_c0_g1_i1	NA	darkmagenta
cluster26645-TRINITY_DN59553_c0_g1_i1	NA	darkmagenta
cluster26671-TRINITY_DN59542_c0_g1_i1	NA	darkmagenta
cluster26686-TRINITY_DN59599_c0_g1_i1	NA	darkmagenta
cluster26704-TRINITY_DN25816_c0_g1_i1	NA	darkmagenta
cluster24465-TRINITY_DN25878_c0_g1_i3	NA	darkmagenta
cluster26773-TRINITY_DN25817_c0_g1_i1	NA	darkmagenta
cluster26782-TRINITY_DN25899_c0_g1_i1	NA	darkmagenta
cluster26784-TRINITY_DN25823_c0_g1_i1	NA	darkmagenta
cluster26789-TRINITY_DN18970_c0_g1_i1	NA	darkmagenta
cluster26797-TRINITY_DN18911_c0_g2_i1	NA	darkmagenta
cluster6558-TRINITY_DN18953_c0_g3_i2	NA	darkmagenta
cluster17603-TRINITY_DN18989_c0_g1_i5	NA	darkmagenta
cluster8136-TRINITY_DN18958_c0_g1_i3	NA	darkmagenta
cluster26851-TRINITY_DN18988_c0_g2_i1	NA	darkmagenta
cluster13261-TRINITY_DN18937_c0_g1_i1	NA	darkmagenta
cluster26865-TRINITY_DN18968_c0_g1_i1	NA	darkmagenta
cluster26882-TRINITY_DN18998_c0_g1_i1	NA	darkmagenta
cluster26907-TRINITY_DN2433_c0_g1_i24	NA	darkmagenta
cluster1421-TRINITY_DN2451_c0_g1_i16	NA	darkmagenta
cluster2417-TRINITY_DN2451_c0_g1_i2	NA	darkmagenta
cluster9938-TRINITY_DN2451_c0_g1_i22	NA	darkmagenta
cluster14264-TRINITY_DN2452_c0_g1_i2	NA	darkmagenta
cluster26917-TRINITY_DN2429_c0_g2_i1	NA	darkmagenta
cluster26921-TRINITY_DN2460_c0_g1_i1	NA	darkmagenta
cluster26922-TRINITY_DN2412_c0_g1_i1	NA	darkmagenta
cluster26923-TRINITY_DN2412_c0_g1_i3	NA	darkmagenta
cluster26926-TRINITY_DN2430_c0_g1_i1	NA	darkmagenta
cluster181-TRINITY_DN2469_c0_g1_i14	NA	darkmagenta
cluster26940-TRINITY_DN2454_c0_g1_i1	NA	darkmagenta
cluster17817-TRINITY_DN2471_c0_g1_i2	NA	darkmagenta
cluster9852-TRINITY_DN2471_c0_g2_i3	NA	darkmagenta
cluster16013-TRINITY_DN2466_c0_g1_i1	NA	darkmagenta
cluster26988-TRINITY_DN2406_c0_g1_i36	NA	darkmagenta
cluster27002-TRINITY_DN2436_c1_g3_i1	NA	darkmagenta
cluster27004-TRINITY_DN2487_c0_g1_i1	NA	darkmagenta
cluster27005-TRINITY_DN2487_c0_g1_i3	NA	darkmagenta
cluster27006-TRINITY_DN2487_c0_g1_i6	NA	darkmagenta
cluster27007-TRINITY_DN2487_c0_g2_i1	NA	darkmagenta
cluster624-TRINITY_DN2490_c0_g1_i7	NA	darkmagenta
cluster20049-TRINITY_DN2425_c1_g2_i1	NA	darkmagenta
cluster786-TRINITY_DN2457_c0_g1_i14	NA	darkmagenta
cluster12137-TRINITY_DN2435_c0_g1_i3	NA	darkmagenta
cluster27017-TRINITY_DN2435_c0_g2_i1	NA	darkmagenta
cluster27039-TRINITY_DN2468_c0_g1_i28	NA	darkmagenta
cluster13935-TRINITY_DN2405_c1_g1_i22	NA	darkmagenta
cluster27096-TRINITY_DN2420_c0_g1_i2	NA	darkmagenta
cluster10853-TRINITY_DN2488_c0_g1_i1	NA	darkmagenta
cluster27105-TRINITY_DN2448_c0_g1_i2	NA	darkmagenta
cluster14527-TRINITY_DN2448_c0_g1_i4	NA	darkmagenta
cluster7270-TRINITY_DN2408_c0_g1_i11	NA	darkmagenta
cluster27138-TRINITY_DN72318_c1_g1_i1	NA	darkmagenta
cluster5341-TRINITY_DN73592_c0_g1_i6	NA	darkmagenta
cluster27234-TRINITY_DN73511_c0_g1_i3	NA	darkmagenta
cluster27237-TRINITY_DN73543_c0_g1_i1	NA	darkmagenta
cluster27261-TRINITY_DN41770_c0_g1_i1	NA	darkmagenta
cluster27280-TRINITY_DN41780_c0_g1_i1	NA	darkmagenta
cluster27298-TRINITY_DN41795_c0_g1_i6	NA	darkmagenta
cluster23045-TRINITY_DN15821_c0_g1_i1	NA	darkmagenta
cluster27334-TRINITY_DN15821_c0_g2_i1	NA	darkmagenta
cluster18634-TRINITY_DN15810_c0_g1_i1	NA	darkmagenta
cluster17267-TRINITY_DN15805_c0_g2_i1	NA	darkmagenta
cluster27343-TRINITY_DN15818_c2_g1_i1	NA	darkmagenta
cluster27384-TRINITY_DN15890_c0_g1_i1	NA	darkmagenta
cluster18474-TRINITY_DN15808_c0_g1_i2	NA	darkmagenta
cluster27400-TRINITY_DN15822_c0_g1_i1	NA	darkmagenta
cluster27404-TRINITY_DN15889_c0_g1_i1	NA	darkmagenta
cluster27406-TRINITY_DN15800_c0_g1_i1	NA	darkmagenta
cluster19651-TRINITY_DN15853_c0_g1_i2	NA	darkmagenta
cluster27416-TRINITY_DN15866_c0_g1_i1	NA	darkmagenta
cluster27418-TRINITY_DN15859_c0_g1_i1	NA	darkmagenta
cluster19078-TRINITY_DN15834_c0_g2_i2	NA	darkmagenta
cluster16909-TRINITY_DN14770_c0_g1_i2	NA	darkmagenta
cluster27448-TRINITY_DN14723_c0_g3_i1	NA	darkmagenta
cluster17418-TRINITY_DN14723_c1_g1_i3	NA	darkmagenta
cluster22615-TRINITY_DN14729_c0_g1_i2	NA	darkmagenta
cluster16094-TRINITY_DN14789_c0_g1_i3	NA	darkmagenta
cluster27494-TRINITY_DN14744_c0_g1_i10	NA	darkmagenta
cluster27538-TRINITY_DN14714_c0_g1_i1	NA	darkmagenta
cluster21192-TRINITY_DN14748_c0_g1_i1	NA	darkmagenta
cluster27546-TRINITY_DN9418_c0_g2_i1	NA	darkmagenta
cluster27594-TRINITY_DN9444_c0_g1_i1	NA	darkmagenta
cluster6260-TRINITY_DN9469_c0_g1_i4	NA	darkmagenta
cluster23087-TRINITY_DN9478_c0_g1_i1	NA	darkmagenta
cluster27633-TRINITY_DN9438_c0_g1_i1	NA	darkmagenta
cluster20093-TRINITY_DN9489_c0_g1_i1	NA	darkmagenta
cluster27640-TRINITY_DN9459_c0_g1_i1	NA	darkmagenta
cluster10719-TRINITY_DN9459_c0_g1_i12	NA	darkmagenta
cluster4553-TRINITY_DN9459_c0_g1_i21	NA	darkmagenta
cluster27641-TRINITY_DN9459_c0_g1_i32	NA	darkmagenta
cluster27642-TRINITY_DN9459_c0_g1_i6	NA	darkmagenta
cluster15321-TRINITY_DN9477_c0_g2_i1	NA	darkmagenta
cluster27662-TRINITY_DN9467_c0_g1_i1	NA	darkmagenta
cluster27717-TRINITY_DN36553_c0_g1_i1	NA	darkmagenta
cluster27850-TRINITY_DN81835_c0_g1_i1	NA	darkmagenta
cluster27852-TRINITY_DN81849_c0_g1_i1	NA	darkmagenta
cluster27894-TRINITY_DN81823_c0_g1_i1	NA	darkmagenta
cluster27899-TRINITY_DN81853_c0_g1_i1	NA	darkmagenta
cluster27930-TRINITY_DN81875_c0_g1_i1	NA	darkmagenta
cluster7810-TRINITY_DN16029_c0_g1_i5	NA	darkmagenta
cluster27946-TRINITY_DN16064_c0_g1_i1	NA	darkmagenta
cluster5270-TRINITY_DN16008_c0_g1_i1	NA	darkmagenta
cluster19847-TRINITY_DN16018_c0_g1_i5	NA	darkmagenta
cluster27997-TRINITY_DN16005_c0_g1_i2	NA	darkmagenta
cluster28013-TRINITY_DN16032_c0_g1_i1	NA	darkmagenta
cluster28016-TRINITY_DN16002_c0_g1_i2	NA	darkmagenta
cluster28017-TRINITY_DN16002_c0_g1_i3	NA	darkmagenta
cluster17112-TRINITY_DN16002_c1_g1_i2	NA	darkmagenta
cluster28019-TRINITY_DN16011_c0_g1_i11	NA	darkmagenta
cluster28021-TRINITY_DN16011_c0_g1_i7	NA	darkmagenta
cluster28022-TRINITY_DN16011_c0_g1_i9	NA	darkmagenta
cluster28039-TRINITY_DN16019_c1_g1_i2	NA	darkmagenta
cluster28051-TRINITY_DN16015_c0_g1_i1	NA	darkmagenta
cluster23617-TRINITY_DN16015_c0_g1_i2	NA	darkmagenta
cluster28052-TRINITY_DN16015_c0_g1_i4	NA	darkmagenta
cluster16597-TRINITY_DN13429_c0_g1_i2	NA	darkmagenta
cluster28068-TRINITY_DN13479_c0_g1_i1	NA	darkmagenta
cluster23893-TRINITY_DN13474_c0_g1_i1	NA	darkmagenta
cluster28074-TRINITY_DN13412_c0_g1_i1	NA	darkmagenta
cluster20680-TRINITY_DN13406_c0_g1_i2	NA	darkmagenta
cluster11884-TRINITY_DN13490_c0_g1_i3	NA	darkmagenta
cluster3708-TRINITY_DN13488_c0_g1_i1	NA	darkmagenta
cluster18426-TRINITY_DN13402_c0_g1_i6	NA	darkmagenta
cluster28097-TRINITY_DN13402_c0_g1_i7	NA	darkmagenta
cluster28118-TRINITY_DN13475_c0_g1_i1	NA	darkmagenta
cluster28124-TRINITY_DN13442_c0_g1_i1	NA	darkmagenta
cluster28158-TRINITY_DN13424_c0_g1_i2	NA	darkmagenta
cluster15118-TRINITY_DN13424_c0_g1_i3	NA	darkmagenta
cluster19954-TRINITY_DN13482_c0_g1_i11	NA	darkmagenta
cluster11446-TRINITY_DN13473_c0_g1_i1	NA	darkmagenta
cluster28174-TRINITY_DN13407_c0_g1_i1	NA	darkmagenta
cluster28179-TRINITY_DN13417_c0_g1_i3	NA	darkmagenta
cluster28263-TRINITY_DN36676_c0_g1_i1	NA	darkmagenta
cluster6810-TRINITY_DN62350_c0_g1_i1	NA	darkmagenta
cluster28317-TRINITY_DN62347_c0_g1_i1	NA	darkmagenta
cluster28378-TRINITY_DN41271_c0_g1_i1	NA	darkmagenta
cluster18044-TRINITY_DN41249_c0_g1_i4	NA	darkmagenta
cluster28409-TRINITY_DN41226_c0_g1_i2	NA	darkmagenta
cluster28444-TRINITY_DN59033_c0_g1_i1	NA	darkmagenta
cluster20130-TRINITY_DN59054_c0_g1_i7	NA	darkmagenta
cluster28499-TRINITY_DN59067_c0_g1_i1	NA	darkmagenta
cluster28504-TRINITY_DN56361_c0_g1_i1	NA	darkmagenta
cluster28513-TRINITY_DN56307_c0_g1_i1	NA	darkmagenta
cluster28527-TRINITY_DN56374_c0_g1_i1	NA	darkmagenta
cluster28625-TRINITY_DN70257_c0_g1_i1	NA	darkmagenta
cluster28627-TRINITY_DN70257_c0_g1_i3	NA	darkmagenta
cluster935-TRINITY_DN59638_c0_g1_i2	NA	darkmagenta
cluster28690-TRINITY_DN59690_c0_g1_i1	NA	darkmagenta
cluster28700-TRINITY_DN59667_c0_g1_i1	NA	darkmagenta
cluster15945-TRINITY_DN10115_c0_g1_i1	NA	darkmagenta
cluster13753-TRINITY_DN10187_c0_g1_i2	NA	darkmagenta
cluster28732-TRINITY_DN10136_c0_g1_i1	NA	darkmagenta
cluster28733-TRINITY_DN10136_c0_g2_i1	NA	darkmagenta
cluster28738-TRINITY_DN10123_c0_g1_i1	NA	darkmagenta
cluster28741-TRINITY_DN10146_c0_g1_i1	NA	darkmagenta
cluster28742-TRINITY_DN10148_c0_g1_i1	NA	darkmagenta
cluster28743-TRINITY_DN10188_c0_g1_i1	NA	darkmagenta
cluster28745-TRINITY_DN10106_c0_g1_i1	NA	darkmagenta
cluster28749-TRINITY_DN10107_c0_g1_i4	NA	darkmagenta
cluster5313-TRINITY_DN10133_c0_g1_i15	NA	darkmagenta
cluster20851-TRINITY_DN10133_c0_g1_i22	NA	darkmagenta
cluster23587-TRINITY_DN10133_c0_g1_i24	NA	darkmagenta
cluster28751-TRINITY_DN10133_c0_g1_i25	NA	darkmagenta
cluster28752-TRINITY_DN10133_c0_g1_i29	NA	darkmagenta
cluster9598-TRINITY_DN10133_c0_g1_i8	NA	darkmagenta
cluster28753-TRINITY_DN10147_c0_g1_i1	NA	darkmagenta
cluster28754-TRINITY_DN10179_c0_g1_i1	NA	darkmagenta
cluster28767-TRINITY_DN10113_c0_g1_i1	NA	darkmagenta
cluster28778-TRINITY_DN10192_c0_g1_i1	NA	darkmagenta
cluster19633-TRINITY_DN10173_c0_g1_i2	NA	darkmagenta
cluster10210-TRINITY_DN10109_c0_g1_i1	NA	darkmagenta
cluster5117-TRINITY_DN10109_c0_g1_i14	NA	darkmagenta
cluster28789-TRINITY_DN10109_c0_g1_i16	NA	darkmagenta
cluster5347-TRINITY_DN10109_c0_g1_i18	NA	darkmagenta
cluster28790-TRINITY_DN10100_c0_g1_i1	NA	darkmagenta
cluster12203-TRINITY_DN10163_c0_g1_i3	NA	darkmagenta
cluster28799-TRINITY_DN10194_c0_g1_i1	NA	darkmagenta
cluster28809-TRINITY_DN10145_c0_g1_i2	NA	darkmagenta
cluster28811-TRINITY_DN10145_c0_g2_i2	NA	darkmagenta
cluster4685-TRINITY_DN10159_c0_g2_i3	NA	darkmagenta
cluster28820-TRINITY_DN10140_c0_g1_i1	NA	darkmagenta
cluster28821-TRINITY_DN10140_c0_g1_i2	NA	darkmagenta
cluster13541-TRINITY_DN37073_c0_g1_i4	NA	darkmagenta
cluster28894-TRINITY_DN37049_c0_g1_i3	NA	darkmagenta
cluster28897-TRINITY_DN37037_c0_g1_i1	NA	darkmagenta
cluster28934-TRINITY_DN52066_c0_g2_i1	NA	darkmagenta
cluster28943-TRINITY_DN52099_c0_g1_i1	NA	darkmagenta
cluster28960-TRINITY_DN52044_c0_g1_i1	NA	darkmagenta
cluster28986-TRINITY_DN52031_c0_g1_i4	NA	darkmagenta
cluster29031-TRINITY_DN28587_c0_g1_i1	NA	darkmagenta
cluster29081-TRINITY_DN28584_c0_g1_i1	NA	darkmagenta
cluster6011-TRINITY_DN52178_c0_g1_i5	NA	darkmagenta
cluster29116-TRINITY_DN52184_c1_g1_i1	NA	darkmagenta
cluster11516-TRINITY_DN22998_c0_g1_i10	NA	darkmagenta
cluster6067-TRINITY_DN22998_c0_g1_i8	NA	darkmagenta
cluster29212-TRINITY_DN22970_c0_g2_i3	NA	darkmagenta
cluster29228-TRINITY_DN22936_c0_g1_i1	NA	darkmagenta
cluster16177-TRINITY_DN22938_c0_g1_i1	NA	darkmagenta
cluster29255-TRINITY_DN22941_c0_g1_i1	NA	darkmagenta
cluster29262-TRINITY_DN44_c0_g1_i10	NA	darkmagenta
cluster332-TRINITY_DN63_c0_g1_i29	NA	darkmagenta
cluster8344-TRINITY_DN37_c0_g1_i9	NA	darkmagenta
cluster29270-TRINITY_DN57_c0_g1_i1	NA	darkmagenta
cluster20003-TRINITY_DN0_c0_g1_i1	NA	darkmagenta
cluster15896-TRINITY_DN43_c0_g1_i2	NA	darkmagenta
cluster29315-TRINITY_DN14_c1_g1_i1	NA	darkmagenta
cluster29323-TRINITY_DN14_c14_g1_i3	NA	darkmagenta
cluster29328-TRINITY_DN19_c0_g4_i1	NA	darkmagenta
cluster8728-TRINITY_DN19_c0_g6_i3	NA	darkmagenta
cluster15573-TRINITY_DN30_c0_g1_i2	NA	darkmagenta
cluster29358-TRINITY_DN56_c0_g1_i1	NA	darkmagenta
cluster25468-TRINITY_DN91_c0_g1_i1	NA	darkmagenta
cluster11315-TRINITY_DN50_c0_g1_i2	NA	darkmagenta
cluster29380-TRINITY_DN22_c0_g1_i12	NA	darkmagenta
cluster5791-TRINITY_DN22_c0_g1_i2	NA	darkmagenta
cluster3435-TRINITY_DN61_c0_g1_i7	NA	darkmagenta
cluster29385-TRINITY_DN7_c0_g1_i14	NA	darkmagenta
cluster29389-TRINITY_DN95_c0_g1_i1	NA	darkmagenta
cluster18843-TRINITY_DN69_c0_g1_i2	NA	darkmagenta
cluster29418-TRINITY_DN88_c0_g1_i1	NA	darkmagenta
cluster29435-TRINITY_DN62_c0_g2_i1	NA	darkmagenta
cluster29439-TRINITY_DN20_c0_g1_i2	NA	darkmagenta
cluster29442-TRINITY_DN20_c1_g1_i1	NA	darkmagenta
cluster29458-TRINITY_DN92_c0_g1_i1	NA	darkmagenta
cluster29470-TRINITY_DN64_c0_g1_i1	NA	darkmagenta
cluster29471-TRINITY_DN8_c0_g1_i1	NA	darkmagenta
cluster29482-TRINITY_DN3_c0_g2_i2	NA	darkmagenta
cluster29483-TRINITY_DN3_c0_g2_i3	NA	darkmagenta
cluster11683-TRINITY_DN97_c0_g1_i19	NA	darkmagenta
cluster29495-TRINITY_DN49_c0_g3_i1	NA	darkmagenta
cluster29497-TRINITY_DN28_c0_g1_i1	NA	darkmagenta
cluster219-TRINITY_DN32915_c0_g1_i13	NA	darkmagenta
cluster9417-TRINITY_DN32947_c0_g1_i1	NA	darkmagenta
cluster14606-TRINITY_DN32960_c0_g1_i1	NA	darkmagenta
cluster29542-TRINITY_DN32901_c0_g1_i2	NA	darkmagenta
cluster22444-TRINITY_DN32901_c0_g1_i3	NA	darkmagenta
cluster29627-TRINITY_DN68481_c1_g1_i1	NA	darkmagenta
cluster29628-TRINITY_DN68481_c1_g2_i1	NA	darkmagenta
cluster10238-TRINITY_DN58532_c0_g1_i2	NA	darkmagenta
cluster29710-TRINITY_DN58538_c0_g1_i1	NA	darkmagenta
cluster14215-TRINITY_DN11808_c0_g1_i1	NA	darkmagenta
cluster29716-TRINITY_DN11876_c0_g1_i1	NA	darkmagenta
cluster29717-TRINITY_DN11876_c0_g1_i2	NA	darkmagenta
cluster29722-TRINITY_DN11826_c0_g1_i1	NA	darkmagenta
cluster11172-TRINITY_DN11849_c0_g2_i3	NA	darkmagenta
cluster744-TRINITY_DN11818_c0_g1_i7	NA	darkmagenta
cluster6110-TRINITY_DN11842_c0_g1_i8	NA	darkmagenta
cluster24000-TRINITY_DN11860_c0_g1_i2	NA	darkmagenta
cluster29774-TRINITY_DN11863_c0_g1_i2	NA	darkmagenta
cluster2964-TRINITY_DN11811_c0_g2_i9	NA	darkmagenta
cluster29792-TRINITY_DN11853_c0_g1_i1	NA	darkmagenta
cluster29802-TRINITY_DN11857_c0_g1_i10	NA	darkmagenta
cluster29808-TRINITY_DN11857_c0_g1_i4	NA	darkmagenta
cluster12364-TRINITY_DN11893_c0_g1_i1	NA	darkmagenta
cluster23927-TRINITY_DN11859_c0_g1_i1	NA	darkmagenta
cluster23119-TRINITY_DN11859_c0_g1_i3	NA	darkmagenta
cluster29822-TRINITY_DN11859_c0_g2_i1	NA	darkmagenta
cluster12451-TRINITY_DN78741_c0_g1_i2	NA	darkmagenta
cluster15419-TRINITY_DN78799_c0_g1_i4	NA	darkmagenta
cluster12886-TRINITY_DN78767_c0_g1_i3	NA	darkmagenta
cluster29869-TRINITY_DN78767_c0_g1_i5	NA	darkmagenta
cluster29874-TRINITY_DN78730_c0_g1_i1	NA	darkmagenta
cluster29887-TRINITY_DN31946_c0_g1_i38	NA	darkmagenta
cluster2850-TRINITY_DN31946_c0_g1_i44	NA	darkmagenta
cluster29909-TRINITY_DN31955_c0_g1_i1	NA	darkmagenta
cluster29979-TRINITY_DN27177_c0_g1_i1	NA	darkmagenta
cluster30002-TRINITY_DN27155_c0_g1_i2	NA	darkmagenta
cluster30028-TRINITY_DN27172_c0_g1_i1	NA	darkmagenta
cluster30040-TRINITY_DN27164_c0_g1_i1	NA	darkmagenta
cluster30048-TRINITY_DN27138_c0_g1_i1	NA	darkmagenta
cluster20864-TRINITY_DN8098_c0_g1_i2	NA	darkmagenta
cluster21398-TRINITY_DN8086_c0_g1_i2	NA	darkmagenta
cluster5466-TRINITY_DN8079_c0_g1_i1	NA	darkmagenta
cluster22019-TRINITY_DN8046_c0_g1_i2	NA	darkmagenta
cluster7402-TRINITY_DN8087_c0_g1_i1	NA	darkmagenta
cluster6906-TRINITY_DN8051_c0_g1_i3	NA	darkmagenta
cluster30090-TRINITY_DN8031_c0_g1_i4	NA	darkmagenta
cluster20110-TRINITY_DN8031_c0_g1_i7	NA	darkmagenta
cluster30099-TRINITY_DN8009_c0_g1_i1	NA	darkmagenta
cluster19899-TRINITY_DN8067_c0_g1_i1	NA	darkmagenta
cluster7716-TRINITY_DN8036_c0_g1_i4	NA	darkmagenta
cluster30112-TRINITY_DN8070_c0_g2_i1	NA	darkmagenta
cluster30113-TRINITY_DN8001_c0_g1_i1	NA	darkmagenta
cluster3929-TRINITY_DN8040_c0_g1_i5	NA	darkmagenta
cluster6029-TRINITY_DN8056_c0_g1_i2	NA	darkmagenta
cluster22157-TRINITY_DN8084_c0_g1_i2	NA	darkmagenta
cluster17216-TRINITY_DN8095_c0_g1_i2	NA	darkmagenta
cluster30135-TRINITY_DN8002_c0_g1_i1	NA	darkmagenta
cluster20645-TRINITY_DN8064_c0_g2_i2	NA	darkmagenta
cluster30138-TRINITY_DN8064_c0_g3_i1	NA	darkmagenta
cluster17396-TRINITY_DN8022_c0_g1_i1	NA	darkmagenta
cluster1791-TRINITY_DN8021_c0_g1_i2	NA	darkmagenta
cluster30159-TRINITY_DN8052_c0_g1_i1	NA	darkmagenta
cluster30175-TRINITY_DN16588_c0_g1_i1	NA	darkmagenta
cluster30184-TRINITY_DN16547_c0_g3_i1	NA	darkmagenta
cluster30199-TRINITY_DN16591_c0_g1_i3	NA	darkmagenta
cluster30250-TRINITY_DN16502_c0_g1_i2	NA	darkmagenta
cluster14302-TRINITY_DN16502_c0_g1_i3	NA	darkmagenta
cluster18673-TRINITY_DN16555_c0_g1_i3	NA	darkmagenta
cluster8773-TRINITY_DN16581_c0_g1_i10	NA	darkmagenta
cluster3453-TRINITY_DN16581_c0_g1_i3	NA	darkmagenta
cluster30309-TRINITY_DN37980_c0_g1_i1	NA	darkmagenta
cluster30338-TRINITY_DN37928_c0_g1_i1	NA	darkmagenta
cluster30350-TRINITY_DN37929_c0_g2_i1	NA	darkmagenta
cluster30351-TRINITY_DN37929_c0_g3_i1	NA	darkmagenta
cluster30363-TRINITY_DN37997_c0_g4_i1	NA	darkmagenta
cluster30391-TRINITY_DN28683_c0_g1_i1	NA	darkmagenta
cluster22496-TRINITY_DN28631_c0_g1_i2	NA	darkmagenta
cluster30400-TRINITY_DN28631_c0_g1_i3	NA	darkmagenta
cluster30405-TRINITY_DN28673_c0_g1_i1	NA	darkmagenta
cluster30440-TRINITY_DN28614_c1_g1_i1	NA	darkmagenta
cluster30455-TRINITY_DN81558_c0_g1_i1	NA	darkmagenta
cluster30466-TRINITY_DN81603_c0_g1_i1	NA	darkmagenta
cluster30477-TRINITY_DN81519_c0_g1_i1	NA	darkmagenta
cluster30487-TRINITY_DN81591_c0_g1_i1	NA	darkmagenta
cluster30503-TRINITY_DN81512_c0_g1_i1	NA	darkmagenta
cluster30517-TRINITY_DN81601_c0_g1_i1	NA	darkmagenta
cluster30526-TRINITY_DN81590_c0_g1_i1	NA	darkmagenta
cluster30537-TRINITY_DN81535_c0_g1_i1	NA	darkmagenta
cluster17147-TRINITY_DN45170_c0_g2_i1	NA	darkmagenta
cluster30591-TRINITY_DN45195_c0_g1_i2	NA	darkmagenta
cluster30624-TRINITY_DN2071_c0_g1_i3	NA	darkmagenta
cluster30626-TRINITY_DN2019_c0_g1_i2	NA	darkmagenta
cluster14185-TRINITY_DN2019_c0_g1_i5	NA	darkmagenta
cluster30628-TRINITY_DN2019_c0_g3_i2	NA	darkmagenta
cluster12555-TRINITY_DN2019_c0_g3_i5	NA	darkmagenta
cluster2272-TRINITY_DN2067_c1_g1_i17	NA	darkmagenta
cluster10442-TRINITY_DN2069_c0_g1_i6	NA	darkmagenta
cluster30639-TRINITY_DN2004_c0_g1_i72	NA	darkmagenta
cluster2706-TRINITY_DN2038_c0_g1_i17	NA	darkmagenta
cluster30642-TRINITY_DN2038_c0_g1_i18	NA	darkmagenta
cluster23897-TRINITY_DN2038_c0_g1_i24	NA	darkmagenta
cluster30643-TRINITY_DN2038_c0_g1_i30	NA	darkmagenta
cluster30644-TRINITY_DN2064_c0_g1_i6	NA	darkmagenta
cluster13269-TRINITY_DN2054_c0_g1_i10	NA	darkmagenta
cluster14903-TRINITY_DN2054_c0_g1_i18	NA	darkmagenta
cluster30645-TRINITY_DN2054_c0_g1_i21	NA	darkmagenta
cluster30654-TRINITY_DN2021_c1_g3_i1	NA	darkmagenta
cluster16541-TRINITY_DN2032_c0_g1_i1	NA	darkmagenta
cluster30680-TRINITY_DN2000_c0_g2_i1	NA	darkmagenta
cluster30681-TRINITY_DN2000_c0_g1_i2	NA	darkmagenta
cluster13385-TRINITY_DN2009_c0_g1_i8	NA	darkmagenta
cluster4453-TRINITY_DN2085_c0_g1_i2	NA	darkmagenta
cluster30695-TRINITY_DN2010_c1_g1_i1	NA	darkmagenta
cluster24415-TRINITY_DN2001_c0_g3_i1	NA	darkmagenta
cluster30712-TRINITY_DN2001_c1_g1_i1	NA	darkmagenta
cluster3261-TRINITY_DN2001_c1_g1_i9	NA	darkmagenta
cluster30717-TRINITY_DN2084_c0_g1_i7	NA	darkmagenta
cluster11519-TRINITY_DN2084_c2_g1_i1	NA	darkmagenta
cluster8119-TRINITY_DN2017_c0_g1_i3	NA	darkmagenta
cluster30726-TRINITY_DN2031_c0_g1_i16	NA	darkmagenta
cluster10843-TRINITY_DN2098_c0_g1_i4	NA	darkmagenta
cluster23561-TRINITY_DN2016_c1_g2_i1	NA	darkmagenta
cluster10267-TRINITY_DN2016_c2_g1_i1	NA	darkmagenta
cluster30742-TRINITY_DN2016_c3_g1_i6	NA	darkmagenta
cluster30770-TRINITY_DN2097_c1_g1_i1	NA	darkmagenta
cluster30777-TRINITY_DN2097_c1_g3_i1	NA	darkmagenta
cluster30783-TRINITY_DN2047_c0_g1_i3	NA	darkmagenta
cluster30784-TRINITY_DN2047_c0_g2_i1	NA	darkmagenta
cluster4230-TRINITY_DN2044_c0_g1_i2	NA	darkmagenta
cluster30798-TRINITY_DN2076_c0_g2_i2	NA	darkmagenta
cluster30807-TRINITY_DN2026_c0_g2_i2	NA	darkmagenta
cluster11835-TRINITY_DN2065_c1_g1_i1	NA	darkmagenta
cluster14115-TRINITY_DN2045_c0_g1_i13	NA	darkmagenta
cluster20428-TRINITY_DN2030_c0_g1_i2	NA	darkmagenta
cluster30851-TRINITY_DN2030_c2_g1_i1	NA	darkmagenta
cluster30855-TRINITY_DN2070_c0_g1_i2	NA	darkmagenta
cluster30857-TRINITY_DN2070_c0_g1_i4	NA	darkmagenta
cluster30858-TRINITY_DN2070_c0_g1_i5	NA	darkmagenta
cluster30864-TRINITY_DN2056_c0_g1_i3	NA	darkmagenta
cluster30867-TRINITY_DN2056_c0_g2_i2	NA	darkmagenta
cluster30879-TRINITY_DN49051_c0_g1_i1	NA	darkmagenta
cluster30888-TRINITY_DN49043_c0_g1_i1	NA	darkmagenta
cluster3254-TRINITY_DN49006_c0_g1_i4	NA	darkmagenta
cluster30921-TRINITY_DN49009_c0_g1_i1	NA	darkmagenta
cluster30931-TRINITY_DN49013_c0_g1_i1	NA	darkmagenta
cluster30932-TRINITY_DN49031_c0_g1_i1	NA	darkmagenta
cluster30934-TRINITY_DN49031_c0_g2_i3	NA	darkmagenta
cluster30957-TRINITY_DN8400_c0_g1_i1	NA	darkmagenta
cluster2922-TRINITY_DN8473_c0_g1_i2	NA	darkmagenta
cluster30966-TRINITY_DN8473_c0_g1_i9	NA	darkmagenta
cluster30975-TRINITY_DN8432_c0_g1_i25	NA	darkmagenta
cluster30978-TRINITY_DN8432_c0_g1_i36	NA	darkmagenta
cluster30979-TRINITY_DN8432_c0_g1_i4	NA	darkmagenta
cluster23852-TRINITY_DN8489_c0_g1_i4	NA	darkmagenta
cluster4717-TRINITY_DN8493_c0_g1_i4	NA	darkmagenta
cluster15491-TRINITY_DN8486_c0_g1_i1	NA	darkmagenta
cluster31022-TRINITY_DN8486_c0_g2_i1	NA	darkmagenta
cluster31035-TRINITY_DN8470_c1_g1_i1	NA	darkmagenta
cluster31069-TRINITY_DN8481_c1_g1_i2	NA	darkmagenta
cluster20638-TRINITY_DN8481_c1_g1_i3	NA	darkmagenta
cluster18254-TRINITY_DN8416_c0_g1_i2	NA	darkmagenta
cluster31086-TRINITY_DN8410_c0_g1_i2	NA	darkmagenta
cluster31093-TRINITY_DN8445_c0_g1_i1	NA	darkmagenta
cluster31094-TRINITY_DN8460_c0_g1_i2	NA	darkmagenta
cluster22534-TRINITY_DN8411_c0_g1_i1	NA	darkmagenta
cluster16850-TRINITY_DN8487_c0_g1_i6	NA	darkmagenta
cluster31102-TRINITY_DN8430_c0_g1_i2	NA	darkmagenta
cluster4723-TRINITY_DN8443_c0_g1_i4	NA	darkmagenta
cluster9973-TRINITY_DN8463_c0_g1_i2	NA	darkmagenta
cluster31106-TRINITY_DN8463_c0_g2_i1	NA	darkmagenta
cluster31107-TRINITY_DN8463_c1_g1_i1	NA	darkmagenta
cluster18925-TRINITY_DN72931_c0_g1_i1	NA	darkmagenta
cluster19185-TRINITY_DN72960_c0_g1_i1	NA	darkmagenta
cluster2175-TRINITY_DN72964_c0_g1_i3	NA	darkmagenta
cluster31188-TRINITY_DN52754_c0_g1_i1	NA	darkmagenta
cluster19966-TRINITY_DN52742_c0_g1_i2	NA	darkmagenta
cluster8602-TRINITY_DN20035_c0_g1_i1	NA	darkmagenta
cluster31268-TRINITY_DN20046_c1_g1_i1	NA	darkmagenta
cluster31269-TRINITY_DN20046_c1_g1_i10	NA	darkmagenta
cluster31270-TRINITY_DN20046_c1_g1_i12	NA	darkmagenta
cluster31283-TRINITY_DN20001_c0_g1_i3	NA	darkmagenta
cluster31285-TRINITY_DN20001_c0_g1_i9	NA	darkmagenta
cluster20964-TRINITY_DN20022_c0_g1_i2	NA	darkmagenta
cluster31309-TRINITY_DN20099_c0_g4_i1	NA	darkmagenta
cluster31318-TRINITY_DN20074_c0_g1_i1	NA	darkmagenta
cluster31319-TRINITY_DN20074_c0_g1_i9	NA	darkmagenta
cluster31322-TRINITY_DN20023_c0_g1_i1	NA	darkmagenta
cluster16219-TRINITY_DN20034_c0_g1_i2	NA	darkmagenta
cluster31324-TRINITY_DN20034_c0_g1_i3	NA	darkmagenta
cluster16975-TRINITY_DN20083_c0_g1_i2	NA	darkmagenta
cluster31378-TRINITY_DN56028_c0_g1_i1	NA	darkmagenta
cluster31449-TRINITY_DN41650_c0_g1_i1	NA	darkmagenta
cluster11880-TRINITY_DN41678_c0_g1_i1	NA	darkmagenta
cluster31468-TRINITY_DN41683_c0_g1_i1	NA	darkmagenta
cluster31472-TRINITY_DN41606_c0_g1_i1	NA	darkmagenta
cluster31510-TRINITY_DN59350_c0_g1_i1	NA	darkmagenta
cluster31512-TRINITY_DN59344_c0_g1_i1	NA	darkmagenta
cluster31513-TRINITY_DN59396_c0_g1_i1	NA	darkmagenta
cluster31514-TRINITY_DN59396_c0_g2_i1	NA	darkmagenta
cluster31527-TRINITY_DN59310_c0_g1_i1	NA	darkmagenta
cluster10527-TRINITY_DN59315_c0_g1_i1	NA	darkmagenta
cluster31566-TRINITY_DN59341_c0_g1_i1	NA	darkmagenta
cluster31567-TRINITY_DN59341_c0_g1_i2	NA	darkmagenta
cluster18232-TRINITY_DN48853_c0_g1_i3	NA	darkmagenta
cluster31613-TRINITY_DN48824_c0_g1_i1	NA	darkmagenta
cluster31622-TRINITY_DN48847_c0_g1_i1	NA	darkmagenta
cluster7679-TRINITY_DN48871_c0_g1_i13	NA	darkmagenta
cluster31657-TRINITY_DN77677_c1_g1_i1	NA	darkmagenta
cluster31681-TRINITY_DN77671_c0_g2_i1	NA	darkmagenta
cluster12279-TRINITY_DN45097_c0_g1_i1	NA	darkmagenta
cluster31736-TRINITY_DN45092_c0_g2_i1	NA	darkmagenta
cluster14401-TRINITY_DN12926_c0_g1_i2	NA	darkmagenta
cluster11275-TRINITY_DN12954_c0_g1_i1	NA	darkmagenta
cluster31818-TRINITY_DN12958_c0_g1_i1	NA	darkmagenta
cluster16548-TRINITY_DN12992_c0_g1_i2	NA	darkmagenta
cluster31840-TRINITY_DN12974_c0_g1_i4	NA	darkmagenta
cluster7255-TRINITY_DN12902_c0_g1_i3	NA	darkmagenta
cluster23453-TRINITY_DN12986_c0_g1_i3	NA	darkmagenta
cluster21835-TRINITY_DN12917_c0_g1_i1	NA	darkmagenta
cluster31893-TRINITY_DN12907_c0_g2_i2	NA	darkmagenta
cluster31898-TRINITY_DN12990_c0_g3_i1	NA	darkmagenta
cluster31906-TRINITY_DN12934_c0_g1_i1	NA	darkmagenta
cluster21401-TRINITY_DN12940_c0_g1_i2	NA	darkmagenta
cluster31925-TRINITY_DN40953_c0_g1_i1	NA	darkmagenta
cluster31926-TRINITY_DN40953_c0_g1_i2	NA	darkmagenta
cluster31979-TRINITY_DN40968_c0_g2_i1	NA	darkmagenta
cluster16646-TRINITY_DN40913_c0_g1_i2	NA	darkmagenta
cluster31986-TRINITY_DN40970_c1_g1_i1	NA	darkmagenta
cluster31990-TRINITY_DN40909_c0_g1_i1	NA	darkmagenta
cluster31991-TRINITY_DN40909_c0_g2_i1	NA	darkmagenta
cluster32011-TRINITY_DN40956_c0_g1_i1	NA	darkmagenta
cluster32013-TRINITY_DN40956_c0_g3_i1	NA	darkmagenta
cluster16765-TRINITY_DN74573_c0_g1_i1	NA	darkmagenta
cluster5751-TRINITY_DN74562_c0_g1_i5	NA	darkmagenta
cluster32036-TRINITY_DN74547_c0_g1_i1	NA	darkmagenta
cluster24394-TRINITY_DN74547_c0_g2_i2	NA	darkmagenta
cluster6914-TRINITY_DN74546_c0_g1_i12	NA	darkmagenta
cluster15456-TRINITY_DN18239_c0_g1_i3	NA	darkmagenta
cluster654-TRINITY_DN18273_c0_g1_i12	NA	darkmagenta
cluster32101-TRINITY_DN18298_c0_g1_i10	NA	darkmagenta
cluster536-TRINITY_DN18298_c0_g1_i2	NA	darkmagenta
cluster32102-TRINITY_DN18274_c0_g1_i1	NA	darkmagenta
cluster15511-TRINITY_DN18230_c0_g1_i2	NA	darkmagenta
cluster32119-TRINITY_DN18230_c1_g2_i1	NA	darkmagenta
cluster9287-TRINITY_DN18293_c0_g1_i1	NA	darkmagenta
cluster5513-TRINITY_DN18235_c0_g1_i1	NA	darkmagenta
cluster32124-TRINITY_DN18235_c1_g1_i1	NA	darkmagenta
cluster32126-TRINITY_DN18271_c0_g1_i2	NA	darkmagenta
cluster14630-TRINITY_DN18211_c0_g1_i2	NA	darkmagenta
cluster32152-TRINITY_DN18267_c0_g1_i1	NA	darkmagenta
cluster32168-TRINITY_DN22013_c0_g2_i1	NA	darkmagenta
cluster11902-TRINITY_DN22044_c0_g2_i2	NA	darkmagenta
cluster32191-TRINITY_DN22024_c1_g2_i1	NA	darkmagenta
cluster32192-TRINITY_DN22024_c1_g2_i2	NA	darkmagenta
cluster32196-TRINITY_DN22064_c0_g1_i1	NA	darkmagenta
cluster32198-TRINITY_DN22043_c0_g1_i1	NA	darkmagenta
cluster32214-TRINITY_DN22009_c0_g1_i1	NA	darkmagenta
cluster32216-TRINITY_DN22009_c0_g1_i12	NA	darkmagenta
cluster32217-TRINITY_DN22009_c0_g1_i5	NA	darkmagenta
cluster32218-TRINITY_DN22009_c1_g1_i1	NA	darkmagenta
cluster32267-TRINITY_DN22046_c0_g2_i1	NA	darkmagenta
cluster32277-TRINITY_DN22058_c0_g1_i2	NA	darkmagenta
cluster13058-TRINITY_DN17608_c0_g1_i2	NA	darkmagenta
cluster32313-TRINITY_DN17631_c0_g1_i2	NA	darkmagenta
cluster3095-TRINITY_DN17644_c0_g1_i1	NA	darkmagenta
cluster32361-TRINITY_DN17638_c0_g1_i1	NA	darkmagenta
cluster32369-TRINITY_DN17627_c0_g1_i2	NA	darkmagenta
cluster32396-TRINITY_DN82219_c0_g1_i1	NA	darkmagenta
cluster32402-TRINITY_DN82224_c0_g1_i1	NA	darkmagenta
cluster32422-TRINITY_DN82280_c0_g1_i1	NA	darkmagenta
cluster32435-TRINITY_DN82242_c0_g1_i1	NA	darkmagenta
cluster32446-TRINITY_DN82263_c0_g1_i1	NA	darkmagenta
cluster32450-TRINITY_DN82260_c0_g1_i1	NA	darkmagenta
cluster32452-TRINITY_DN82226_c0_g1_i1	NA	darkmagenta
cluster32458-TRINITY_DN82258_c0_g1_i1	NA	darkmagenta
cluster32467-TRINITY_DN82261_c0_g1_i1	NA	darkmagenta
cluster19597-TRINITY_DN39584_c0_g1_i6	NA	darkmagenta
cluster555-TRINITY_DN39591_c0_g1_i6	NA	darkmagenta
cluster32539-TRINITY_DN39597_c0_g1_i6	NA	darkmagenta
cluster32564-TRINITY_DN51159_c0_g1_i1	NA	darkmagenta
cluster32636-TRINITY_DN51199_c0_g1_i1	NA	darkmagenta
cluster32641-TRINITY_DN17761_c0_g1_i1	NA	darkmagenta
cluster32663-TRINITY_DN17702_c0_g1_i1	NA	darkmagenta
cluster32668-TRINITY_DN17755_c0_g1_i1	NA	darkmagenta
cluster22787-TRINITY_DN17764_c0_g1_i1	NA	darkmagenta
cluster16802-TRINITY_DN17775_c0_g1_i3	NA	darkmagenta
cluster32721-TRINITY_DN17776_c0_g1_i1	NA	darkmagenta
cluster7338-TRINITY_DN17772_c0_g1_i5	NA	darkmagenta
cluster32786-TRINITY_DN71715_c0_g1_i2	NA	darkmagenta
cluster32830-TRINITY_DN83314_c0_g1_i1	NA	darkmagenta
cluster32844-TRINITY_DN83394_c0_g1_i1	NA	darkmagenta
cluster32863-TRINITY_DN83370_c0_g1_i1	NA	darkmagenta
cluster32877-TRINITY_DN83393_c0_g1_i1	NA	darkmagenta
cluster32887-TRINITY_DN83371_c0_g1_i1	NA	darkmagenta
cluster32893-TRINITY_DN83383_c0_g1_i1	NA	darkmagenta
cluster32905-TRINITY_DN83337_c0_g1_i1	NA	darkmagenta
cluster32987-TRINITY_DN31677_c0_g1_i1	NA	darkmagenta
cluster11504-TRINITY_DN12811_c0_g1_i5	NA	darkmagenta
cluster23868-TRINITY_DN12876_c0_g1_i2	NA	darkmagenta
cluster14657-TRINITY_DN12818_c0_g1_i1	NA	darkmagenta
cluster7208-TRINITY_DN12892_c0_g1_i1	NA	darkmagenta
cluster12579-TRINITY_DN12850_c0_g1_i1	NA	darkmagenta
cluster4460-TRINITY_DN12859_c0_g1_i16	NA	darkmagenta
cluster33067-TRINITY_DN12815_c0_g1_i1	NA	darkmagenta
cluster16583-TRINITY_DN12838_c0_g1_i2	NA	darkmagenta
cluster33080-TRINITY_DN12847_c0_g1_i1	NA	darkmagenta
cluster1101-TRINITY_DN12858_c0_g1_i18	NA	darkmagenta
cluster33081-TRINITY_DN12872_c0_g1_i1	NA	darkmagenta
cluster14482-TRINITY_DN12829_c0_g1_i2	NA	darkmagenta
cluster33195-TRINITY_DN7785_c0_g1_i1	NA	darkmagenta
cluster33197-TRINITY_DN7735_c1_g1_i12	NA	darkmagenta
cluster8822-TRINITY_DN7735_c1_g1_i15	NA	darkmagenta
cluster33198-TRINITY_DN7735_c1_g1_i16	NA	darkmagenta
cluster8331-TRINITY_DN7735_c1_g1_i24	NA	darkmagenta
cluster10277-TRINITY_DN7735_c1_g1_i25	NA	darkmagenta
cluster23931-TRINITY_DN7749_c0_g1_i2	NA	darkmagenta
cluster7037-TRINITY_DN7729_c0_g1_i4	NA	darkmagenta
cluster12166-TRINITY_DN7712_c0_g1_i2	NA	darkmagenta
cluster7071-TRINITY_DN7712_c0_g1_i29	NA	darkmagenta
cluster6488-TRINITY_DN7712_c0_g1_i30	NA	darkmagenta
cluster10015-TRINITY_DN7795_c1_g1_i3	NA	darkmagenta
cluster33281-TRINITY_DN7742_c0_g1_i1	NA	darkmagenta
cluster33284-TRINITY_DN7727_c0_g1_i2	NA	darkmagenta
cluster33286-TRINITY_DN7726_c0_g1_i7	NA	darkmagenta
cluster15752-TRINITY_DN7726_c0_g2_i2	NA	darkmagenta
cluster33293-TRINITY_DN7773_c0_g1_i2	NA	darkmagenta
cluster33302-TRINITY_DN7788_c0_g1_i1	NA	darkmagenta
cluster33303-TRINITY_DN7765_c0_g1_i1	NA	darkmagenta
cluster33311-TRINITY_DN24615_c0_g1_i1	NA	darkmagenta
cluster33316-TRINITY_DN24683_c0_g1_i1	NA	darkmagenta
cluster1479-TRINITY_DN24651_c1_g1_i11	NA	darkmagenta
cluster15083-TRINITY_DN24651_c1_g1_i4	NA	darkmagenta
cluster9562-TRINITY_DN24651_c1_g2_i5	NA	darkmagenta
cluster33327-TRINITY_DN24651_c1_g2_i8	NA	darkmagenta
cluster33359-TRINITY_DN24681_c0_g1_i1	NA	darkmagenta
cluster16221-TRINITY_DN24698_c0_g2_i1	NA	darkmagenta
cluster20862-TRINITY_DN24684_c0_g1_i2	NA	darkmagenta
cluster33441-TRINITY_DN22656_c0_g2_i1	NA	darkmagenta
cluster33444-TRINITY_DN22670_c0_g1_i1	NA	darkmagenta
cluster11905-TRINITY_DN22698_c0_g1_i2	NA	darkmagenta
cluster18409-TRINITY_DN60692_c0_g2_i2	NA	darkmagenta
cluster33529-TRINITY_DN60623_c0_g1_i1	NA	darkmagenta
cluster21338-TRINITY_DN13244_c0_g1_i3	NA	darkmagenta
cluster24389-TRINITY_DN13294_c0_g2_i1	NA	darkmagenta
cluster18334-TRINITY_DN13294_c1_g1_i2	NA	darkmagenta
cluster19512-TRINITY_DN13253_c0_g1_i2	NA	darkmagenta
cluster33640-TRINITY_DN13249_c0_g1_i1	NA	darkmagenta
cluster8368-TRINITY_DN13277_c0_g2_i1	NA	darkmagenta
cluster21960-TRINITY_DN13228_c0_g1_i11	NA	darkmagenta
cluster33675-TRINITY_DN13296_c0_g1_i2	NA	darkmagenta
cluster15433-TRINITY_DN13203_c0_g1_i2	NA	darkmagenta
cluster6294-TRINITY_DN13201_c0_g1_i3	NA	darkmagenta
cluster33716-TRINITY_DN13216_c0_g1_i2	NA	darkmagenta
cluster33720-TRINITY_DN13216_c0_g2_i3	NA	darkmagenta
cluster33726-TRINITY_DN13217_c0_g1_i1	NA	darkmagenta
cluster33751-TRINITY_DN30575_c0_g1_i1	NA	darkmagenta
cluster33752-TRINITY_DN30575_c0_g1_i2	NA	darkmagenta
cluster33788-TRINITY_DN30504_c0_g1_i1	NA	darkmagenta
cluster33791-TRINITY_DN30579_c0_g1_i10	NA	darkmagenta
cluster14093-TRINITY_DN30514_c0_g1_i2	NA	darkmagenta
cluster33795-TRINITY_DN30511_c0_g2_i1	NA	darkmagenta
cluster15689-TRINITY_DN25762_c0_g1_i2	NA	darkmagenta
cluster33854-TRINITY_DN25741_c0_g1_i1	NA	darkmagenta
cluster33859-TRINITY_DN25745_c0_g2_i1	NA	darkmagenta
cluster33870-TRINITY_DN25750_c0_g1_i1	NA	darkmagenta
cluster33871-TRINITY_DN25728_c0_g1_i3	NA	darkmagenta
cluster33874-TRINITY_DN25754_c0_g1_i1	NA	darkmagenta
cluster33899-TRINITY_DN25755_c0_g1_i1	NA	darkmagenta
cluster10887-TRINITY_DN10915_c0_g1_i2	NA	darkmagenta
cluster18675-TRINITY_DN10956_c0_g1_i1	NA	darkmagenta
cluster4142-TRINITY_DN10927_c0_g1_i6	NA	darkmagenta
cluster20610-TRINITY_DN10959_c0_g1_i3	NA	darkmagenta
cluster33932-TRINITY_DN10901_c0_g1_i1	NA	darkmagenta
cluster16322-TRINITY_DN10903_c0_g1_i11	NA	darkmagenta
cluster33976-TRINITY_DN10912_c0_g1_i2	NA	darkmagenta
cluster34029-TRINITY_DN10933_c0_g1_i2	NA	darkmagenta
cluster13789-TRINITY_DN68834_c0_g1_i10	NA	darkmagenta
cluster34039-TRINITY_DN68849_c0_g1_i1	NA	darkmagenta
cluster34059-TRINITY_DN68828_c0_g1_i1	NA	darkmagenta
cluster34099-TRINITY_DN43824_c0_g1_i1	NA	darkmagenta
cluster34106-TRINITY_DN43866_c0_g1_i1	NA	darkmagenta
cluster34129-TRINITY_DN43899_c0_g1_i1	NA	darkmagenta
cluster34137-TRINITY_DN43859_c0_g1_i1	NA	darkmagenta
cluster25531-TRINITY_DN43893_c0_g1_i1	NA	darkmagenta
cluster16528-TRINITY_DN8834_c0_g1_i1	NA	darkmagenta
cluster21026-TRINITY_DN8834_c0_g2_i2	NA	darkmagenta
cluster8819-TRINITY_DN8808_c0_g1_i1	NA	darkmagenta
cluster34197-TRINITY_DN8801_c0_g1_i1	NA	darkmagenta
cluster3321-TRINITY_DN8838_c0_g1_i1	NA	darkmagenta
cluster34213-TRINITY_DN8857_c0_g1_i3	NA	darkmagenta
cluster34214-TRINITY_DN8855_c0_g1_i1	NA	darkmagenta
cluster5338-TRINITY_DN8846_c0_g1_i4	NA	darkmagenta
cluster34218-TRINITY_DN8815_c0_g1_i1	NA	darkmagenta
cluster34236-TRINITY_DN8893_c0_g1_i1	NA	darkmagenta
cluster34237-TRINITY_DN8864_c0_g1_i1	NA	darkmagenta
cluster16741-TRINITY_DN8867_c0_g1_i3	NA	darkmagenta
cluster20173-TRINITY_DN8821_c0_g1_i2	NA	darkmagenta
cluster34241-TRINITY_DN8890_c0_g1_i2	NA	darkmagenta
cluster585-TRINITY_DN8817_c0_g1_i12	NA	darkmagenta
cluster4565-TRINITY_DN8872_c0_g1_i3	NA	darkmagenta
cluster34260-TRINITY_DN8894_c0_g1_i1	NA	darkmagenta
cluster34280-TRINITY_DN8889_c0_g1_i1	NA	darkmagenta
cluster12040-TRINITY_DN8884_c0_g1_i3	NA	darkmagenta
cluster34299-TRINITY_DN8845_c0_g1_i1	NA	darkmagenta
cluster34312-TRINITY_DN60009_c0_g1_i1	NA	darkmagenta
cluster34322-TRINITY_DN60018_c0_g2_i1	NA	darkmagenta
cluster34338-TRINITY_DN60041_c0_g1_i1	NA	darkmagenta
cluster34343-TRINITY_DN60088_c0_g1_i1	NA	darkmagenta
cluster14153-TRINITY_DN60035_c0_g1_i2	NA	darkmagenta
cluster2421-TRINITY_DN60054_c0_g1_i5	NA	darkmagenta
cluster34360-TRINITY_DN60054_c0_g2_i1	NA	darkmagenta
cluster34363-TRINITY_DN60062_c0_g1_i1	NA	darkmagenta
cluster22430-TRINITY_DN60052_c0_g1_i2	NA	darkmagenta
cluster9990-TRINITY_DN60052_c0_g1_i7	NA	darkmagenta
cluster34381-TRINITY_DN39419_c0_g1_i1	NA	darkmagenta
cluster34402-TRINITY_DN39498_c0_g1_i1	NA	darkmagenta
cluster34414-TRINITY_DN39426_c0_g1_i1	NA	darkmagenta
cluster21238-TRINITY_DN39433_c0_g1_i1	NA	darkmagenta
cluster34434-TRINITY_DN39465_c0_g1_i2	NA	darkmagenta
cluster22147-TRINITY_DN39476_c0_g1_i2	NA	darkmagenta
cluster34459-TRINITY_DN39449_c0_g1_i2	NA	darkmagenta
cluster7489-TRINITY_DN12207_c0_g1_i2	NA	darkmagenta
cluster14553-TRINITY_DN12274_c0_g1_i1	NA	darkmagenta
cluster34479-TRINITY_DN12229_c0_g1_i2	NA	darkmagenta
cluster9064-TRINITY_DN12251_c0_g1_i2	NA	darkmagenta
cluster34522-TRINITY_DN12276_c0_g1_i11	NA	darkmagenta
cluster10081-TRINITY_DN12292_c0_g1_i1	NA	darkmagenta
cluster2372-TRINITY_DN12279_c0_g1_i4	NA	darkmagenta
cluster6495-TRINITY_DN12221_c0_g1_i14	NA	darkmagenta
cluster34621-TRINITY_DN17971_c0_g1_i1	NA	darkmagenta
cluster9528-TRINITY_DN17996_c0_g1_i2	NA	darkmagenta
cluster23628-TRINITY_DN17996_c0_g1_i6	NA	darkmagenta
cluster34652-TRINITY_DN17970_c0_g1_i2	NA	darkmagenta
cluster34659-TRINITY_DN17964_c0_g1_i1	NA	darkmagenta
cluster34695-TRINITY_DN17904_c0_g1_i1	NA	darkmagenta
cluster19244-TRINITY_DN17963_c1_g2_i2	NA	darkmagenta
cluster34741-TRINITY_DN45866_c0_g1_i1	NA	darkmagenta
cluster6117-TRINITY_DN45826_c0_g1_i2	NA	darkmagenta
cluster34758-TRINITY_DN45810_c1_g1_i1	NA	darkmagenta
cluster34775-TRINITY_DN45801_c0_g1_i1	NA	darkmagenta
cluster34789-TRINITY_DN79630_c0_g1_i1	NA	darkmagenta
cluster34798-TRINITY_DN79664_c0_g1_i1	NA	darkmagenta
cluster34827-TRINITY_DN79617_c0_g1_i1	NA	darkmagenta
cluster34829-TRINITY_DN79675_c0_g1_i1	NA	darkmagenta
cluster34839-TRINITY_DN79647_c0_g1_i1	NA	darkmagenta
cluster34868-TRINITY_DN79650_c0_g1_i1	NA	darkmagenta
cluster34880-TRINITY_DN79676_c0_g1_i1	NA	darkmagenta
cluster34883-TRINITY_DN79613_c0_g1_i1	NA	darkmagenta
cluster34905-TRINITY_DN26926_c0_g1_i3	NA	darkmagenta
cluster34921-TRINITY_DN26911_c0_g1_i1	NA	darkmagenta
cluster34936-TRINITY_DN26968_c0_g2_i6	NA	darkmagenta
cluster8827-TRINITY_DN26962_c0_g1_i1	NA	darkmagenta
cluster35001-TRINITY_DN40541_c0_g1_i1	NA	darkmagenta
cluster35031-TRINITY_DN40517_c1_g1_i1	NA	darkmagenta
cluster35075-TRINITY_DN27442_c0_g1_i1	NA	darkmagenta
cluster35076-TRINITY_DN27442_c0_g1_i2	NA	darkmagenta
cluster35092-TRINITY_DN27447_c0_g3_i1	NA	darkmagenta
cluster14257-TRINITY_DN27476_c0_g1_i1	NA	darkmagenta
cluster35109-TRINITY_DN27452_c0_g1_i2	NA	darkmagenta
cluster35125-TRINITY_DN27496_c0_g1_i1	NA	darkmagenta
cluster35149-TRINITY_DN27424_c0_g1_i2	NA	darkmagenta
cluster18149-TRINITY_DN77817_c0_g2_i1	NA	darkmagenta
cluster16598-TRINITY_DN77807_c0_g1_i2	NA	darkmagenta
cluster17024-TRINITY_DN77807_c1_g1_i5	NA	darkmagenta
cluster35243-TRINITY_DN56521_c0_g1_i1	NA	darkmagenta
cluster833-TRINITY_DN56598_c0_g1_i17	NA	darkmagenta
cluster35371-TRINITY_DN68065_c0_g1_i1	NA	darkmagenta
cluster35406-TRINITY_DN67796_c0_g1_i1	NA	darkmagenta
cluster35448-TRINITY_DN20595_c0_g1_i3	NA	darkmagenta
cluster35449-TRINITY_DN20595_c0_g1_i4	NA	darkmagenta
cluster4569-TRINITY_DN20583_c0_g1_i2	NA	darkmagenta
cluster35472-TRINITY_DN20546_c0_g1_i1	NA	darkmagenta
cluster35514-TRINITY_DN20578_c0_g3_i1	NA	darkmagenta
cluster35519-TRINITY_DN20549_c0_g1_i1	NA	darkmagenta
cluster35592-TRINITY_DN59901_c0_g1_i1	NA	darkmagenta
cluster16391-TRINITY_DN146_c0_g1_i9	NA	darkmagenta
cluster35626-TRINITY_DN158_c0_g1_i10	NA	darkmagenta
cluster35640-TRINITY_DN127_c1_g1_i2	NA	darkmagenta
cluster35641-TRINITY_DN127_c1_g2_i1	NA	darkmagenta
cluster13432-TRINITY_DN140_c0_g1_i13	NA	darkmagenta
cluster6564-TRINITY_DN164_c0_g1_i3	NA	darkmagenta
cluster35642-TRINITY_DN164_c0_g1_i5	NA	darkmagenta
cluster35643-TRINITY_DN164_c1_g1_i18	NA	darkmagenta
cluster23192-TRINITY_DN164_c1_g1_i20	NA	darkmagenta
cluster3084-TRINITY_DN121_c0_g1_i2	NA	darkmagenta
cluster35650-TRINITY_DN166_c0_g2_i4	NA	darkmagenta
cluster4248-TRINITY_DN105_c0_g2_i2	NA	darkmagenta
cluster35656-TRINITY_DN160_c0_g1_i1	NA	darkmagenta
cluster35657-TRINITY_DN160_c0_g1_i23	NA	darkmagenta
cluster16613-TRINITY_DN168_c0_g1_i3	NA	darkmagenta
cluster35675-TRINITY_DN156_c0_g1_i2	NA	darkmagenta
cluster35683-TRINITY_DN174_c0_g1_i14	NA	darkmagenta
cluster12067-TRINITY_DN112_c1_g1_i50	NA	darkmagenta
cluster723-TRINITY_DN112_c1_g1_i71	NA	darkmagenta
cluster13128-TRINITY_DN173_c0_g1_i1	NA	darkmagenta
cluster35693-TRINITY_DN171_c0_g1_i1	NA	darkmagenta
cluster35694-TRINITY_DN171_c0_g2_i1	NA	darkmagenta
cluster4645-TRINITY_DN186_c0_g1_i7	NA	darkmagenta
cluster10921-TRINITY_DN135_c0_g1_i10	NA	darkmagenta
cluster4590-TRINITY_DN122_c0_g1_i2	NA	darkmagenta
cluster35728-TRINITY_DN155_c0_g1_i2	NA	darkmagenta
cluster35730-TRINITY_DN118_c0_g1_i1	NA	darkmagenta
cluster7520-TRINITY_DN144_c0_g1_i14	NA	darkmagenta
cluster15536-TRINITY_DN183_c0_g1_i18	NA	darkmagenta
cluster4311-TRINITY_DN183_c0_g1_i3	NA	darkmagenta
cluster35743-TRINITY_DN136_c0_g1_i1	NA	darkmagenta
cluster35745-TRINITY_DN114_c0_g1_i1	NA	darkmagenta
cluster35747-TRINITY_DN114_c0_g2_i3	NA	darkmagenta
cluster35751-TRINITY_DN133_c0_g1_i1	NA	darkmagenta
cluster10879-TRINITY_DN133_c0_g1_i2	NA	darkmagenta
cluster8794-TRINITY_DN133_c0_g1_i6	NA	darkmagenta
cluster14233-TRINITY_DN193_c0_g1_i1	NA	darkmagenta
cluster35755-TRINITY_DN193_c0_g2_i4	NA	darkmagenta
cluster11026-TRINITY_DN134_c0_g2_i14	NA	darkmagenta
cluster35760-TRINITY_DN153_c0_g1_i4	NA	darkmagenta
cluster35773-TRINITY_DN169_c0_g1_i1	NA	darkmagenta
cluster35794-TRINITY_DN196_c0_g3_i1	NA	darkmagenta
cluster14514-TRINITY_DN64508_c0_g1_i2	NA	darkmagenta
cluster35862-TRINITY_DN64558_c0_g1_i1	NA	darkmagenta
cluster14166-TRINITY_DN19841_c0_g1_i1	NA	darkmagenta
cluster5888-TRINITY_DN19844_c0_g1_i3	NA	darkmagenta
cluster8098-TRINITY_DN19876_c0_g1_i3	NA	darkmagenta
cluster35966-TRINITY_DN19842_c0_g1_i11	NA	darkmagenta
cluster35991-TRINITY_DN24944_c0_g1_i2	NA	darkmagenta
cluster36020-TRINITY_DN24957_c0_g1_i1	NA	darkmagenta
cluster14231-TRINITY_DN7998_c0_g1_i1	NA	darkmagenta
cluster36079-TRINITY_DN7951_c0_g1_i69	NA	darkmagenta
cluster36083-TRINITY_DN7971_c0_g1_i1	NA	darkmagenta
cluster10618-TRINITY_DN7983_c0_g1_i9	NA	darkmagenta
cluster2448-TRINITY_DN7928_c0_g1_i2	NA	darkmagenta
cluster36088-TRINITY_DN7948_c0_g1_i1	NA	darkmagenta
cluster14372-TRINITY_DN7929_c0_g1_i4	NA	darkmagenta
cluster308-TRINITY_DN7976_c1_g1_i10	NA	darkmagenta
cluster36116-TRINITY_DN7999_c0_g1_i1	NA	darkmagenta
cluster17777-TRINITY_DN7935_c0_g1_i2	NA	darkmagenta
cluster36128-TRINITY_DN7994_c0_g1_i1	NA	darkmagenta
cluster16422-TRINITY_DN7992_c0_g1_i7	NA	darkmagenta
cluster36132-TRINITY_DN7958_c0_g1_i1	NA	darkmagenta
cluster202-TRINITY_DN7949_c0_g1_i13	NA	darkmagenta
cluster36146-TRINITY_DN7963_c0_g1_i2	NA	darkmagenta
cluster9789-TRINITY_DN7991_c0_g1_i1	NA	darkmagenta
cluster5025-TRINITY_DN7915_c0_g1_i2	NA	darkmagenta
cluster36188-TRINITY_DN39913_c0_g1_i1	NA	darkmagenta
cluster6933-TRINITY_DN39900_c0_g1_i6	NA	darkmagenta
cluster12429-TRINITY_DN2217_c0_g1_i1	NA	darkmagenta
cluster36275-TRINITY_DN2257_c0_g1_i49	NA	darkmagenta
cluster36278-TRINITY_DN2274_c0_g1_i3	NA	darkmagenta
cluster36295-TRINITY_DN2203_c0_g2_i1	NA	darkmagenta
cluster19272-TRINITY_DN2239_c0_g1_i33	NA	darkmagenta
cluster24727-TRINITY_DN2239_c1_g1_i2	NA	darkmagenta
cluster36307-TRINITY_DN2250_c0_g1_i3	NA	darkmagenta
cluster36308-TRINITY_DN2245_c0_g1_i10	NA	darkmagenta
cluster36309-TRINITY_DN2245_c0_g1_i2	NA	darkmagenta
cluster36310-TRINITY_DN2245_c0_g1_i5	NA	darkmagenta
cluster36311-TRINITY_DN2245_c0_g1_i6	NA	darkmagenta
cluster36333-TRINITY_DN2290_c0_g1_i17	NA	darkmagenta
cluster333-TRINITY_DN2208_c0_g1_i4	NA	darkmagenta
cluster36344-TRINITY_DN2204_c0_g1_i2	NA	darkmagenta
cluster36345-TRINITY_DN2204_c0_g1_i4	NA	darkmagenta
cluster36346-TRINITY_DN2204_c2_g1_i1	NA	darkmagenta
cluster36351-TRINITY_DN2272_c0_g1_i1	NA	darkmagenta
cluster610-TRINITY_DN2210_c0_g1_i12	NA	darkmagenta
cluster36397-TRINITY_DN2231_c0_g1_i5	NA	darkmagenta
cluster13484-TRINITY_DN2226_c0_g1_i3	NA	darkmagenta
cluster20974-TRINITY_DN2228_c0_g2_i13	NA	darkmagenta
cluster36407-TRINITY_DN2228_c0_g2_i17	NA	darkmagenta
cluster23623-TRINITY_DN2230_c0_g1_i2	NA	darkmagenta
cluster36430-TRINITY_DN2275_c0_g1_i24	NA	darkmagenta
cluster36439-TRINITY_DN2258_c0_g1_i3	NA	darkmagenta
cluster3706-TRINITY_DN2261_c0_g1_i2	NA	darkmagenta
cluster1461-TRINITY_DN2267_c0_g1_i5	NA	darkmagenta
cluster36491-TRINITY_DN2224_c0_g1_i1	NA	darkmagenta
cluster36496-TRINITY_DN2241_c0_g1_i1	NA	darkmagenta
cluster9978-TRINITY_DN2241_c0_g1_i10	NA	darkmagenta
cluster7300-TRINITY_DN2241_c0_g1_i11	NA	darkmagenta
cluster10241-TRINITY_DN2241_c0_g1_i18	NA	darkmagenta
cluster36497-TRINITY_DN2241_c0_g1_i23	NA	darkmagenta
cluster5266-TRINITY_DN2241_c0_g1_i26	NA	darkmagenta
cluster36498-TRINITY_DN2241_c0_g1_i32	NA	darkmagenta
cluster10128-TRINITY_DN2241_c0_g1_i9	NA	darkmagenta
cluster36504-TRINITY_DN2211_c0_g1_i11	NA	darkmagenta
cluster36505-TRINITY_DN2211_c0_g1_i14	NA	darkmagenta
cluster36508-TRINITY_DN2211_c0_g1_i25	NA	darkmagenta
cluster36509-TRINITY_DN2211_c0_g1_i27	NA	darkmagenta
cluster36510-TRINITY_DN2211_c0_g1_i31	NA	darkmagenta
cluster36511-TRINITY_DN2211_c0_g1_i34	NA	darkmagenta
cluster36512-TRINITY_DN2211_c0_g1_i6	NA	darkmagenta
cluster36513-TRINITY_DN2211_c0_g1_i7	NA	darkmagenta
cluster6996-TRINITY_DN2211_c0_g1_i9	NA	darkmagenta
cluster5695-TRINITY_DN30230_c0_g1_i18	NA	darkmagenta
cluster36528-TRINITY_DN30261_c0_g1_i1	NA	darkmagenta
cluster36533-TRINITY_DN30206_c0_g1_i1	NA	darkmagenta
cluster36541-TRINITY_DN30291_c0_g1_i1	NA	darkmagenta
cluster36588-TRINITY_DN30235_c0_g1_i1	NA	darkmagenta
cluster36590-TRINITY_DN30290_c0_g1_i1	NA	darkmagenta
cluster5583-TRINITY_DN3358_c0_g1_i2	NA	darkmagenta
cluster36629-TRINITY_DN3361_c1_g1_i11	NA	darkmagenta
cluster21128-TRINITY_DN3378_c0_g1_i2	NA	darkmagenta
cluster17102-TRINITY_DN3344_c0_g1_i5	NA	darkmagenta
cluster1403-TRINITY_DN3370_c0_g1_i31	NA	darkmagenta
cluster3784-TRINITY_DN3364_c0_g1_i16	NA	darkmagenta
cluster12114-TRINITY_DN3380_c0_g1_i1	NA	darkmagenta
cluster36652-TRINITY_DN3372_c0_g3_i3	NA	darkmagenta
cluster36661-TRINITY_DN3399_c0_g1_i19	NA	darkmagenta
cluster36662-TRINITY_DN3399_c0_g1_i26	NA	darkmagenta
cluster36663-TRINITY_DN3399_c0_g1_i38	NA	darkmagenta
cluster36664-TRINITY_DN3399_c0_g1_i4	NA	darkmagenta
cluster6897-TRINITY_DN3399_c0_g1_i9	NA	darkmagenta
cluster19121-TRINITY_DN3327_c0_g1_i4	NA	darkmagenta
cluster12829-TRINITY_DN3359_c1_g2_i2	NA	darkmagenta
cluster15061-TRINITY_DN3312_c0_g1_i3	NA	darkmagenta
cluster36682-TRINITY_DN3312_c0_g1_i7	NA	darkmagenta
cluster36686-TRINITY_DN3391_c0_g1_i7	NA	darkmagenta
cluster36687-TRINITY_DN3391_c0_g1_i8	NA	darkmagenta
cluster6930-TRINITY_DN3391_c0_g1_i9	NA	darkmagenta
cluster13306-TRINITY_DN3321_c0_g1_i12	NA	darkmagenta
cluster36695-TRINITY_DN3395_c0_g2_i4	NA	darkmagenta
cluster36698-TRINITY_DN3384_c0_g1_i2	NA	darkmagenta
cluster4249-TRINITY_DN3322_c0_g1_i23	NA	darkmagenta
cluster5532-TRINITY_DN3322_c0_g1_i5	NA	darkmagenta
cluster14869-TRINITY_DN3333_c0_g1_i2	NA	darkmagenta
cluster36708-TRINITY_DN3350_c0_g1_i1	NA	darkmagenta
cluster36715-TRINITY_DN3354_c0_g1_i8	NA	darkmagenta
cluster1837-TRINITY_DN3389_c0_g1_i1	NA	darkmagenta
cluster11873-TRINITY_DN3374_c0_g1_i1	NA	darkmagenta
cluster2230-TRINITY_DN3300_c0_g1_i4	NA	darkmagenta
cluster4734-TRINITY_DN3351_c0_g1_i1	NA	darkmagenta
cluster22950-TRINITY_DN3326_c0_g1_i1	NA	darkmagenta
cluster23451-TRINITY_DN3392_c0_g1_i2	NA	darkmagenta
cluster7229-TRINITY_DN3328_c0_g1_i3	NA	darkmagenta
cluster17363-TRINITY_DN3303_c0_g1_i1	NA	darkmagenta
cluster36761-TRINITY_DN3339_c0_g2_i2	NA	darkmagenta
cluster36764-TRINITY_DN81738_c0_g1_i1	NA	darkmagenta
cluster36790-TRINITY_DN81753_c0_g1_i1	NA	darkmagenta
cluster36792-TRINITY_DN81778_c0_g1_i1	NA	darkmagenta
cluster36796-TRINITY_DN81707_c0_g1_i1	NA	darkmagenta
cluster36819-TRINITY_DN81774_c0_g1_i1	NA	darkmagenta
cluster36859-TRINITY_DN81739_c0_g1_i1	NA	darkmagenta
cluster5615-TRINITY_DN12123_c0_g1_i3	NA	darkmagenta
cluster22118-TRINITY_DN12123_c0_g2_i1	NA	darkmagenta
cluster36880-TRINITY_DN12180_c0_g1_i1	NA	darkmagenta
cluster15253-TRINITY_DN12141_c0_g1_i1	NA	darkmagenta
cluster36894-TRINITY_DN12171_c0_g1_i1	NA	darkmagenta
cluster36929-TRINITY_DN12137_c0_g1_i2	NA	darkmagenta
cluster36930-TRINITY_DN12137_c1_g1_i1	NA	darkmagenta
cluster36933-TRINITY_DN12186_c0_g1_i1	NA	darkmagenta
cluster36934-TRINITY_DN12186_c0_g2_i1	NA	darkmagenta
cluster18935-TRINITY_DN12138_c0_g1_i2	NA	darkmagenta
cluster36962-TRINITY_DN12142_c0_g1_i2	NA	darkmagenta
cluster21090-TRINITY_DN66886_c0_g1_i2	NA	darkmagenta
cluster36983-TRINITY_DN66822_c0_g1_i1	NA	darkmagenta
cluster37003-TRINITY_DN66834_c0_g1_i1	NA	darkmagenta
cluster7992-TRINITY_DN1322_c0_g1_i3	NA	darkmagenta
cluster37053-TRINITY_DN1367_c0_g1_i4	NA	darkmagenta
cluster7329-TRINITY_DN1367_c0_g1_i5	NA	darkmagenta
cluster7233-TRINITY_DN1302_c0_g1_i1	NA	darkmagenta
cluster13215-TRINITY_DN1359_c0_g1_i18	NA	darkmagenta
cluster37071-TRINITY_DN1347_c0_g1_i1	NA	darkmagenta
cluster37072-TRINITY_DN1347_c0_g1_i3	NA	darkmagenta
cluster16213-TRINITY_DN1347_c1_g1_i1	NA	darkmagenta
cluster7610-TRINITY_DN1360_c0_g1_i5	NA	darkmagenta
cluster37083-TRINITY_DN1324_c0_g3_i1	NA	darkmagenta
cluster37085-TRINITY_DN1377_c0_g1_i10	NA	darkmagenta
cluster5955-TRINITY_DN1327_c0_g1_i12	NA	darkmagenta
cluster19387-TRINITY_DN1327_c0_g1_i4	NA	darkmagenta
cluster7128-TRINITY_DN1326_c0_g1_i3	NA	darkmagenta
cluster15612-TRINITY_DN1304_c0_g1_i2	NA	darkmagenta
cluster37112-TRINITY_DN1315_c0_g1_i11	NA	darkmagenta
cluster37113-TRINITY_DN1315_c0_g1_i12	NA	darkmagenta
cluster37114-TRINITY_DN1315_c0_g1_i13	NA	darkmagenta
cluster37116-TRINITY_DN1315_c0_g1_i8	NA	darkmagenta
cluster37117-TRINITY_DN1315_c0_g1_i9	NA	darkmagenta
cluster37148-TRINITY_DN1366_c0_g1_i25	NA	darkmagenta
cluster37151-TRINITY_DN1365_c0_g2_i1	NA	darkmagenta
cluster18036-TRINITY_DN1354_c0_g1_i5	NA	darkmagenta
cluster4921-TRINITY_DN1354_c0_g2_i1	NA	darkmagenta
cluster18174-TRINITY_DN1388_c0_g1_i3	NA	darkmagenta
cluster12929-TRINITY_DN1314_c0_g1_i4	NA	darkmagenta
cluster13841-TRINITY_DN1394_c0_g1_i1	NA	darkmagenta
cluster14673-TRINITY_DN1394_c0_g1_i14	NA	darkmagenta
cluster37167-TRINITY_DN1394_c0_g2_i1	NA	darkmagenta
cluster37168-TRINITY_DN1328_c0_g1_i1	NA	darkmagenta
cluster37173-TRINITY_DN1361_c0_g1_i13	NA	darkmagenta
cluster37175-TRINITY_DN1361_c0_g1_i4	NA	darkmagenta
cluster37182-TRINITY_DN1374_c0_g2_i1	NA	darkmagenta
cluster15191-TRINITY_DN1350_c0_g1_i1	NA	darkmagenta
cluster11247-TRINITY_DN1306_c0_g1_i3	NA	darkmagenta
cluster37191-TRINITY_DN1380_c0_g2_i1	NA	darkmagenta
cluster22540-TRINITY_DN1371_c0_g1_i19	NA	darkmagenta
cluster23515-TRINITY_DN1371_c0_g1_i2	NA	darkmagenta
cluster5307-TRINITY_DN1371_c0_g1_i3	NA	darkmagenta
cluster37228-TRINITY_DN1371_c0_g1_i4	NA	darkmagenta
cluster37232-TRINITY_DN1345_c1_g1_i23	NA	darkmagenta
cluster10524-TRINITY_DN1345_c1_g1_i8	NA	darkmagenta
cluster37236-TRINITY_DN1345_c1_g1_i9	NA	darkmagenta
cluster37237-TRINITY_DN1362_c0_g1_i2	NA	darkmagenta
cluster12111-TRINITY_DN1363_c0_g1_i2	NA	darkmagenta
cluster37309-TRINITY_DN70089_c1_g2_i1	NA	darkmagenta
cluster23339-TRINITY_DN29168_c0_g1_i2	NA	darkmagenta
cluster37346-TRINITY_DN29126_c0_g1_i1	NA	darkmagenta
cluster37378-TRINITY_DN29127_c0_g1_i1	NA	darkmagenta
cluster37382-TRINITY_DN29174_c0_g1_i2	NA	darkmagenta
cluster37440-TRINITY_DN36830_c0_g1_i1	NA	darkmagenta
cluster37448-TRINITY_DN36851_c0_g1_i1	NA	darkmagenta
cluster16193-TRINITY_DN36820_c1_g1_i3	NA	darkmagenta
cluster16883-TRINITY_DN11203_c0_g1_i28	NA	darkmagenta
cluster24107-TRINITY_DN11274_c0_g2_i1	NA	darkmagenta
cluster37553-TRINITY_DN11274_c0_g1_i2	NA	darkmagenta
cluster22841-TRINITY_DN11290_c0_g1_i2	NA	darkmagenta
cluster6100-TRINITY_DN11262_c0_g1_i3	NA	darkmagenta
cluster37558-TRINITY_DN11271_c0_g1_i1	NA	darkmagenta
cluster21008-TRINITY_DN11270_c0_g1_i2	NA	darkmagenta
cluster422-TRINITY_DN11256_c0_g1_i10	NA	darkmagenta
cluster14811-TRINITY_DN11289_c0_g1_i1	NA	darkmagenta
cluster6932-TRINITY_DN11231_c0_g1_i1	NA	darkmagenta
cluster37596-TRINITY_DN11231_c0_g1_i10	NA	darkmagenta
cluster37603-TRINITY_DN11231_c0_g2_i2	NA	darkmagenta
cluster14584-TRINITY_DN11285_c1_g1_i3	NA	darkmagenta
cluster37634-TRINITY_DN11296_c0_g1_i1	NA	darkmagenta
cluster16451-TRINITY_DN11257_c0_g1_i1	NA	darkmagenta
cluster37639-TRINITY_DN11246_c0_g1_i1	NA	darkmagenta
cluster37640-TRINITY_DN11246_c0_g1_i2	NA	darkmagenta
cluster37647-TRINITY_DN11292_c0_g1_i1	NA	darkmagenta
cluster15995-TRINITY_DN11214_c0_g1_i7	NA	darkmagenta
cluster37656-TRINITY_DN11214_c0_g1_i9	NA	darkmagenta
cluster14136-TRINITY_DN11299_c0_g1_i2	NA	darkmagenta
cluster37692-TRINITY_DN39835_c0_g1_i1	NA	darkmagenta
cluster37693-TRINITY_DN39895_c0_g1_i1	NA	darkmagenta
cluster37694-TRINITY_DN39895_c1_g1_i1	NA	darkmagenta
cluster21076-TRINITY_DN39858_c0_g1_i3	NA	darkmagenta
cluster839-TRINITY_DN39858_c0_g1_i4	NA	darkmagenta
cluster37717-TRINITY_DN39806_c0_g1_i1	NA	darkmagenta
cluster6238-TRINITY_DN39815_c0_g1_i10	NA	darkmagenta
cluster6817-TRINITY_DN54158_c0_g1_i5	NA	darkmagenta
cluster23381-TRINITY_DN54152_c0_g2_i3	NA	darkmagenta
cluster37789-TRINITY_DN54109_c0_g1_i3	NA	darkmagenta
cluster37907-TRINITY_DN30421_c0_g1_i1	NA	darkmagenta
cluster37926-TRINITY_DN30479_c0_g2_i1	NA	darkmagenta
cluster23668-TRINITY_DN66728_c0_g1_i1	NA	darkmagenta
cluster15682-TRINITY_DN24748_c0_g2_i1	NA	darkmagenta
cluster38017-TRINITY_DN24793_c0_g1_i1	NA	darkmagenta
cluster38074-TRINITY_DN24797_c0_g1_i1	NA	darkmagenta
cluster38122-TRINITY_DN22153_c0_g1_i1	NA	darkmagenta
cluster38144-TRINITY_DN22167_c0_g1_i1	NA	darkmagenta
cluster38155-TRINITY_DN22110_c1_g1_i9	NA	darkmagenta
cluster19046-TRINITY_DN22184_c0_g1_i1	NA	darkmagenta
cluster38182-TRINITY_DN22154_c0_g1_i1	NA	darkmagenta
cluster12175-TRINITY_DN73186_c0_g1_i1	NA	darkmagenta
cluster38247-TRINITY_DN73115_c0_g2_i1	NA	darkmagenta
cluster38260-TRINITY_DN49978_c0_g1_i1	NA	darkmagenta
cluster38265-TRINITY_DN49947_c0_g1_i1	NA	darkmagenta
cluster38290-TRINITY_DN49960_c0_g1_i1	NA	darkmagenta
cluster38307-TRINITY_DN49995_c0_g1_i1	NA	darkmagenta
cluster9061-TRINITY_DN49939_c0_g2_i1	NA	darkmagenta
cluster38318-TRINITY_DN49993_c0_g1_i1	NA	darkmagenta
cluster1383-TRINITY_DN2678_c0_g1_i3	NA	darkmagenta
cluster1545-TRINITY_DN2664_c0_g1_i6	NA	darkmagenta
cluster38365-TRINITY_DN2606_c0_g1_i1	NA	darkmagenta
cluster38367-TRINITY_DN2606_c0_g2_i2	NA	darkmagenta
cluster19560-TRINITY_DN2688_c0_g1_i6	NA	darkmagenta
cluster38385-TRINITY_DN2632_c1_g3_i1	NA	darkmagenta
cluster38422-TRINITY_DN2670_c0_g1_i4	NA	darkmagenta
cluster7765-TRINITY_DN2682_c0_g1_i1	NA	darkmagenta
cluster38428-TRINITY_DN2682_c0_g1_i7	NA	darkmagenta
cluster2911-TRINITY_DN2624_c0_g1_i2	NA	darkmagenta
cluster38442-TRINITY_DN2640_c0_g1_i1	NA	darkmagenta
cluster38444-TRINITY_DN2640_c0_g2_i5	NA	darkmagenta
cluster38466-TRINITY_DN2672_c0_g1_i11	NA	darkmagenta
cluster835-TRINITY_DN2638_c0_g1_i1	NA	darkmagenta
cluster38471-TRINITY_DN2638_c0_g1_i9	NA	darkmagenta
cluster38473-TRINITY_DN2638_c0_g3_i1	NA	darkmagenta
cluster38474-TRINITY_DN2638_c0_g3_i11	NA	darkmagenta
cluster38475-TRINITY_DN2638_c0_g3_i2	NA	darkmagenta
cluster12505-TRINITY_DN2638_c0_g3_i4	NA	darkmagenta
cluster11854-TRINITY_DN2645_c0_g1_i38	NA	darkmagenta
cluster6304-TRINITY_DN2645_c0_g1_i39	NA	darkmagenta
cluster1828-TRINITY_DN2645_c0_g1_i50	NA	darkmagenta
cluster38483-TRINITY_DN2645_c1_g1_i1	NA	darkmagenta
cluster38486-TRINITY_DN2628_c0_g1_i1	NA	darkmagenta
cluster38491-TRINITY_DN2681_c0_g1_i8	NA	darkmagenta
cluster38499-TRINITY_DN2609_c0_g3_i3	NA	darkmagenta
cluster38514-TRINITY_DN2607_c0_g1_i14	NA	darkmagenta
cluster38516-TRINITY_DN2607_c0_g1_i18	NA	darkmagenta
cluster1448-TRINITY_DN2607_c0_g1_i25	NA	darkmagenta
cluster38519-TRINITY_DN2607_c0_g1_i48	NA	darkmagenta
cluster23049-TRINITY_DN2699_c0_g1_i9	NA	darkmagenta
cluster38529-TRINITY_DN2605_c0_g1_i5	NA	darkmagenta
cluster38531-TRINITY_DN2626_c0_g1_i1	NA	darkmagenta
cluster38538-TRINITY_DN2626_c3_g1_i1	NA	darkmagenta
cluster38566-TRINITY_DN2652_c0_g1_i2	NA	darkmagenta
cluster15728-TRINITY_DN2661_c0_g2_i2	NA	darkmagenta
cluster38575-TRINITY_DN2665_c0_g1_i4	NA	darkmagenta
cluster38581-TRINITY_DN2644_c0_g1_i1	NA	darkmagenta
cluster3755-TRINITY_DN2639_c0_g1_i7	NA	darkmagenta
cluster22044-TRINITY_DN6676_c0_g1_i1	NA	darkmagenta
cluster13021-TRINITY_DN6611_c0_g1_i11	NA	darkmagenta
cluster38593-TRINITY_DN6611_c0_g1_i23	NA	darkmagenta
cluster38601-TRINITY_DN6657_c0_g1_i1	NA	darkmagenta
cluster38602-TRINITY_DN6657_c0_g1_i2	NA	darkmagenta
cluster21915-TRINITY_DN6663_c0_g1_i7	NA	darkmagenta
cluster10136-TRINITY_DN6637_c0_g1_i3	NA	darkmagenta
cluster24129-TRINITY_DN6635_c0_g1_i28	NA	darkmagenta
cluster38638-TRINITY_DN6624_c1_g1_i6	NA	darkmagenta
cluster7345-TRINITY_DN6678_c0_g1_i3	NA	darkmagenta
cluster38639-TRINITY_DN6606_c0_g2_i1	NA	darkmagenta
cluster38642-TRINITY_DN6655_c0_g1_i8	NA	darkmagenta
cluster9027-TRINITY_DN6605_c0_g1_i2	NA	darkmagenta
cluster19140-TRINITY_DN6625_c0_g1_i2	NA	darkmagenta
cluster2527-TRINITY_DN6638_c0_g1_i7	NA	darkmagenta
cluster8648-TRINITY_DN6650_c0_g1_i3	NA	darkmagenta
cluster16976-TRINITY_DN6671_c0_g1_i2	NA	darkmagenta
cluster3424-TRINITY_DN6681_c0_g1_i2	NA	darkmagenta
cluster1583-TRINITY_DN6612_c0_g1_i13	NA	darkmagenta
cluster11918-TRINITY_DN6612_c0_g1_i31	NA	darkmagenta
cluster38660-TRINITY_DN6694_c0_g1_i2	NA	darkmagenta
cluster10720-TRINITY_DN6690_c0_g1_i1	NA	darkmagenta
cluster38672-TRINITY_DN6619_c0_g1_i1	NA	darkmagenta
cluster18310-TRINITY_DN6619_c0_g1_i3	NA	darkmagenta
cluster24467-TRINITY_DN6648_c0_g1_i2	NA	darkmagenta
cluster23756-TRINITY_DN6615_c0_g1_i1	NA	darkmagenta
cluster38699-TRINITY_DN6651_c0_g1_i3	NA	darkmagenta
cluster10909-TRINITY_DN6600_c0_g1_i2	NA	darkmagenta
cluster7143-TRINITY_DN6600_c0_g1_i4	NA	darkmagenta
cluster22006-TRINITY_DN6649_c0_g1_i5	NA	darkmagenta
cluster38720-TRINITY_DN80311_c0_g1_i1	NA	darkmagenta
cluster38722-TRINITY_DN80364_c0_g1_i1	NA	darkmagenta
cluster38728-TRINITY_DN80362_c0_g1_i1	NA	darkmagenta
cluster38768-TRINITY_DN80361_c0_g1_i1	NA	darkmagenta
cluster38772-TRINITY_DN80355_c0_g1_i1	NA	darkmagenta
cluster18278-TRINITY_DN5245_c0_g3_i1	NA	darkmagenta
cluster10215-TRINITY_DN5234_c0_g1_i6	NA	darkmagenta
cluster22154-TRINITY_DN5248_c0_g1_i2	NA	darkmagenta
cluster38811-TRINITY_DN5263_c0_g1_i1	NA	darkmagenta
cluster12630-TRINITY_DN5263_c0_g1_i3	NA	darkmagenta
cluster38812-TRINITY_DN5263_c0_g1_i6	NA	darkmagenta
cluster38813-TRINITY_DN5263_c0_g1_i9	NA	darkmagenta
cluster18102-TRINITY_DN5223_c0_g1_i1	NA	darkmagenta
cluster5290-TRINITY_DN5224_c0_g1_i3	NA	darkmagenta
cluster38836-TRINITY_DN5229_c0_g1_i14	NA	darkmagenta
cluster1957-TRINITY_DN5229_c0_g1_i19	NA	darkmagenta
cluster38839-TRINITY_DN5246_c0_g1_i12	NA	darkmagenta
cluster38859-TRINITY_DN5268_c0_g1_i19	NA	darkmagenta
cluster37-TRINITY_DN5279_c0_g1_i42	NA	darkmagenta
cluster363-TRINITY_DN5226_c0_g1_i8	NA	darkmagenta
cluster38881-TRINITY_DN5295_c0_g1_i6	NA	darkmagenta
cluster38883-TRINITY_DN5284_c0_g2_i1	NA	darkmagenta
cluster7283-TRINITY_DN5284_c0_g2_i4	NA	darkmagenta
cluster38885-TRINITY_DN5264_c0_g1_i3	NA	darkmagenta
cluster14129-TRINITY_DN5261_c0_g1_i2	NA	darkmagenta
cluster38895-TRINITY_DN5206_c0_g1_i1	NA	darkmagenta
cluster38896-TRINITY_DN5206_c0_g1_i3	NA	darkmagenta
cluster12941-TRINITY_DN5204_c0_g1_i14	NA	darkmagenta
cluster12016-TRINITY_DN5283_c0_g1_i4	NA	darkmagenta
cluster4795-TRINITY_DN5277_c1_g1_i2	NA	darkmagenta
cluster38902-TRINITY_DN5277_c1_g1_i8	NA	darkmagenta
cluster24610-TRINITY_DN5254_c0_g1_i1	NA	darkmagenta
cluster7576-TRINITY_DN5236_c0_g1_i1	NA	darkmagenta
cluster38918-TRINITY_DN5225_c0_g1_i1	NA	darkmagenta
cluster38920-TRINITY_DN5250_c0_g1_i6	NA	darkmagenta
cluster38941-TRINITY_DN33387_c1_g1_i1	NA	darkmagenta
cluster38951-TRINITY_DN33389_c0_g1_i1	NA	darkmagenta
cluster5441-TRINITY_DN33381_c0_g1_i1	NA	darkmagenta
cluster24261-TRINITY_DN33307_c0_g1_i1	NA	darkmagenta
cluster22462-TRINITY_DN33334_c0_g1_i2	NA	darkmagenta
cluster39004-TRINITY_DN33360_c0_g1_i1	NA	darkmagenta
cluster22429-TRINITY_DN19644_c0_g1_i3	NA	darkmagenta
cluster22262-TRINITY_DN19612_c0_g2_i8	NA	darkmagenta
cluster39025-TRINITY_DN19688_c0_g1_i1	NA	darkmagenta
cluster39076-TRINITY_DN19625_c0_g1_i1	NA	darkmagenta
cluster39131-TRINITY_DN37304_c0_g1_i1	NA	darkmagenta
cluster39144-TRINITY_DN37347_c0_g1_i1	NA	darkmagenta
cluster39145-TRINITY_DN37341_c0_g1_i3	NA	darkmagenta
cluster39151-TRINITY_DN37316_c0_g1_i2	NA	darkmagenta
cluster39175-TRINITY_DN37305_c0_g1_i1	NA	darkmagenta
cluster39178-TRINITY_DN37312_c0_g1_i1	NA	darkmagenta
cluster39186-TRINITY_DN37392_c0_g1_i1	NA	darkmagenta
cluster17211-TRINITY_DN76679_c0_g1_i2	NA	darkmagenta
cluster39231-TRINITY_DN76675_c0_g1_i1	NA	darkmagenta
cluster39244-TRINITY_DN76634_c0_g1_i1	NA	darkmagenta
cluster39246-TRINITY_DN76634_c0_g1_i3	NA	darkmagenta
cluster138-TRINITY_DN61982_c0_g1_i7	NA	darkmagenta
cluster39331-TRINITY_DN36470_c0_g2_i1	NA	darkmagenta
cluster39333-TRINITY_DN36434_c0_g1_i48	NA	darkmagenta
cluster18033-TRINITY_DN36482_c0_g1_i2	NA	darkmagenta
cluster39364-TRINITY_DN36482_c0_g1_i3	NA	darkmagenta
cluster39365-TRINITY_DN36482_c0_g1_i5	NA	darkmagenta
cluster14877-TRINITY_DN24870_c0_g1_i2	NA	darkmagenta
cluster11987-TRINITY_DN24870_c0_g1_i4	NA	darkmagenta
cluster39497-TRINITY_DN24898_c0_g1_i1	NA	darkmagenta
cluster39498-TRINITY_DN24808_c0_g1_i1	NA	darkmagenta
cluster39509-TRINITY_DN24860_c0_g1_i1	NA	darkmagenta
cluster39537-TRINITY_DN59854_c0_g1_i1	NA	darkmagenta
cluster39549-TRINITY_DN59880_c0_g1_i1	NA	darkmagenta
cluster19201-TRINITY_DN59874_c0_g2_i3	NA	darkmagenta
cluster39580-TRINITY_DN6158_c0_g2_i17	NA	darkmagenta
cluster39581-TRINITY_DN6158_c0_g2_i3	NA	darkmagenta
cluster39582-TRINITY_DN6158_c0_g2_i4	NA	darkmagenta
cluster11500-TRINITY_DN6161_c0_g1_i2	NA	darkmagenta
cluster12150-TRINITY_DN6184_c0_g1_i1	NA	darkmagenta
cluster39589-TRINITY_DN6109_c0_g1_i21	NA	darkmagenta
cluster39593-TRINITY_DN6102_c0_g2_i2	NA	darkmagenta
cluster17186-TRINITY_DN6102_c1_g1_i1	NA	darkmagenta
cluster39607-TRINITY_DN6171_c0_g2_i1	NA	darkmagenta
cluster39608-TRINITY_DN6113_c0_g1_i1	NA	darkmagenta
cluster12157-TRINITY_DN6181_c0_g1_i2	NA	darkmagenta
cluster39622-TRINITY_DN6164_c0_g1_i3	NA	darkmagenta
cluster2904-TRINITY_DN6164_c0_g1_i8	NA	darkmagenta
cluster24015-TRINITY_DN6118_c0_g1_i1	NA	darkmagenta
cluster39629-TRINITY_DN6118_c0_g2_i1	NA	darkmagenta
cluster39632-TRINITY_DN6148_c0_g1_i13	NA	darkmagenta
cluster39633-TRINITY_DN6148_c0_g1_i3	NA	darkmagenta
cluster23171-TRINITY_DN6148_c0_g1_i4	NA	darkmagenta
cluster8473-TRINITY_DN6143_c0_g1_i3	NA	darkmagenta
cluster12835-TRINITY_DN6178_c0_g1_i2	NA	darkmagenta
cluster19311-TRINITY_DN6146_c0_g1_i1	NA	darkmagenta
cluster39662-TRINITY_DN6108_c1_g1_i1	NA	darkmagenta
cluster39666-TRINITY_DN6173_c0_g1_i11	NA	darkmagenta
cluster8538-TRINITY_DN6185_c0_g1_i6	NA	darkmagenta
cluster39673-TRINITY_DN6198_c0_g1_i1	NA	darkmagenta
cluster17953-TRINITY_DN6129_c0_g1_i2	NA	darkmagenta
cluster15829-TRINITY_DN6162_c0_g1_i1	NA	darkmagenta
cluster1096-TRINITY_DN6124_c0_g1_i4	NA	darkmagenta
cluster39681-TRINITY_DN6170_c0_g2_i2	NA	darkmagenta
cluster39687-TRINITY_DN6125_c0_g1_i1	NA	darkmagenta
cluster13968-TRINITY_DN6125_c0_g1_i5	NA	darkmagenta
cluster39690-TRINITY_DN6125_c0_g1_i6	NA	darkmagenta
cluster39691-TRINITY_DN6125_c0_g1_i7	NA	darkmagenta
cluster14999-TRINITY_DN6141_c0_g1_i1	NA	darkmagenta
cluster39716-TRINITY_DN6111_c0_g1_i3	NA	darkmagenta
cluster39739-TRINITY_DN21966_c0_g1_i1	NA	darkmagenta
cluster39752-TRINITY_DN21958_c0_g2_i1	NA	darkmagenta
cluster5043-TRINITY_DN21956_c0_g1_i5	NA	darkmagenta
cluster39788-TRINITY_DN21972_c0_g1_i1	NA	darkmagenta
cluster39870-TRINITY_DN61466_c0_g1_i1	NA	darkmagenta
cluster39904-TRINITY_DN61453_c0_g1_i1	NA	darkmagenta
cluster39944-TRINITY_DN51779_c0_g1_i1	NA	darkmagenta
cluster39984-TRINITY_DN51724_c0_g2_i1	NA	darkmagenta
cluster40009-TRINITY_DN47176_c0_g1_i1	NA	darkmagenta
cluster40015-TRINITY_DN47127_c0_g1_i1	NA	darkmagenta
cluster40019-TRINITY_DN47187_c0_g1_i1	NA	darkmagenta
cluster19860-TRINITY_DN47196_c0_g1_i2	NA	darkmagenta
cluster23098-TRINITY_DN47154_c0_g1_i1	NA	darkmagenta
cluster40056-TRINITY_DN47169_c0_g2_i1	NA	darkmagenta
cluster40165-TRINITY_DN49121_c1_g1_i2	NA	darkmagenta
cluster40174-TRINITY_DN6909_c0_g1_i2	NA	darkmagenta
cluster4451-TRINITY_DN6913_c0_g1_i9	NA	darkmagenta
cluster40180-TRINITY_DN6957_c0_g1_i2	NA	darkmagenta
cluster40183-TRINITY_DN6911_c0_g1_i10	NA	darkmagenta
cluster15544-TRINITY_DN6968_c0_g1_i1	NA	darkmagenta
cluster40187-TRINITY_DN6968_c0_g1_i10	NA	darkmagenta
cluster40188-TRINITY_DN6968_c0_g1_i9	NA	darkmagenta
cluster40195-TRINITY_DN6936_c0_g1_i1	NA	darkmagenta
cluster40197-TRINITY_DN6947_c0_g1_i17	NA	darkmagenta
cluster40200-TRINITY_DN6953_c0_g1_i3	NA	darkmagenta
cluster2321-TRINITY_DN6956_c0_g1_i20	NA	darkmagenta
cluster40208-TRINITY_DN6927_c0_g2_i2	NA	darkmagenta
cluster40214-TRINITY_DN6974_c0_g1_i1	NA	darkmagenta
cluster40219-TRINITY_DN6977_c0_g1_i1	NA	darkmagenta
cluster14518-TRINITY_DN6917_c0_g1_i1	NA	darkmagenta
cluster40236-TRINITY_DN6917_c0_g1_i5	NA	darkmagenta
cluster24556-TRINITY_DN6917_c0_g3_i1	NA	darkmagenta
cluster18162-TRINITY_DN6961_c0_g1_i2	NA	darkmagenta
cluster21566-TRINITY_DN6961_c0_g1_i3	NA	darkmagenta
cluster24636-TRINITY_DN6999_c0_g1_i2	NA	darkmagenta
cluster40240-TRINITY_DN6999_c0_g2_i4	NA	darkmagenta
cluster40243-TRINITY_DN6964_c0_g1_i1	NA	darkmagenta
cluster15217-TRINITY_DN6991_c0_g1_i1	NA	darkmagenta
cluster40271-TRINITY_DN6989_c0_g1_i1	NA	darkmagenta
cluster8547-TRINITY_DN6985_c0_g1_i1	NA	darkmagenta
cluster3977-TRINITY_DN6950_c0_g1_i6	NA	darkmagenta
cluster11405-TRINITY_DN6960_c0_g1_i2	NA	darkmagenta
cluster11206-TRINITY_DN6995_c0_g1_i4	NA	darkmagenta
cluster13807-TRINITY_DN6966_c0_g1_i1	NA	darkmagenta
cluster2525-TRINITY_DN6966_c1_g1_i1	NA	darkmagenta
cluster40301-TRINITY_DN6988_c0_g1_i1	NA	darkmagenta
cluster40302-TRINITY_DN6923_c0_g1_i1	NA	darkmagenta
cluster12378-TRINITY_DN6923_c0_g1_i8	NA	darkmagenta
cluster40319-TRINITY_DN16865_c0_g1_i2	NA	darkmagenta
cluster40328-TRINITY_DN16876_c0_g1_i1	NA	darkmagenta
cluster40331-TRINITY_DN16813_c0_g1_i2	NA	darkmagenta
cluster40341-TRINITY_DN16804_c0_g1_i1	NA	darkmagenta
cluster6366-TRINITY_DN16804_c0_g2_i16	NA	darkmagenta
cluster13449-TRINITY_DN16867_c0_g1_i4	NA	darkmagenta
cluster5675-TRINITY_DN16832_c0_g2_i1	NA	darkmagenta
cluster20959-TRINITY_DN16821_c0_g1_i1	NA	darkmagenta
cluster40373-TRINITY_DN16850_c0_g1_i1	NA	darkmagenta
cluster40377-TRINITY_DN16824_c0_g1_i1	NA	darkmagenta
cluster40388-TRINITY_DN16848_c0_g1_i4	NA	darkmagenta
cluster29-TRINITY_DN16818_c0_g1_i27	NA	darkmagenta
cluster40429-TRINITY_DN51317_c0_g1_i1	NA	darkmagenta
cluster20431-TRINITY_DN51373_c0_g2_i1	NA	darkmagenta
cluster40463-TRINITY_DN51330_c0_g1_i1	NA	darkmagenta
cluster40471-TRINITY_DN51393_c0_g1_i1	NA	darkmagenta
cluster350-TRINITY_DN51345_c0_g1_i2	NA	darkmagenta
cluster40496-TRINITY_DN51323_c0_g1_i1	NA	darkmagenta
cluster40520-TRINITY_DN48972_c0_g1_i1	NA	darkmagenta
cluster40535-TRINITY_DN48979_c0_g1_i1	NA	darkmagenta
cluster40559-TRINITY_DN48994_c0_g1_i5	NA	darkmagenta
cluster40581-TRINITY_DN40680_c0_g1_i1	NA	darkmagenta
cluster3795-TRINITY_DN40683_c0_g1_i2	NA	darkmagenta
cluster40604-TRINITY_DN40613_c0_g1_i1	NA	darkmagenta
cluster40638-TRINITY_DN40654_c0_g1_i1	NA	darkmagenta
cluster10818-TRINITY_DN40697_c0_g1_i5	NA	darkmagenta
cluster4641-TRINITY_DN40698_c0_g1_i6	NA	darkmagenta
cluster40751-TRINITY_DN59168_c0_g1_i5	NA	darkmagenta
cluster8160-TRINITY_DN59135_c0_g1_i2	NA	darkmagenta
cluster40765-TRINITY_DN59103_c0_g1_i1	NA	darkmagenta
cluster40798-TRINITY_DN59101_c0_g1_i1	NA	darkmagenta
cluster40821-TRINITY_DN59143_c0_g2_i4	NA	darkmagenta
cluster5990-TRINITY_DN6252_c0_g1_i1	NA	darkmagenta
cluster40838-TRINITY_DN6272_c0_g1_i1	NA	darkmagenta
cluster15290-TRINITY_DN6272_c1_g1_i3	NA	darkmagenta
cluster40851-TRINITY_DN6247_c0_g1_i1	NA	darkmagenta
cluster40852-TRINITY_DN6295_c0_g1_i1	NA	darkmagenta
cluster4167-TRINITY_DN6213_c0_g1_i8	NA	darkmagenta
cluster40885-TRINITY_DN6274_c0_g1_i19	NA	darkmagenta
cluster12198-TRINITY_DN6274_c0_g1_i2	NA	darkmagenta
cluster23865-TRINITY_DN6248_c0_g1_i2	NA	darkmagenta
cluster1827-TRINITY_DN6200_c0_g1_i1	NA	darkmagenta
cluster40922-TRINITY_DN6200_c0_g1_i12	NA	darkmagenta
cluster19526-TRINITY_DN6217_c0_g1_i1	NA	darkmagenta
cluster40926-TRINITY_DN6260_c0_g1_i4	NA	darkmagenta
cluster11440-TRINITY_DN6235_c0_g1_i1	NA	darkmagenta
cluster40946-TRINITY_DN6235_c0_g1_i3	NA	darkmagenta
cluster19877-TRINITY_DN6257_c0_g1_i1	NA	darkmagenta
cluster40979-TRINITY_DN6230_c0_g2_i4	NA	darkmagenta
cluster6042-TRINITY_DN6214_c0_g2_i2	NA	darkmagenta
cluster40998-TRINITY_DN6241_c0_g1_i1	NA	darkmagenta
cluster41002-TRINITY_DN6254_c0_g1_i13	NA	darkmagenta
cluster41007-TRINITY_DN6277_c0_g1_i1	NA	darkmagenta
cluster41008-TRINITY_DN6209_c0_g1_i2	NA	darkmagenta
cluster41009-TRINITY_DN6209_c0_g2_i1	NA	darkmagenta
cluster12087-TRINITY_DN6209_c0_g3_i1	NA	darkmagenta
cluster41013-TRINITY_DN12609_c0_g1_i4	NA	darkmagenta
cluster23497-TRINITY_DN12628_c0_g1_i1	NA	darkmagenta
cluster41048-TRINITY_DN12694_c0_g2_i1	NA	darkmagenta
cluster41051-TRINITY_DN12690_c0_g1_i1	NA	darkmagenta
cluster41052-TRINITY_DN12690_c0_g2_i1	NA	darkmagenta
cluster41059-TRINITY_DN12618_c0_g1_i10	NA	darkmagenta
cluster41060-TRINITY_DN12618_c0_g1_i5	NA	darkmagenta
cluster41061-TRINITY_DN12618_c0_g1_i8	NA	darkmagenta
cluster15358-TRINITY_DN12635_c0_g1_i2	NA	darkmagenta
cluster41087-TRINITY_DN12686_c0_g1_i12	NA	darkmagenta
cluster41088-TRINITY_DN12686_c0_g1_i14	NA	darkmagenta
cluster41089-TRINITY_DN12686_c0_g1_i4	NA	darkmagenta
cluster41116-TRINITY_DN12607_c0_g1_i1	NA	darkmagenta
cluster41117-TRINITY_DN12607_c0_g1_i2	NA	darkmagenta
cluster41137-TRINITY_DN12685_c0_g1_i1	NA	darkmagenta
cluster41147-TRINITY_DN3761_c0_g1_i4	NA	darkmagenta
cluster41150-TRINITY_DN3760_c0_g1_i10	NA	darkmagenta
cluster41151-TRINITY_DN3760_c0_g1_i2	NA	darkmagenta
cluster21028-TRINITY_DN3702_c0_g3_i2	NA	darkmagenta
cluster400-TRINITY_DN3727_c0_g1_i2	NA	darkmagenta
cluster4610-TRINITY_DN3729_c0_g1_i8	NA	darkmagenta
cluster8712-TRINITY_DN3706_c0_g1_i16	NA	darkmagenta
cluster41175-TRINITY_DN3781_c0_g3_i1	NA	darkmagenta
cluster41176-TRINITY_DN3781_c1_g1_i1	NA	darkmagenta
cluster8760-TRINITY_DN3778_c0_g1_i2	NA	darkmagenta
cluster41177-TRINITY_DN3795_c0_g1_i1	NA	darkmagenta
cluster41178-TRINITY_DN3795_c0_g1_i2	NA	darkmagenta
cluster41180-TRINITY_DN3762_c0_g1_i11	NA	darkmagenta
cluster41182-TRINITY_DN3762_c0_g1_i15	NA	darkmagenta
cluster41185-TRINITY_DN3762_c0_g1_i19	NA	darkmagenta
cluster41188-TRINITY_DN3762_c0_g1_i3	NA	darkmagenta
cluster41189-TRINITY_DN3762_c0_g1_i4	NA	darkmagenta
cluster41190-TRINITY_DN3762_c0_g1_i7	NA	darkmagenta
cluster9363-TRINITY_DN3748_c0_g1_i12	NA	darkmagenta
cluster14976-TRINITY_DN3735_c0_g1_i4	NA	darkmagenta
cluster17878-TRINITY_DN3704_c0_g1_i6	NA	darkmagenta
cluster24251-TRINITY_DN3745_c1_g3_i1	NA	darkmagenta
cluster17556-TRINITY_DN3741_c0_g1_i5	NA	darkmagenta
cluster19128-TRINITY_DN3741_c0_g1_i7	NA	darkmagenta
cluster4621-TRINITY_DN3717_c0_g1_i2	NA	darkmagenta
cluster41233-TRINITY_DN3720_c0_g1_i4	NA	darkmagenta
cluster4968-TRINITY_DN3744_c0_g1_i5	NA	darkmagenta
cluster12730-TRINITY_DN3718_c0_g1_i2	NA	darkmagenta
cluster41246-TRINITY_DN3718_c0_g1_i3	NA	darkmagenta
cluster41247-TRINITY_DN3718_c0_g2_i1	NA	darkmagenta
cluster10221-TRINITY_DN3718_c1_g1_i17	NA	darkmagenta
cluster41249-TRINITY_DN3718_c1_g1_i3	NA	darkmagenta
cluster20239-TRINITY_DN3726_c1_g1_i6	NA	darkmagenta
cluster41255-TRINITY_DN3726_c1_g1_i8	NA	darkmagenta
cluster5409-TRINITY_DN3731_c0_g1_i1	NA	darkmagenta
cluster13430-TRINITY_DN3794_c0_g1_i2	NA	darkmagenta
cluster41262-TRINITY_DN3765_c0_g1_i1	NA	darkmagenta
cluster41268-TRINITY_DN3774_c0_g1_i1	NA	darkmagenta
cluster20524-TRINITY_DN3753_c0_g1_i1	NA	darkmagenta
cluster41272-TRINITY_DN3732_c0_g1_i6	NA	darkmagenta
cluster7438-TRINITY_DN3746_c0_g1_i4	NA	darkmagenta
cluster41288-TRINITY_DN3771_c0_g1_i32	NA	darkmagenta
cluster158-TRINITY_DN3771_c0_g1_i7	NA	darkmagenta
cluster41289-TRINITY_DN3771_c0_g1_i9	NA	darkmagenta
cluster13295-TRINITY_DN3759_c0_g1_i2	NA	darkmagenta
cluster41313-TRINITY_DN3769_c1_g1_i1	NA	darkmagenta
cluster41332-TRINITY_DN3725_c0_g1_i1	NA	darkmagenta
cluster41333-TRINITY_DN3725_c0_g1_i5	NA	darkmagenta
cluster20023-TRINITY_DN3711_c0_g1_i1	NA	darkmagenta
cluster41357-TRINITY_DN26491_c0_g1_i1	NA	darkmagenta
cluster11052-TRINITY_DN26489_c0_g1_i9	NA	darkmagenta
cluster41421-TRINITY_DN26412_c0_g1_i12	NA	darkmagenta
cluster41422-TRINITY_DN26412_c0_g1_i5	NA	darkmagenta
cluster1018-TRINITY_DN26412_c0_g1_i7	NA	darkmagenta
cluster41423-TRINITY_DN26435_c0_g1_i1	NA	darkmagenta
cluster41428-TRINITY_DN26404_c0_g1_i1	NA	darkmagenta
cluster41432-TRINITY_DN26490_c0_g1_i1	NA	darkmagenta
cluster1502-TRINITY_DN26456_c0_g1_i10	NA	darkmagenta
cluster41448-TRINITY_DN26468_c1_g1_i1	NA	darkmagenta
cluster41464-TRINITY_DN65144_c0_g1_i1	NA	darkmagenta
cluster41486-TRINITY_DN65133_c0_g1_i1	NA	darkmagenta
cluster10712-TRINITY_DN65165_c0_g1_i1	NA	darkmagenta
cluster21196-TRINITY_DN65183_c0_g1_i2	NA	darkmagenta
cluster41555-TRINITY_DN18366_c0_g1_i1	NA	darkmagenta
cluster41556-TRINITY_DN18386_c0_g1_i1	NA	darkmagenta
cluster41630-TRINITY_DN18338_c0_g1_i1	NA	darkmagenta
cluster41634-TRINITY_DN18360_c0_g1_i3	NA	darkmagenta
cluster17739-TRINITY_DN18365_c0_g1_i2	NA	darkmagenta
cluster41639-TRINITY_DN18333_c0_g1_i1	NA	darkmagenta
cluster41659-TRINITY_DN76943_c0_g1_i1	NA	darkmagenta
cluster41666-TRINITY_DN76946_c1_g1_i1	NA	darkmagenta
cluster41681-TRINITY_DN76903_c0_g1_i1	NA	darkmagenta
cluster3003-TRINITY_DN77001_c0_g1_i12	NA	darkmagenta
cluster23542-TRINITY_DN74076_c1_g1_i2	NA	darkmagenta
cluster12294-TRINITY_DN78189_c0_g1_i1	NA	darkmagenta
cluster42004-TRINITY_DN78149_c0_g1_i1	NA	darkmagenta
cluster42029-TRINITY_DN45673_c0_g1_i1	NA	darkmagenta
cluster42125-TRINITY_DN17599_c0_g1_i1	NA	darkmagenta
cluster42134-TRINITY_DN17556_c0_g1_i1	NA	darkmagenta
cluster19250-TRINITY_DN17520_c0_g1_i2	NA	darkmagenta
cluster42149-TRINITY_DN17538_c0_g1_i1	NA	darkmagenta
cluster42150-TRINITY_DN17543_c0_g1_i1	NA	darkmagenta
cluster42151-TRINITY_DN17558_c0_g1_i2	NA	darkmagenta
cluster8700-TRINITY_DN17593_c0_g1_i3	NA	darkmagenta
cluster42162-TRINITY_DN17578_c0_g1_i3	NA	darkmagenta
cluster42181-TRINITY_DN17539_c0_g1_i1	NA	darkmagenta
cluster10212-TRINITY_DN17514_c0_g1_i1	NA	darkmagenta
cluster42242-TRINITY_DN31858_c0_g1_i1	NA	darkmagenta
cluster42261-TRINITY_DN31868_c0_g1_i1	NA	darkmagenta
cluster42357-TRINITY_DN28360_c0_g1_i1	NA	darkmagenta
cluster42363-TRINITY_DN28329_c0_g1_i1	NA	darkmagenta
cluster20318-TRINITY_DN28311_c0_g1_i3	NA	darkmagenta
cluster1921-TRINITY_DN28319_c0_g1_i5	NA	darkmagenta
cluster42423-TRINITY_DN28392_c0_g2_i1	NA	darkmagenta
cluster42456-TRINITY_DN47783_c0_g1_i1	NA	darkmagenta
cluster23223-TRINITY_DN47783_c0_g2_i2	NA	darkmagenta
cluster42463-TRINITY_DN47729_c0_g1_i1	NA	darkmagenta
cluster42498-TRINITY_DN47797_c0_g1_i6	NA	darkmagenta
cluster11879-TRINITY_DN47797_c0_g2_i2	NA	darkmagenta
cluster42511-TRINITY_DN82134_c0_g1_i1	NA	darkmagenta
cluster42552-TRINITY_DN82177_c0_g1_i1	NA	darkmagenta
cluster42553-TRINITY_DN82174_c0_g1_i1	NA	darkmagenta
cluster42572-TRINITY_DN82169_c0_g1_i1	NA	darkmagenta
cluster42582-TRINITY_DN82104_c0_g1_i1	NA	darkmagenta
cluster42589-TRINITY_DN82175_c0_g1_i1	NA	darkmagenta
cluster42599-TRINITY_DN82162_c0_g1_i1	NA	darkmagenta
cluster42632-TRINITY_DN82309_c0_g1_i1	NA	darkmagenta
cluster42637-TRINITY_DN82348_c0_g1_i1	NA	darkmagenta
cluster42639-TRINITY_DN82383_c0_g1_i1	NA	darkmagenta
cluster42640-TRINITY_DN82396_c0_g1_i1	NA	darkmagenta
cluster42671-TRINITY_DN82352_c0_g1_i1	NA	darkmagenta
cluster42685-TRINITY_DN82368_c0_g1_i1	NA	darkmagenta
cluster42690-TRINITY_DN82386_c0_g1_i1	NA	darkmagenta
cluster42692-TRINITY_DN82349_c0_g1_i1	NA	darkmagenta
cluster42717-TRINITY_DN35310_c0_g1_i1	NA	darkmagenta
cluster2688-TRINITY_DN58471_c0_g1_i3	NA	darkmagenta
cluster42839-TRINITY_DN58471_c0_g1_i4	NA	darkmagenta
cluster20566-TRINITY_DN43689_c0_g1_i5	NA	darkmagenta
cluster42861-TRINITY_DN43620_c0_g1_i1	NA	darkmagenta
cluster42894-TRINITY_DN43672_c0_g1_i1	NA	darkmagenta
cluster42902-TRINITY_DN43684_c0_g1_i1	NA	darkmagenta
cluster42909-TRINITY_DN43681_c0_g1_i1	NA	darkmagenta
cluster21175-TRINITY_DN71003_c0_g1_i3	NA	darkmagenta
cluster42997-TRINITY_DN35669_c0_g1_i17	NA	darkmagenta
cluster43005-TRINITY_DN35624_c0_g1_i1	NA	darkmagenta
cluster43015-TRINITY_DN35638_c0_g1_i1	NA	darkmagenta
cluster43017-TRINITY_DN35638_c1_g1_i1	NA	darkmagenta
cluster43019-TRINITY_DN35638_c2_g1_i1	NA	darkmagenta
cluster14365-TRINITY_DN35673_c1_g1_i1	NA	darkmagenta
cluster43063-TRINITY_DN35620_c0_g1_i1	NA	darkmagenta
cluster43067-TRINITY_DN35670_c0_g1_i1	NA	darkmagenta
cluster43143-TRINITY_DN18565_c0_g1_i1	NA	darkmagenta
cluster9413-TRINITY_DN18595_c0_g1_i1	NA	darkmagenta
cluster43171-TRINITY_DN18592_c0_g1_i1	NA	darkmagenta
cluster3572-TRINITY_DN69073_c0_g1_i6	NA	darkmagenta
cluster43211-TRINITY_DN69073_c1_g1_i3	NA	darkmagenta
cluster24549-TRINITY_DN69018_c0_g1_i2	NA	darkmagenta
cluster18509-TRINITY_DN69035_c0_g1_i2	NA	darkmagenta
cluster43289-TRINITY_DN16247_c0_g1_i1	NA	darkmagenta
cluster43291-TRINITY_DN16252_c0_g1_i1	NA	darkmagenta
cluster43306-TRINITY_DN16296_c0_g2_i2	NA	darkmagenta
cluster43332-TRINITY_DN16203_c0_g1_i1	NA	darkmagenta
cluster43333-TRINITY_DN16279_c0_g1_i13	NA	darkmagenta
cluster43362-TRINITY_DN16235_c0_g2_i1	NA	darkmagenta
cluster43363-TRINITY_DN16224_c0_g1_i1	NA	darkmagenta
cluster43365-TRINITY_DN16210_c0_g1_i2	NA	darkmagenta
cluster43372-TRINITY_DN16262_c0_g1_i1	NA	darkmagenta
cluster43377-TRINITY_DN16244_c0_g1_i1	NA	darkmagenta
cluster43387-TRINITY_DN16234_c0_g1_i3	NA	darkmagenta
cluster43388-TRINITY_DN16266_c0_g1_i2	NA	darkmagenta
cluster43394-TRINITY_DN16214_c0_g1_i1	NA	darkmagenta
cluster43406-TRINITY_DN16255_c0_g1_i10	NA	darkmagenta
cluster43407-TRINITY_DN16255_c0_g1_i2	NA	darkmagenta
cluster43416-TRINITY_DN56999_c0_g1_i1	NA	darkmagenta
cluster43427-TRINITY_DN56907_c0_g1_i1	NA	darkmagenta
cluster43439-TRINITY_DN56984_c0_g1_i1	NA	darkmagenta
cluster43459-TRINITY_DN56905_c0_g1_i1	NA	darkmagenta
cluster14429-TRINITY_DN56988_c0_g1_i1	NA	darkmagenta
cluster43508-TRINITY_DN25158_c0_g1_i1	NA	darkmagenta
cluster21119-TRINITY_DN55693_c0_g1_i1	NA	darkmagenta
cluster43572-TRINITY_DN55605_c0_g1_i1	NA	darkmagenta
cluster43599-TRINITY_DN55610_c0_g1_i1	NA	darkmagenta
cluster7561-TRINITY_DN55667_c0_g1_i1	NA	darkmagenta
cluster43646-TRINITY_DN55626_c0_g1_i1	NA	darkmagenta
cluster43664-TRINITY_DN32671_c0_g1_i1	NA	darkmagenta
cluster43676-TRINITY_DN32689_c0_g1_i1	NA	darkmagenta
cluster7347-TRINITY_DN32624_c0_g2_i2	NA	darkmagenta
cluster43687-TRINITY_DN32604_c0_g1_i2	NA	darkmagenta
cluster14845-TRINITY_DN32637_c0_g1_i1	NA	darkmagenta
cluster43739-TRINITY_DN32646_c0_g1_i1	NA	darkmagenta
cluster14939-TRINITY_DN78690_c0_g1_i2	NA	darkmagenta
cluster23416-TRINITY_DN78690_c1_g2_i1	NA	darkmagenta
cluster4636-TRINITY_DN64475_c0_g1_i4	NA	darkmagenta
cluster43863-TRINITY_DN64497_c0_g2_i1	NA	darkmagenta
cluster43875-TRINITY_DN61703_c0_g1_i2	NA	darkmagenta
cluster43881-TRINITY_DN61774_c0_g1_i1	NA	darkmagenta
cluster43919-TRINITY_DN61707_c0_g1_i1	NA	darkmagenta
cluster43927-TRINITY_DN61791_c0_g1_i2	NA	darkmagenta
cluster43929-TRINITY_DN61791_c0_g1_i6	NA	darkmagenta
cluster43957-TRINITY_DN80483_c0_g1_i1	NA	darkmagenta
cluster43972-TRINITY_DN80443_c0_g1_i1	NA	darkmagenta
cluster43980-TRINITY_DN80462_c0_g1_i1	NA	darkmagenta
cluster44003-TRINITY_DN80441_c0_g1_i1	NA	darkmagenta
cluster44017-TRINITY_DN80437_c0_g1_i1	NA	darkmagenta
cluster44038-TRINITY_DN80497_c0_g1_i1	NA	darkmagenta
cluster44054-TRINITY_DN26094_c0_g1_i1	NA	darkmagenta
cluster15602-TRINITY_DN26029_c0_g1_i1	NA	darkmagenta
cluster44067-TRINITY_DN26002_c0_g1_i1	NA	darkmagenta
cluster44068-TRINITY_DN26002_c0_g1_i3	NA	darkmagenta
cluster44091-TRINITY_DN26054_c0_g1_i12	NA	darkmagenta
cluster8240-TRINITY_DN26071_c0_g1_i2	NA	darkmagenta
cluster16590-TRINITY_DN38226_c0_g1_i1	NA	darkmagenta
cluster5980-TRINITY_DN50024_c0_g1_i1	NA	darkmagenta
cluster44308-TRINITY_DN80772_c0_g1_i1	NA	darkmagenta
cluster44324-TRINITY_DN80718_c0_g1_i1	NA	darkmagenta
cluster44347-TRINITY_DN80746_c0_g1_i1	NA	darkmagenta
cluster44351-TRINITY_DN80734_c0_g1_i1	NA	darkmagenta
cluster44363-TRINITY_DN80773_c0_g1_i1	NA	darkmagenta
cluster44372-TRINITY_DN80771_c0_g1_i1	NA	darkmagenta
cluster44378-TRINITY_DN80741_c0_g1_i1	NA	darkmagenta
cluster44381-TRINITY_DN80768_c0_g1_i1	NA	darkmagenta
cluster44396-TRINITY_DN80747_c0_g1_i1	NA	darkmagenta
cluster44439-TRINITY_DN80294_c0_g1_i1	NA	darkmagenta
cluster44445-TRINITY_DN80256_c0_g1_i1	NA	darkmagenta
cluster44454-TRINITY_DN80287_c0_g1_i1	NA	darkmagenta
cluster44480-TRINITY_DN80255_c0_g1_i1	NA	darkmagenta
cluster44484-TRINITY_DN80300_c0_g1_i1	NA	darkmagenta
cluster44485-TRINITY_DN80297_c0_g1_i1	NA	darkmagenta
cluster44495-TRINITY_DN80253_c0_g1_i1	NA	darkmagenta
cluster44511-TRINITY_DN55337_c0_g1_i5	NA	darkmagenta
cluster44531-TRINITY_DN55395_c0_g2_i1	NA	darkmagenta
cluster44532-TRINITY_DN55395_c1_g1_i1	NA	darkmagenta
cluster44548-TRINITY_DN55317_c0_g1_i1	NA	darkmagenta
cluster44622-TRINITY_DN57109_c1_g1_i1	NA	darkmagenta
cluster44660-TRINITY_DN9659_c0_g1_i1	NA	darkmagenta
cluster44668-TRINITY_DN9683_c0_g1_i1	NA	darkmagenta
cluster44671-TRINITY_DN9685_c0_g1_i1	NA	darkmagenta
cluster23516-TRINITY_DN9652_c0_g1_i1	NA	darkmagenta
cluster44681-TRINITY_DN9603_c0_g1_i2	NA	darkmagenta
cluster44686-TRINITY_DN9631_c0_g1_i1	NA	darkmagenta
cluster44688-TRINITY_DN9692_c0_g1_i1	NA	darkmagenta
cluster44706-TRINITY_DN9673_c0_g1_i2	NA	darkmagenta
cluster44708-TRINITY_DN9605_c0_g1_i1	NA	darkmagenta
cluster12127-TRINITY_DN9654_c0_g1_i1	NA	darkmagenta
cluster6750-TRINITY_DN9667_c0_g1_i1	NA	darkmagenta
cluster44712-TRINITY_DN9667_c0_g1_i2	NA	darkmagenta
cluster10044-TRINITY_DN9667_c0_g1_i7	NA	darkmagenta
cluster20401-TRINITY_DN9646_c0_g1_i1	NA	darkmagenta
cluster19728-TRINITY_DN9621_c0_g1_i1	NA	darkmagenta
cluster44755-TRINITY_DN9690_c0_g1_i1	NA	darkmagenta
cluster6038-TRINITY_DN9684_c0_g1_i1	NA	darkmagenta
cluster14267-TRINITY_DN9688_c0_g1_i6	NA	darkmagenta
cluster19868-TRINITY_DN9658_c0_g1_i10	NA	darkmagenta
cluster44771-TRINITY_DN9658_c0_g1_i7	NA	darkmagenta
cluster44772-TRINITY_DN9626_c0_g1_i2	NA	darkmagenta
cluster44783-TRINITY_DN82883_c0_g1_i1	NA	darkmagenta
cluster44791-TRINITY_DN82863_c0_g1_i1	NA	darkmagenta
cluster44885-TRINITY_DN48089_c0_g1_i1	NA	darkmagenta
cluster44900-TRINITY_DN48006_c0_g2_i1	NA	darkmagenta
cluster44927-TRINITY_DN48049_c0_g1_i1	NA	darkmagenta
cluster19948-TRINITY_DN48087_c0_g2_i1	NA	darkmagenta
cluster44958-TRINITY_DN48044_c0_g1_i1	NA	darkmagenta
cluster23858-TRINITY_DN18640_c0_g1_i4	NA	darkmagenta
cluster44992-TRINITY_DN18671_c0_g1_i1	NA	darkmagenta
cluster4696-TRINITY_DN18645_c0_g1_i3	NA	darkmagenta
cluster45021-TRINITY_DN18692_c0_g1_i1	NA	darkmagenta
cluster45041-TRINITY_DN18678_c0_g1_i1	NA	darkmagenta
cluster24507-TRINITY_DN18650_c0_g1_i1	NA	darkmagenta
cluster45044-TRINITY_DN18650_c3_g1_i1	NA	darkmagenta
cluster45045-TRINITY_DN18650_c4_g1_i1	NA	darkmagenta
cluster45050-TRINITY_DN18648_c0_g1_i14	NA	darkmagenta
cluster45051-TRINITY_DN18648_c0_g1_i15	NA	darkmagenta
cluster45122-TRINITY_DN18118_c0_g3_i1	NA	darkmagenta
cluster19901-TRINITY_DN18119_c0_g1_i2	NA	darkmagenta
cluster45132-TRINITY_DN18166_c0_g1_i1	NA	darkmagenta
cluster18815-TRINITY_DN18186_c0_g1_i2	NA	darkmagenta
cluster45147-TRINITY_DN18132_c0_g1_i2	NA	darkmagenta
cluster45153-TRINITY_DN18134_c0_g1_i2	NA	darkmagenta
cluster45160-TRINITY_DN18131_c0_g2_i1	NA	darkmagenta
cluster20184-TRINITY_DN18173_c0_g1_i1	NA	darkmagenta
cluster45215-TRINITY_DN7682_c0_g1_i1	NA	darkmagenta
cluster18739-TRINITY_DN7606_c0_g1_i1	NA	darkmagenta
cluster4415-TRINITY_DN7671_c0_g1_i3	NA	darkmagenta
cluster45245-TRINITY_DN7678_c0_g1_i2	NA	darkmagenta
cluster45257-TRINITY_DN7683_c0_g1_i7	NA	darkmagenta
cluster45259-TRINITY_DN7611_c0_g1_i1	NA	darkmagenta
cluster45267-TRINITY_DN7636_c0_g1_i1	NA	darkmagenta
cluster45277-TRINITY_DN7694_c0_g1_i1	NA	darkmagenta
cluster45287-TRINITY_DN7645_c0_g1_i1	NA	darkmagenta
cluster45294-TRINITY_DN7672_c0_g1_i12	NA	darkmagenta
cluster45307-TRINITY_DN7699_c0_g1_i1	NA	darkmagenta
cluster21195-TRINITY_DN7699_c0_g1_i10	NA	darkmagenta
cluster45308-TRINITY_DN7699_c0_g1_i3	NA	darkmagenta
cluster45309-TRINITY_DN7699_c0_g1_i7	NA	darkmagenta
cluster8230-TRINITY_DN7685_c0_g1_i4	NA	darkmagenta
cluster21331-TRINITY_DN7680_c0_g1_i2	NA	darkmagenta
cluster45326-TRINITY_DN4288_c0_g1_i1	NA	darkmagenta
cluster17204-TRINITY_DN4249_c0_g1_i1	NA	darkmagenta
cluster20418-TRINITY_DN4249_c0_g1_i24	NA	darkmagenta
cluster45334-TRINITY_DN4249_c1_g1_i1	NA	darkmagenta
cluster45344-TRINITY_DN4240_c0_g1_i1	NA	darkmagenta
cluster45346-TRINITY_DN4254_c0_g1_i12	NA	darkmagenta
cluster45347-TRINITY_DN4254_c0_g1_i15	NA	darkmagenta
cluster45351-TRINITY_DN4298_c0_g1_i1	NA	darkmagenta
cluster18664-TRINITY_DN4202_c0_g1_i2	NA	darkmagenta
cluster3419-TRINITY_DN4234_c1_g2_i4	NA	darkmagenta
cluster16340-TRINITY_DN4234_c1_g3_i2	NA	darkmagenta
cluster1707-TRINITY_DN4231_c0_g1_i2	NA	darkmagenta
cluster3162-TRINITY_DN4269_c0_g1_i2	NA	darkmagenta
cluster24030-TRINITY_DN4207_c0_g1_i1	NA	darkmagenta
cluster45395-TRINITY_DN4255_c0_g1_i1	NA	darkmagenta
cluster45396-TRINITY_DN4255_c0_g2_i1	NA	darkmagenta
cluster45403-TRINITY_DN4238_c0_g1_i1	NA	darkmagenta
cluster8077-TRINITY_DN4264_c0_g1_i3	NA	darkmagenta
cluster45420-TRINITY_DN4219_c1_g1_i1	NA	darkmagenta
cluster21833-TRINITY_DN4214_c0_g1_i3	NA	darkmagenta
cluster45461-TRINITY_DN4290_c0_g1_i1	NA	darkmagenta
cluster1137-TRINITY_DN4253_c0_g1_i12	NA	darkmagenta
cluster45467-TRINITY_DN4253_c1_g2_i1	NA	darkmagenta
cluster45468-TRINITY_DN4253_c1_g3_i1	NA	darkmagenta
cluster14336-TRINITY_DN4252_c0_g1_i2	NA	darkmagenta
cluster2388-TRINITY_DN4217_c0_g1_i3	NA	darkmagenta
cluster13277-TRINITY_DN4241_c0_g1_i4	NA	darkmagenta
cluster45476-TRINITY_DN4220_c0_g1_i1	NA	darkmagenta
cluster4351-TRINITY_DN4226_c0_g1_i4	NA	darkmagenta
cluster3947-TRINITY_DN4267_c0_g1_i2	NA	darkmagenta
cluster7770-TRINITY_DN4258_c0_g1_i4	NA	darkmagenta
cluster45487-TRINITY_DN7053_c0_g1_i4	NA	darkmagenta
cluster20462-TRINITY_DN7053_c0_g2_i1	NA	darkmagenta
cluster16332-TRINITY_DN7013_c0_g1_i2	NA	darkmagenta
cluster23887-TRINITY_DN7056_c0_g1_i3	NA	darkmagenta
cluster45498-TRINITY_DN7069_c0_g1_i1	NA	darkmagenta
cluster45501-TRINITY_DN7017_c0_g1_i1	NA	darkmagenta
cluster45507-TRINITY_DN7004_c0_g1_i3	NA	darkmagenta
cluster45519-TRINITY_DN7001_c0_g2_i1	NA	darkmagenta
cluster45530-TRINITY_DN7032_c0_g1_i1	NA	darkmagenta
cluster45546-TRINITY_DN7070_c0_g1_i1	NA	darkmagenta
cluster45550-TRINITY_DN7026_c0_g1_i1	NA	darkmagenta
cluster23306-TRINITY_DN7024_c0_g1_i2	NA	darkmagenta
cluster45554-TRINITY_DN7002_c0_g1_i1	NA	darkmagenta
cluster45555-TRINITY_DN7002_c0_g1_i2	NA	darkmagenta
cluster45559-TRINITY_DN7065_c0_g1_i26	NA	darkmagenta
cluster18138-TRINITY_DN7009_c0_g1_i1	NA	darkmagenta
cluster11845-TRINITY_DN7097_c0_g1_i7	NA	darkmagenta
cluster4830-TRINITY_DN7084_c1_g1_i2	NA	darkmagenta
cluster2730-TRINITY_DN7006_c0_g1_i5	NA	darkmagenta
cluster1077-TRINITY_DN7075_c0_g1_i8	NA	darkmagenta
cluster45592-TRINITY_DN7038_c0_g1_i1	NA	darkmagenta
cluster17566-TRINITY_DN7020_c0_g1_i2	NA	darkmagenta
cluster2376-TRINITY_DN7057_c0_g1_i15	NA	darkmagenta
cluster45644-TRINITY_DN46974_c0_g1_i1	NA	darkmagenta
cluster45655-TRINITY_DN46917_c0_g1_i1	NA	darkmagenta
cluster45703-TRINITY_DN38406_c0_g1_i1	NA	darkmagenta
cluster2346-TRINITY_DN38471_c0_g1_i1	NA	darkmagenta
cluster14155-TRINITY_DN38431_c0_g1_i1	NA	darkmagenta
cluster45740-TRINITY_DN38404_c0_g1_i1	NA	darkmagenta
cluster45791-TRINITY_DN28883_c0_g1_i1	NA	darkmagenta
cluster45796-TRINITY_DN28829_c0_g2_i1	NA	darkmagenta
cluster45834-TRINITY_DN28861_c0_g1_i1	NA	darkmagenta
cluster11558-TRINITY_DN28826_c0_g1_i12	NA	darkmagenta
cluster45940-TRINITY_DN67418_c0_g1_i2	NA	darkmagenta
cluster45941-TRINITY_DN67418_c0_g2_i1	NA	darkmagenta
cluster45996-TRINITY_DN54968_c3_g2_i1	NA	darkmagenta
cluster46014-TRINITY_DN54901_c0_g2_i1	NA	darkmagenta
cluster23707-TRINITY_DN54907_c0_g1_i2	NA	darkmagenta
cluster46033-TRINITY_DN54953_c0_g2_i1	NA	darkmagenta
cluster8059-TRINITY_DN54962_c0_g1_i2	NA	darkmagenta
cluster46161-TRINITY_DN37742_c0_g1_i1	NA	darkmagenta
cluster46170-TRINITY_DN37745_c0_g1_i1	NA	darkmagenta
cluster46177-TRINITY_DN37707_c0_g1_i1	NA	darkmagenta
cluster46198-TRINITY_DN1199_c0_g1_i4	NA	darkmagenta
cluster46204-TRINITY_DN1122_c0_g2_i1	NA	darkmagenta
cluster46206-TRINITY_DN1122_c2_g2_i1	NA	darkmagenta
cluster13082-TRINITY_DN1157_c0_g2_i2	NA	darkmagenta
cluster46214-TRINITY_DN1196_c0_g1_i3	NA	darkmagenta
cluster46216-TRINITY_DN1196_c0_g1_i8	NA	darkmagenta
cluster46228-TRINITY_DN1178_c0_g1_i5	NA	darkmagenta
cluster1412-TRINITY_DN1151_c0_g1_i15	NA	darkmagenta
cluster8406-TRINITY_DN1165_c0_g1_i3	NA	darkmagenta
cluster46256-TRINITY_DN1153_c0_g1_i2	NA	darkmagenta
cluster46266-TRINITY_DN1108_c0_g1_i44	NA	darkmagenta
cluster16743-TRINITY_DN1108_c0_g1_i56	NA	darkmagenta
cluster1254-TRINITY_DN1163_c0_g1_i3	NA	darkmagenta
cluster46280-TRINITY_DN1104_c0_g1_i2	NA	darkmagenta
cluster46308-TRINITY_DN1190_c0_g2_i3	NA	darkmagenta
cluster46309-TRINITY_DN1146_c0_g1_i5	NA	darkmagenta
cluster14353-TRINITY_DN1192_c0_g1_i5	NA	darkmagenta
cluster11420-TRINITY_DN1133_c0_g1_i2	NA	darkmagenta
cluster21697-TRINITY_DN1191_c0_g1_i4	NA	darkmagenta
cluster53-TRINITY_DN1130_c0_g1_i26	NA	darkmagenta
cluster46347-TRINITY_DN1137_c0_g1_i1	NA	darkmagenta
cluster46348-TRINITY_DN1137_c0_g2_i1	NA	darkmagenta
cluster46350-TRINITY_DN1126_c0_g2_i1	NA	darkmagenta
cluster4838-TRINITY_DN1105_c0_g1_i11	NA	darkmagenta
cluster46368-TRINITY_DN1105_c0_g1_i4	NA	darkmagenta
cluster18307-TRINITY_DN1148_c0_g1_i10	NA	darkmagenta
cluster24113-TRINITY_DN1148_c0_g1_i2	NA	darkmagenta
cluster46377-TRINITY_DN1117_c0_g1_i1	NA	darkmagenta
cluster16542-TRINITY_DN1117_c0_g1_i21	NA	darkmagenta
cluster9048-TRINITY_DN1117_c0_g1_i9	NA	darkmagenta
cluster46392-TRINITY_DN1171_c0_g2_i1	NA	darkmagenta
cluster10514-TRINITY_DN1171_c0_g4_i1	NA	darkmagenta
cluster46397-TRINITY_DN1167_c0_g2_i7	NA	darkmagenta
cluster46402-TRINITY_DN1166_c0_g2_i2	NA	darkmagenta
cluster20212-TRINITY_DN1166_c0_g2_i4	NA	darkmagenta
cluster3667-TRINITY_DN1110_c0_g1_i4	NA	darkmagenta
cluster46408-TRINITY_DN1173_c0_g1_i4	NA	darkmagenta
cluster46432-TRINITY_DN13079_c0_g1_i1	NA	darkmagenta
cluster18586-TRINITY_DN13022_c0_g1_i3	NA	darkmagenta
cluster46435-TRINITY_DN13091_c0_g1_i3	NA	darkmagenta
cluster8297-TRINITY_DN13091_c0_g1_i7	NA	darkmagenta
cluster13964-TRINITY_DN13090_c0_g1_i2	NA	darkmagenta
cluster46444-TRINITY_DN13009_c0_g1_i1	NA	darkmagenta
cluster46455-TRINITY_DN13083_c0_g1_i1	NA	darkmagenta
cluster46492-TRINITY_DN13011_c0_g1_i1	NA	darkmagenta
cluster23193-TRINITY_DN13012_c0_g1_i1	NA	darkmagenta
cluster46517-TRINITY_DN13023_c0_g1_i1	NA	darkmagenta
cluster46518-TRINITY_DN13023_c0_g2_i1	NA	darkmagenta
cluster16318-TRINITY_DN13046_c0_g1_i2	NA	darkmagenta
cluster46535-TRINITY_DN13086_c0_g1_i2	NA	darkmagenta
cluster4784-TRINITY_DN29952_c0_g1_i11	NA	darkmagenta
cluster23732-TRINITY_DN29952_c0_g1_i19	NA	darkmagenta
cluster10071-TRINITY_DN29952_c0_g1_i24	NA	darkmagenta
cluster46589-TRINITY_DN29909_c0_g1_i1	NA	darkmagenta
cluster46601-TRINITY_DN29963_c0_g1_i1	NA	darkmagenta
cluster18511-TRINITY_DN29912_c0_g1_i1	NA	darkmagenta
cluster46615-TRINITY_DN4120_c0_g2_i1	NA	darkmagenta
cluster10325-TRINITY_DN4193_c0_g1_i3	NA	darkmagenta
cluster46623-TRINITY_DN4117_c0_g3_i10	NA	darkmagenta
cluster13605-TRINITY_DN4117_c0_g3_i15	NA	darkmagenta
cluster46643-TRINITY_DN4146_c0_g1_i2	NA	darkmagenta
cluster46649-TRINITY_DN4168_c0_g1_i1	NA	darkmagenta
cluster46652-TRINITY_DN4168_c0_g1_i6	NA	darkmagenta
cluster2216-TRINITY_DN4113_c0_g1_i12	NA	darkmagenta
cluster46663-TRINITY_DN4149_c0_g1_i2	NA	darkmagenta
cluster46666-TRINITY_DN4143_c0_g1_i1	NA	darkmagenta
cluster46668-TRINITY_DN4198_c0_g1_i4	NA	darkmagenta
cluster46680-TRINITY_DN4131_c2_g1_i1	NA	darkmagenta
cluster5172-TRINITY_DN4127_c0_g1_i6	NA	darkmagenta
cluster5330-TRINITY_DN4104_c0_g1_i11	NA	darkmagenta
cluster5334-TRINITY_DN4104_c0_g1_i12	NA	darkmagenta
cluster9367-TRINITY_DN4155_c0_g1_i8	NA	darkmagenta
cluster15615-TRINITY_DN4185_c0_g1_i2	NA	darkmagenta
cluster46699-TRINITY_DN4148_c0_g1_i1	NA	darkmagenta
cluster13632-TRINITY_DN4177_c0_g1_i5	NA	darkmagenta
cluster17223-TRINITY_DN4154_c0_g1_i3	NA	darkmagenta
cluster46709-TRINITY_DN4154_c0_g1_i8	NA	darkmagenta
cluster3090-TRINITY_DN4196_c0_g1_i6	NA	darkmagenta
cluster16149-TRINITY_DN4136_c0_g1_i10	NA	darkmagenta
cluster46733-TRINITY_DN4132_c0_g1_i1	NA	darkmagenta
cluster46734-TRINITY_DN4132_c0_g1_i5	NA	darkmagenta
cluster46735-TRINITY_DN4132_c0_g1_i6	NA	darkmagenta
cluster15797-TRINITY_DN4132_c0_g2_i1	NA	darkmagenta
cluster46755-TRINITY_DN4162_c0_g1_i2	NA	darkmagenta
cluster46766-TRINITY_DN4108_c0_g2_i7	NA	darkmagenta
cluster4406-TRINITY_DN4100_c0_g1_i4	NA	darkmagenta
cluster46791-TRINITY_DN4103_c0_g1_i1	NA	darkmagenta
cluster12918-TRINITY_DN4110_c0_g1_i1	NA	darkmagenta
cluster4246-TRINITY_DN4165_c0_g1_i1	NA	darkmagenta
cluster12230-TRINITY_DN4170_c0_g1_i8	NA	darkmagenta
cluster21384-TRINITY_DN4158_c0_g1_i3	NA	darkmagenta
cluster46816-TRINITY_DN4178_c0_g1_i7	NA	darkmagenta
cluster18902-TRINITY_DN4178_c0_g1_i8	NA	darkmagenta
cluster3507-TRINITY_DN4126_c0_g1_i5	NA	darkmagenta
cluster46820-TRINITY_DN33438_c0_g1_i1	NA	darkmagenta
cluster46856-TRINITY_DN33402_c0_g1_i1	NA	darkmagenta
cluster46902-TRINITY_DN33446_c0_g1_i1	NA	darkmagenta
cluster46909-TRINITY_DN77160_c0_g1_i1	NA	darkmagenta
cluster46910-TRINITY_DN77183_c0_g1_i1	NA	darkmagenta
cluster46991-TRINITY_DN83279_c0_g1_i1	NA	darkmagenta
cluster46997-TRINITY_DN83233_c0_g1_i1	NA	darkmagenta
cluster47033-TRINITY_DN83262_c0_g1_i1	NA	darkmagenta
cluster47044-TRINITY_DN83247_c0_g1_i1	NA	darkmagenta
cluster47108-TRINITY_DN71903_c0_g1_i7	NA	darkmagenta
cluster9410-TRINITY_DN71980_c0_g1_i2	NA	darkmagenta
cluster47229-TRINITY_DN39353_c0_g1_i2	NA	darkmagenta
cluster47234-TRINITY_DN39382_c0_g1_i1	NA	darkmagenta
cluster47258-TRINITY_DN39371_c0_g1_i1	NA	darkmagenta
cluster47277-TRINITY_DN39389_c0_g2_i1	NA	darkmagenta
cluster47278-TRINITY_DN39389_c0_g3_i1	NA	darkmagenta
cluster47293-TRINITY_DN39381_c0_g1_i1	NA	darkmagenta
cluster20695-TRINITY_DN39366_c0_g1_i2	NA	darkmagenta
cluster23399-TRINITY_DN67072_c0_g1_i2	NA	darkmagenta
cluster47323-TRINITY_DN67051_c0_g1_i1	NA	darkmagenta
cluster47324-TRINITY_DN67051_c1_g1_i1	NA	darkmagenta
cluster47343-TRINITY_DN67082_c0_g1_i1	NA	darkmagenta
cluster24591-TRINITY_DN67015_c0_g2_i1	NA	darkmagenta
cluster8161-TRINITY_DN43552_c0_g1_i10	NA	darkmagenta
cluster3962-TRINITY_DN43592_c0_g1_i4	NA	darkmagenta
cluster47445-TRINITY_DN43550_c0_g1_i1	NA	darkmagenta
cluster47449-TRINITY_DN43526_c0_g1_i1	NA	darkmagenta
cluster47456-TRINITY_DN43551_c0_g1_i1	NA	darkmagenta
cluster10007-TRINITY_DN53402_c0_g1_i1	NA	darkmagenta
cluster47473-TRINITY_DN53432_c0_g1_i1	NA	darkmagenta
cluster47496-TRINITY_DN53426_c0_g1_i1	NA	darkmagenta
cluster47497-TRINITY_DN53426_c0_g2_i1	NA	darkmagenta
cluster47519-TRINITY_DN53463_c0_g1_i8	NA	darkmagenta
cluster47523-TRINITY_DN53443_c0_g1_i1	NA	darkmagenta
cluster1678-TRINITY_DN74424_c0_g1_i2	NA	darkmagenta
cluster4959-TRINITY_DN37247_c0_g1_i1	NA	darkmagenta
cluster47600-TRINITY_DN37208_c1_g1_i1	NA	darkmagenta
cluster47620-TRINITY_DN37253_c0_g1_i1	NA	darkmagenta
cluster47647-TRINITY_DN37260_c0_g1_i1	NA	darkmagenta
cluster14996-TRINITY_DN775_c0_g1_i5	NA	darkmagenta
cluster47680-TRINITY_DN775_c0_g1_i6	NA	darkmagenta
cluster47719-TRINITY_DN731_c0_g1_i1	NA	darkmagenta
cluster1857-TRINITY_DN727_c2_g1_i1	NA	darkmagenta
cluster47777-TRINITY_DN708_c0_g1_i6	NA	darkmagenta
cluster18714-TRINITY_DN755_c0_g2_i2	NA	darkmagenta
cluster47795-TRINITY_DN755_c1_g1_i14	NA	darkmagenta
cluster47797-TRINITY_DN755_c1_g1_i19	NA	darkmagenta
cluster47809-TRINITY_DN726_c0_g1_i3	NA	darkmagenta
cluster47810-TRINITY_DN726_c0_g1_i4	NA	darkmagenta
cluster47820-TRINITY_DN796_c0_g1_i46	NA	darkmagenta
cluster726-TRINITY_DN725_c0_g1_i7	NA	darkmagenta
cluster47831-TRINITY_DN787_c0_g1_i1	NA	darkmagenta
cluster47834-TRINITY_DN719_c0_g1_i15	NA	darkmagenta
cluster3465-TRINITY_DN745_c0_g1_i6	NA	darkmagenta
cluster47836-TRINITY_DN745_c0_g1_i7	NA	darkmagenta
cluster15286-TRINITY_DN745_c1_g1_i24	NA	darkmagenta
cluster13093-TRINITY_DN745_c1_g1_i44	NA	darkmagenta
cluster47848-TRINITY_DN741_c0_g1_i3	NA	darkmagenta
cluster47849-TRINITY_DN741_c0_g1_i4	NA	darkmagenta
cluster47851-TRINITY_DN741_c0_g1_i7	NA	darkmagenta
cluster398-TRINITY_DN762_c0_g1_i25	NA	darkmagenta
cluster2998-TRINITY_DN762_c0_g1_i9	NA	darkmagenta
cluster15306-TRINITY_DN706_c0_g1_i15	NA	darkmagenta
cluster11544-TRINITY_DN752_c0_g1_i19	NA	darkmagenta
cluster47876-TRINITY_DN752_c0_g2_i1	NA	darkmagenta
cluster47882-TRINITY_DN754_c0_g1_i2	NA	darkmagenta
cluster1692-TRINITY_DN718_c0_g1_i8	NA	darkmagenta
cluster3568-TRINITY_DN797_c0_g1_i10	NA	darkmagenta
cluster47894-TRINITY_DN769_c0_g1_i11	NA	darkmagenta
cluster47897-TRINITY_DN769_c0_g1_i4	NA	darkmagenta
cluster47900-TRINITY_DN769_c0_g1_i7	NA	darkmagenta
cluster47902-TRINITY_DN769_c0_g2_i2	NA	darkmagenta
cluster47931-TRINITY_DN791_c0_g1_i1	NA	darkmagenta
cluster47936-TRINITY_DN728_c0_g2_i1	NA	darkmagenta
cluster1739-TRINITY_DN785_c0_g1_i10	NA	darkmagenta
cluster47951-TRINITY_DN22203_c0_g2_i1	NA	darkmagenta
cluster47979-TRINITY_DN22219_c0_g1_i1	NA	darkmagenta
cluster21722-TRINITY_DN22245_c0_g1_i2	NA	darkmagenta
cluster48022-TRINITY_DN22276_c0_g1_i1	NA	darkmagenta
cluster10743-TRINITY_DN22289_c0_g1_i2	NA	darkmagenta
cluster48058-TRINITY_DN57019_c0_g1_i1	NA	darkmagenta
cluster48099-TRINITY_DN57083_c0_g1_i1	NA	darkmagenta
cluster7051-TRINITY_DN57033_c0_g1_i3	NA	darkmagenta
cluster16426-TRINITY_DN10203_c0_g1_i1	NA	darkmagenta
cluster8868-TRINITY_DN10203_c0_g1_i5	NA	darkmagenta
cluster8879-TRINITY_DN10260_c0_g1_i2	NA	darkmagenta
cluster23842-TRINITY_DN10278_c0_g1_i1	NA	darkmagenta
cluster18657-TRINITY_DN10272_c0_g1_i11	NA	darkmagenta
cluster48193-TRINITY_DN10272_c0_g1_i18	NA	darkmagenta
cluster48195-TRINITY_DN10272_c0_g1_i20	NA	darkmagenta
cluster48197-TRINITY_DN10272_c0_g1_i6	NA	darkmagenta
cluster48209-TRINITY_DN10298_c0_g1_i1	NA	darkmagenta
cluster23291-TRINITY_DN10288_c0_g1_i2	NA	darkmagenta
cluster4860-TRINITY_DN10238_c0_g1_i1	NA	darkmagenta
cluster48243-TRINITY_DN10201_c0_g1_i1	NA	darkmagenta
cluster48247-TRINITY_DN10252_c0_g1_i2	NA	darkmagenta
cluster18354-TRINITY_DN10225_c0_g1_i1	NA	darkmagenta
cluster5339-TRINITY_DN10254_c0_g1_i21	NA	darkmagenta
cluster14669-TRINITY_DN10261_c0_g1_i3	NA	darkmagenta
cluster48286-TRINITY_DN10212_c0_g1_i8	NA	darkmagenta
cluster48340-TRINITY_DN53766_c0_g1_i1	NA	darkmagenta
cluster48343-TRINITY_DN53742_c0_g2_i1	NA	darkmagenta
cluster48344-TRINITY_DN53742_c0_g2_i3	NA	darkmagenta
cluster23767-TRINITY_DN24223_c0_g1_i2	NA	darkmagenta
cluster48377-TRINITY_DN24249_c0_g1_i1	NA	darkmagenta
cluster48391-TRINITY_DN24269_c1_g3_i1	NA	darkmagenta
cluster48400-TRINITY_DN24208_c0_g1_i1	NA	darkmagenta
cluster48483-TRINITY_DN55923_c0_g1_i1	NA	darkmagenta
cluster18811-TRINITY_DN55943_c0_g1_i1	NA	darkmagenta
cluster48509-TRINITY_DN913_c0_g2_i1	NA	darkmagenta
cluster3251-TRINITY_DN932_c0_g1_i2	NA	darkmagenta
cluster19951-TRINITY_DN970_c0_g1_i4	NA	darkmagenta
cluster11465-TRINITY_DN948_c0_g1_i5	NA	darkmagenta
cluster13360-TRINITY_DN974_c0_g1_i2	NA	darkmagenta
cluster14870-TRINITY_DN929_c0_g2_i2	NA	darkmagenta
cluster48521-TRINITY_DN935_c0_g1_i1	NA	darkmagenta
cluster9837-TRINITY_DN923_c3_g1_i1	NA	darkmagenta
cluster11508-TRINITY_DN967_c0_g1_i2	NA	darkmagenta
cluster8299-TRINITY_DN949_c0_g1_i4	NA	darkmagenta
cluster48549-TRINITY_DN933_c0_g1_i11	NA	darkmagenta
cluster4964-TRINITY_DN933_c0_g1_i9	NA	darkmagenta
cluster48554-TRINITY_DN957_c0_g3_i1	NA	darkmagenta
cluster16278-TRINITY_DN920_c0_g1_i7	NA	darkmagenta
cluster19464-TRINITY_DN901_c0_g1_i17	NA	darkmagenta
cluster20722-TRINITY_DN987_c0_g1_i1	NA	darkmagenta
cluster12375-TRINITY_DN973_c0_g1_i2	NA	darkmagenta
cluster48591-TRINITY_DN940_c0_g1_i3	NA	darkmagenta
cluster48592-TRINITY_DN992_c0_g1_i5	NA	darkmagenta
cluster17678-TRINITY_DN905_c0_g1_i4	NA	darkmagenta
cluster48604-TRINITY_DN900_c0_g1_i1	NA	darkmagenta
cluster15212-TRINITY_DN900_c0_g1_i2	NA	darkmagenta
cluster23923-TRINITY_DN916_c0_g1_i2	NA	darkmagenta
cluster6051-TRINITY_DN943_c0_g1_i45	NA	darkmagenta
cluster48617-TRINITY_DN955_c0_g1_i2	NA	darkmagenta
cluster48618-TRINITY_DN955_c2_g1_i2	NA	darkmagenta
cluster48619-TRINITY_DN955_c2_g1_i3	NA	darkmagenta
cluster48625-TRINITY_DN988_c0_g1_i1	NA	darkmagenta
cluster48644-TRINITY_DN971_c0_g1_i1	NA	darkmagenta
cluster10121-TRINITY_DN918_c0_g2_i5	NA	darkmagenta
cluster48647-TRINITY_DN918_c0_g2_i6	NA	darkmagenta
cluster48662-TRINITY_DN919_c0_g1_i1	NA	darkmagenta
cluster48664-TRINITY_DN919_c0_g2_i2	NA	darkmagenta
cluster48667-TRINITY_DN919_c0_g2_i7	NA	darkmagenta
cluster48668-TRINITY_DN919_c0_g2_i8	NA	darkmagenta
cluster13978-TRINITY_DN951_c0_g1_i16	NA	darkmagenta
cluster48673-TRINITY_DN951_c1_g1_i19	NA	darkmagenta
cluster48674-TRINITY_DN951_c2_g1_i1	NA	darkmagenta
cluster48675-TRINITY_DN951_c2_g1_i2	NA	darkmagenta
cluster2137-TRINITY_DN961_c0_g1_i3	NA	darkmagenta
cluster450-TRINITY_DN931_c0_g1_i13	NA	darkmagenta
cluster48694-TRINITY_DN944_c0_g1_i2	NA	darkmagenta
cluster48700-TRINITY_DN902_c0_g1_i1	NA	darkmagenta
cluster48718-TRINITY_DN79023_c0_g1_i1	NA	darkmagenta
cluster48739-TRINITY_DN79036_c0_g1_i1	NA	darkmagenta
cluster48741-TRINITY_DN79039_c0_g1_i1	NA	darkmagenta
cluster48751-TRINITY_DN79087_c0_g1_i1	NA	darkmagenta
cluster48756-TRINITY_DN79011_c0_g1_i1	NA	darkmagenta
cluster48757-TRINITY_DN79076_c0_g1_i1	NA	darkmagenta
cluster48770-TRINITY_DN79088_c0_g1_i1	NA	darkmagenta
cluster19848-TRINITY_DN61548_c0_g1_i3	NA	darkmagenta
cluster5494-TRINITY_DN61514_c0_g1_i2	NA	darkmagenta
cluster7896-TRINITY_DN61514_c0_g2_i3	NA	darkmagenta
cluster48897-TRINITY_DN82452_c0_g1_i1	NA	darkmagenta
cluster48912-TRINITY_DN82437_c0_g1_i1	NA	darkmagenta
cluster48915-TRINITY_DN82497_c0_g1_i1	NA	darkmagenta
cluster48926-TRINITY_DN82433_c0_g1_i1	NA	darkmagenta
cluster48927-TRINITY_DN82480_c0_g1_i1	NA	darkmagenta
cluster48929-TRINITY_DN82434_c0_g1_i1	NA	darkmagenta
cluster48954-TRINITY_DN82443_c0_g1_i1	NA	darkmagenta
cluster48984-TRINITY_DN26893_c0_g1_i1	NA	darkmagenta
cluster19885-TRINITY_DN26803_c0_g1_i1	NA	darkmagenta
cluster49013-TRINITY_DN26806_c0_g1_i1	NA	darkmagenta
cluster49014-TRINITY_DN26850_c0_g1_i1	NA	darkmagenta
cluster49015-TRINITY_DN26843_c0_g1_i1	NA	darkmagenta
cluster49016-TRINITY_DN26843_c0_g1_i2	NA	darkmagenta
cluster49017-TRINITY_DN26843_c1_g1_i1	NA	darkmagenta
cluster17371-TRINITY_DN26899_c0_g1_i1	NA	darkmagenta
cluster49099-TRINITY_DN26282_c0_g1_i1	NA	darkmagenta
cluster49101-TRINITY_DN26233_c0_g1_i1	NA	darkmagenta
cluster49103-TRINITY_DN26280_c0_g1_i1	NA	darkmagenta
cluster49164-TRINITY_DN22719_c0_g1_i5	NA	darkmagenta
cluster49175-TRINITY_DN22700_c0_g1_i2	NA	darkmagenta
cluster3484-TRINITY_DN22757_c0_g1_i8	NA	darkmagenta
cluster49199-TRINITY_DN22742_c0_g1_i1	NA	darkmagenta
cluster49200-TRINITY_DN22742_c0_g2_i1	NA	darkmagenta
cluster49203-TRINITY_DN22756_c0_g1_i1	NA	darkmagenta
cluster23758-TRINITY_DN22759_c0_g1_i2	NA	darkmagenta
cluster10883-TRINITY_DN22714_c0_g1_i3	NA	darkmagenta
cluster19511-TRINITY_DN22713_c0_g2_i1	NA	darkmagenta
cluster3838-TRINITY_DN22713_c0_g1_i7	NA	darkmagenta
cluster2612-TRINITY_DN22711_c0_g1_i3	NA	darkmagenta
cluster49279-TRINITY_DN27519_c0_g1_i1	NA	darkmagenta
cluster49290-TRINITY_DN27509_c0_g2_i1	NA	darkmagenta
cluster49298-TRINITY_DN27566_c0_g1_i2	NA	darkmagenta
cluster9164-TRINITY_DN27503_c0_g1_i2	NA	darkmagenta
cluster19481-TRINITY_DN27513_c0_g1_i2	NA	darkmagenta
cluster10876-TRINITY_DN27596_c0_g1_i1	NA	darkmagenta
cluster10877-TRINITY_DN27596_c0_g1_i2	NA	darkmagenta
cluster49319-TRINITY_DN27596_c0_g1_i4	NA	darkmagenta
cluster49325-TRINITY_DN27508_c0_g1_i1	NA	darkmagenta
cluster49329-TRINITY_DN27501_c0_g2_i1	NA	darkmagenta
cluster49338-TRINITY_DN27538_c0_g1_i1	NA	darkmagenta
cluster49351-TRINITY_DN11102_c0_g1_i1	NA	darkmagenta
cluster49362-TRINITY_DN11167_c0_g1_i1	NA	darkmagenta
cluster49364-TRINITY_DN11190_c0_g1_i1	NA	darkmagenta
cluster49368-TRINITY_DN11181_c0_g1_i1	NA	darkmagenta
cluster49371-TRINITY_DN11106_c0_g1_i1	NA	darkmagenta
cluster8032-TRINITY_DN11172_c0_g1_i3	NA	darkmagenta
cluster49379-TRINITY_DN11135_c0_g1_i3	NA	darkmagenta
cluster13501-TRINITY_DN11135_c0_g1_i5	NA	darkmagenta
cluster49381-TRINITY_DN11119_c0_g1_i1	NA	darkmagenta
cluster49382-TRINITY_DN11119_c0_g1_i2	NA	darkmagenta
cluster49408-TRINITY_DN11140_c0_g1_i1	NA	darkmagenta
cluster49412-TRINITY_DN11120_c0_g1_i1	NA	darkmagenta
cluster21328-TRINITY_DN11160_c0_g1_i2	NA	darkmagenta
cluster49423-TRINITY_DN11185_c0_g1_i1	NA	darkmagenta
[truncated: 4,621 more rows]

## Sheet: node-Ftaid-mediumpurple4
nodeName	altName	nodeAttr[nodesPresent, ]
cluster25629-TRINITY_DN21673_c0_g1_i1	NA	mediumpurple4
cluster25648-TRINITY_DN21686_c0_g1_i1	NA	mediumpurple4
cluster25649-TRINITY_DN21686_c0_g2_i1	NA	mediumpurple4
cluster25659-TRINITY_DN21628_c0_g1_i1	NA	mediumpurple4
cluster25688-TRINITY_DN21676_c0_g1_i1	NA	mediumpurple4
cluster25689-TRINITY_DN21676_c0_g1_i2	NA	mediumpurple4
cluster25706-TRINITY_DN21641_c0_g1_i1	NA	mediumpurple4
cluster25707-TRINITY_DN21641_c0_g1_i2	NA	mediumpurple4
cluster5702-TRINITY_DN5070_c0_g1_i6	NA	mediumpurple4
cluster25762-TRINITY_DN5084_c0_g1_i2	NA	mediumpurple4
cluster25799-TRINITY_DN5021_c0_g1_i4	NA	mediumpurple4
cluster25821-TRINITY_DN5027_c0_g1_i4	NA	mediumpurple4
cluster25835-TRINITY_DN5057_c0_g1_i13	NA	mediumpurple4
cluster25836-TRINITY_DN5057_c0_g1_i14	NA	mediumpurple4
cluster25837-TRINITY_DN5057_c0_g1_i3	NA	mediumpurple4
cluster25849-TRINITY_DN5049_c0_g2_i4	NA	mediumpurple4
cluster7579-TRINITY_DN5028_c0_g1_i19	NA	mediumpurple4
cluster25866-TRINITY_DN5028_c0_g2_i1	NA	mediumpurple4
cluster25873-TRINITY_DN5022_c0_g1_i3	NA	mediumpurple4
cluster25896-TRINITY_DN20885_c0_g1_i1	NA	mediumpurple4
cluster21099-TRINITY_DN20867_c0_g1_i2	NA	mediumpurple4
cluster25939-TRINITY_DN20872_c0_g1_i1	NA	mediumpurple4
cluster25942-TRINITY_DN20872_c0_g1_i5	NA	mediumpurple4
cluster25983-TRINITY_DN55021_c0_g1_i1	NA	mediumpurple4
cluster26007-TRINITY_DN55032_c0_g1_i1	NA	mediumpurple4
cluster26048-TRINITY_DN55009_c0_g1_i1	NA	mediumpurple4
cluster26058-TRINITY_DN55071_c0_g1_i1	NA	mediumpurple4
cluster26059-TRINITY_DN55071_c0_g1_i2	NA	mediumpurple4
cluster26071-TRINITY_DN83936_c0_g1_i1	NA	mediumpurple4
cluster26089-TRINITY_DN83907_c0_g1_i1	NA	mediumpurple4
cluster26136-TRINITY_DN83989_c0_g1_i1	NA	mediumpurple4
cluster7849-TRINITY_DN58981_c0_g1_i2	NA	mediumpurple4
cluster26217-TRINITY_DN58931_c0_g1_i1	NA	mediumpurple4
cluster26218-TRINITY_DN58931_c0_g2_i1	NA	mediumpurple4
cluster26230-TRINITY_DN58968_c0_g2_i1	NA	mediumpurple4
cluster26243-TRINITY_DN54617_c0_g1_i1	NA	mediumpurple4
cluster26250-TRINITY_DN54607_c0_g1_i1	NA	mediumpurple4
cluster26284-TRINITY_DN54635_c0_g1_i1	NA	mediumpurple4
cluster25258-TRINITY_DN54605_c0_g1_i1	NA	mediumpurple4
cluster26307-TRINITY_DN54660_c0_g1_i1	NA	mediumpurple4
cluster26309-TRINITY_DN54664_c1_g1_i1	NA	mediumpurple4
cluster26334-TRINITY_DN18771_c0_g1_i1	NA	mediumpurple4
cluster26352-TRINITY_DN18742_c0_g1_i2	NA	mediumpurple4
cluster26353-TRINITY_DN18742_c0_g3_i1	NA	mediumpurple4
cluster26358-TRINITY_DN18729_c0_g1_i5	NA	mediumpurple4
cluster26390-TRINITY_DN18756_c0_g1_i1	NA	mediumpurple4
cluster26422-TRINITY_DN18784_c0_g1_i1	NA	mediumpurple4
cluster26423-TRINITY_DN18784_c0_g1_i2	NA	mediumpurple4
cluster26445-TRINITY_DN18746_c0_g1_i1	NA	mediumpurple4
cluster26484-TRINITY_DN43746_c0_g1_i1	NA	mediumpurple4
cluster26486-TRINITY_DN43710_c0_g1_i1	NA	mediumpurple4
cluster8484-TRINITY_DN43718_c0_g1_i2	NA	mediumpurple4
cluster26501-TRINITY_DN43718_c0_g1_i4	NA	mediumpurple4
cluster15422-TRINITY_DN43776_c0_g1_i4	NA	mediumpurple4
cluster15421-TRINITY_DN43776_c0_g1_i6	NA	mediumpurple4
cluster26526-TRINITY_DN23453_c0_g1_i2	NA	mediumpurple4
cluster26527-TRINITY_DN23453_c0_g1_i3	NA	mediumpurple4
cluster26559-TRINITY_DN23463_c0_g1_i1	NA	mediumpurple4
cluster26562-TRINITY_DN23455_c0_g1_i1	NA	mediumpurple4
cluster26570-TRINITY_DN23402_c0_g1_i2	NA	mediumpurple4
cluster26585-TRINITY_DN23405_c0_g1_i2	NA	mediumpurple4
cluster26586-TRINITY_DN23405_c0_g1_i3	NA	mediumpurple4
cluster26587-TRINITY_DN23405_c0_g1_i4	NA	mediumpurple4
cluster26623-TRINITY_DN23454_c0_g1_i3	NA	mediumpurple4
cluster26678-TRINITY_DN59515_c0_g1_i1	NA	mediumpurple4
cluster26701-TRINITY_DN25894_c0_g1_i1	NA	mediumpurple4
cluster26767-TRINITY_DN25879_c0_g1_i1	NA	mediumpurple4
cluster26775-TRINITY_DN25857_c0_g2_i1	NA	mediumpurple4
cluster26776-TRINITY_DN25857_c0_g3_i1	NA	mediumpurple4
cluster26809-TRINITY_DN18939_c0_g1_i1	NA	mediumpurple4
cluster26819-TRINITY_DN18929_c0_g1_i1	NA	mediumpurple4
cluster26829-TRINITY_DN18969_c0_g1_i1	NA	mediumpurple4
cluster13977-TRINITY_DN18944_c0_g1_i14	NA	mediumpurple4
cluster3525-TRINITY_DN18944_c0_g1_i9	NA	mediumpurple4
cluster15694-TRINITY_DN18975_c0_g1_i3	NA	mediumpurple4
cluster25426-TRINITY_DN18901_c0_g1_i2	NA	mediumpurple4
cluster26877-TRINITY_DN18920_c0_g1_i1	NA	mediumpurple4
cluster26878-TRINITY_DN18920_c0_g2_i1	NA	mediumpurple4
cluster26887-TRINITY_DN18993_c0_g1_i1	NA	mediumpurple4
cluster26892-TRINITY_DN18996_c0_g2_i7	NA	mediumpurple4
cluster26894-TRINITY_DN18996_c0_g4_i1	NA	mediumpurple4
cluster26906-TRINITY_DN2433_c0_g1_i21	NA	mediumpurple4
cluster26908-TRINITY_DN2433_c0_g1_i32	NA	mediumpurple4
cluster17881-TRINITY_DN2430_c1_g1_i6	NA	mediumpurple4
cluster26962-TRINITY_DN2491_c0_g1_i27	NA	mediumpurple4
cluster26963-TRINITY_DN2491_c0_g1_i29	NA	mediumpurple4
cluster26965-TRINITY_DN2491_c0_g1_i32	NA	mediumpurple4
cluster26966-TRINITY_DN2491_c0_g1_i33	NA	mediumpurple4
cluster26970-TRINITY_DN2491_c0_g1_i41	NA	mediumpurple4
cluster26972-TRINITY_DN2491_c0_g1_i9	NA	mediumpurple4
cluster26991-TRINITY_DN2432_c1_g1_i1	NA	mediumpurple4
cluster26992-TRINITY_DN2432_c1_g1_i2	NA	mediumpurple4
cluster27030-TRINITY_DN2422_c0_g1_i1	NA	mediumpurple4
cluster27044-TRINITY_DN2486_c0_g1_i1	NA	mediumpurple4
cluster27051-TRINITY_DN2416_c0_g2_i2	NA	mediumpurple4
cluster27065-TRINITY_DN2489_c0_g1_i6	NA	mediumpurple4
cluster27067-TRINITY_DN2446_c0_g1_i9	NA	mediumpurple4
cluster27078-TRINITY_DN2410_c1_g1_i2	NA	mediumpurple4
cluster27080-TRINITY_DN2410_c2_g1_i5	NA	mediumpurple4
cluster27084-TRINITY_DN2499_c0_g1_i14	NA	mediumpurple4
cluster22116-TRINITY_DN2499_c0_g1_i25	NA	mediumpurple4
cluster27099-TRINITY_DN2459_c1_g1_i2	NA	mediumpurple4
cluster27182-TRINITY_DN72390_c0_g1_i1	NA	mediumpurple4
cluster27269-TRINITY_DN41730_c0_g1_i1	NA	mediumpurple4
cluster27287-TRINITY_DN41702_c0_g1_i1	NA	mediumpurple4
cluster27294-TRINITY_DN41717_c0_g1_i1	NA	mediumpurple4
cluster27295-TRINITY_DN41717_c0_g2_i1	NA	mediumpurple4
cluster8437-TRINITY_DN15824_c0_g1_i10	NA	mediumpurple4
cluster27358-TRINITY_DN15824_c0_g1_i8	NA	mediumpurple4
cluster27366-TRINITY_DN15809_c0_g1_i2	NA	mediumpurple4
cluster27381-TRINITY_DN15833_c0_g1_i1	NA	mediumpurple4
cluster27390-TRINITY_DN15813_c0_g1_i2	NA	mediumpurple4
cluster27392-TRINITY_DN15813_c0_g1_i6	NA	mediumpurple4
cluster18690-TRINITY_DN15861_c0_g1_i2	NA	mediumpurple4
cluster17912-TRINITY_DN14701_c0_g1_i2	NA	mediumpurple4
cluster27453-TRINITY_DN14760_c0_g1_i1	NA	mediumpurple4
cluster27464-TRINITY_DN14741_c0_g3_i1	NA	mediumpurple4
cluster27478-TRINITY_DN14797_c0_g1_i1	NA	mediumpurple4
cluster27482-TRINITY_DN14784_c0_g1_i2	NA	mediumpurple4
cluster16872-TRINITY_DN14769_c0_g1_i2	NA	mediumpurple4
cluster27522-TRINITY_DN14782_c0_g1_i3	NA	mediumpurple4
cluster27523-TRINITY_DN14782_c0_g2_i1	NA	mediumpurple4
cluster15388-TRINITY_DN9431_c0_g1_i2	NA	mediumpurple4
cluster27579-TRINITY_DN9402_c0_g1_i1	NA	mediumpurple4
cluster20046-TRINITY_DN9447_c0_g1_i3	NA	mediumpurple4
cluster27603-TRINITY_DN9409_c0_g1_i3	NA	mediumpurple4
cluster27677-TRINITY_DN9445_c0_g1_i1	NA	mediumpurple4
cluster27679-TRINITY_DN36526_c0_g1_i1	NA	mediumpurple4
cluster27680-TRINITY_DN36526_c0_g2_i1	NA	mediumpurple4
cluster8019-TRINITY_DN36579_c0_g1_i4	NA	mediumpurple4
cluster19278-TRINITY_DN36579_c0_g1_i6	NA	mediumpurple4
cluster27775-TRINITY_DN76458_c0_g1_i1	NA	mediumpurple4
cluster27776-TRINITY_DN76458_c0_g1_i2	NA	mediumpurple4
cluster27777-TRINITY_DN76458_c0_g2_i2	NA	mediumpurple4
cluster27787-TRINITY_DN76417_c0_g1_i2	NA	mediumpurple4
cluster27816-TRINITY_DN76457_c0_g1_i1	NA	mediumpurple4
cluster27817-TRINITY_DN76457_c0_g1_i2	NA	mediumpurple4
cluster27826-TRINITY_DN76492_c0_g1_i1	NA	mediumpurple4
cluster27837-TRINITY_DN76485_c0_g1_i1	NA	mediumpurple4
cluster27849-TRINITY_DN81846_c0_g1_i1	NA	mediumpurple4
cluster27876-TRINITY_DN81901_c0_g1_i1	NA	mediumpurple4
cluster27933-TRINITY_DN81873_c0_g1_i1	NA	mediumpurple4
cluster27957-TRINITY_DN16000_c0_g1_i1	NA	mediumpurple4
cluster27958-TRINITY_DN16000_c0_g2_i1	NA	mediumpurple4
cluster16346-TRINITY_DN13450_c0_g1_i6	NA	mediumpurple4
cluster28157-TRINITY_DN13400_c1_g1_i1	NA	mediumpurple4
cluster28231-TRINITY_DN36629_c0_g1_i2	NA	mediumpurple4
cluster28261-TRINITY_DN36689_c0_g3_i1	NA	mediumpurple4
cluster28265-TRINITY_DN36633_c0_g1_i1	NA	mediumpurple4
cluster28266-TRINITY_DN36633_c0_g2_i1	NA	mediumpurple4
cluster28267-TRINITY_DN36633_c0_g3_i1	NA	mediumpurple4
cluster28307-TRINITY_DN62385_c0_g1_i6	NA	mediumpurple4
cluster28351-TRINITY_DN41206_c0_g1_i1	NA	mediumpurple4
cluster28352-TRINITY_DN41206_c0_g2_i1	NA	mediumpurple4
cluster28368-TRINITY_DN41242_c0_g1_i1	NA	mediumpurple4
cluster28388-TRINITY_DN41283_c0_g2_i1	NA	mediumpurple4
cluster28441-TRINITY_DN59062_c0_g1_i1	NA	mediumpurple4
cluster28466-TRINITY_DN59025_c0_g1_i1	NA	mediumpurple4
cluster28471-TRINITY_DN59056_c0_g1_i1	NA	mediumpurple4
cluster28500-TRINITY_DN59037_c0_g1_i1	NA	mediumpurple4
cluster11460-TRINITY_DN56362_c0_g1_i1	NA	mediumpurple4
cluster25161-TRINITY_DN56362_c0_g1_i4	NA	mediumpurple4
cluster28556-TRINITY_DN56376_c1_g1_i1	NA	mediumpurple4
cluster21901-TRINITY_DN70209_c0_g1_i1	NA	mediumpurple4
cluster28577-TRINITY_DN70294_c0_g1_i1	NA	mediumpurple4
cluster28582-TRINITY_DN70269_c0_g4_i1	NA	mediumpurple4
cluster28657-TRINITY_DN59624_c0_g1_i3	NA	mediumpurple4
cluster28658-TRINITY_DN59624_c0_g2_i1	NA	mediumpurple4
cluster28709-TRINITY_DN10180_c0_g1_i1	NA	mediumpurple4
cluster6835-TRINITY_DN10110_c0_g1_i5	NA	mediumpurple4
cluster28815-TRINITY_DN10172_c0_g1_i1	NA	mediumpurple4
cluster16849-TRINITY_DN37002_c0_g1_i2	NA	mediumpurple4
cluster28874-TRINITY_DN37014_c0_g1_i1	NA	mediumpurple4
cluster28895-TRINITY_DN37096_c0_g1_i1	NA	mediumpurple4
cluster28940-TRINITY_DN52082_c0_g1_i1	NA	mediumpurple4
cluster28991-TRINITY_DN28507_c0_g1_i1	NA	mediumpurple4
cluster29075-TRINITY_DN28505_c0_g1_i2	NA	mediumpurple4
cluster29077-TRINITY_DN28501_c0_g1_i1	NA	mediumpurple4
cluster29095-TRINITY_DN52132_c0_g1_i1	NA	mediumpurple4
cluster18554-TRINITY_DN52193_c0_g1_i4	NA	mediumpurple4
cluster18183-TRINITY_DN22919_c0_g1_i1	NA	mediumpurple4
cluster29160-TRINITY_DN22919_c0_g1_i2	NA	mediumpurple4
cluster29162-TRINITY_DN22972_c0_g1_i2	NA	mediumpurple4
cluster29172-TRINITY_DN22965_c0_g2_i2	NA	mediumpurple4
cluster29173-TRINITY_DN22965_c0_g2_i3	NA	mediumpurple4
cluster29193-TRINITY_DN22944_c0_g1_i1	NA	mediumpurple4
cluster29229-TRINITY_DN22989_c0_g1_i1	NA	mediumpurple4
cluster29236-TRINITY_DN22915_c0_g1_i1	NA	mediumpurple4
cluster29240-TRINITY_DN22938_c1_g1_i1	NA	mediumpurple4
cluster29253-TRINITY_DN22963_c0_g1_i1	NA	mediumpurple4
cluster11662-TRINITY_DN54_c0_g3_i1	NA	mediumpurple4
cluster29310-TRINITY_DN86_c0_g2_i2	NA	mediumpurple4
cluster29370-TRINITY_DN58_c0_g1_i2	NA	mediumpurple4
cluster29416-TRINITY_DN66_c0_g1_i2	NA	mediumpurple4
cluster29427-TRINITY_DN27_c0_g1_i1	NA	mediumpurple4
cluster29428-TRINITY_DN27_c0_g2_i8	NA	mediumpurple4
cluster29430-TRINITY_DN59_c0_g2_i1	NA	mediumpurple4
cluster29472-TRINITY_DN8_c0_g2_i1	NA	mediumpurple4
cluster21488-TRINITY_DN80_c0_g1_i7	NA	mediumpurple4
cluster29491-TRINITY_DN90_c0_g1_i4	NA	mediumpurple4
cluster29494-TRINITY_DN49_c0_g2_i2	NA	mediumpurple4
cluster29514-TRINITY_DN32943_c0_g1_i2	NA	mediumpurple4
cluster29520-TRINITY_DN32962_c0_g1_i1	NA	mediumpurple4
cluster24979-TRINITY_DN32912_c0_g1_i1	NA	mediumpurple4
cluster29624-TRINITY_DN68499_c0_g1_i2	NA	mediumpurple4
cluster29661-TRINITY_DN58591_c0_g1_i2	NA	mediumpurple4
cluster29714-TRINITY_DN11870_c0_g1_i1	NA	mediumpurple4
cluster29737-TRINITY_DN11844_c1_g1_i2	NA	mediumpurple4
cluster29741-TRINITY_DN11834_c0_g1_i1	NA	mediumpurple4
cluster22424-TRINITY_DN11834_c0_g1_i2	NA	mediumpurple4
cluster18687-TRINITY_DN11864_c0_g1_i2	NA	mediumpurple4
cluster29830-TRINITY_DN78744_c0_g1_i1	NA	mediumpurple4
cluster29831-TRINITY_DN78744_c0_g2_i1	NA	mediumpurple4
cluster29833-TRINITY_DN78795_c0_g1_i1	NA	mediumpurple4
cluster29841-TRINITY_DN78714_c0_g1_i1	NA	mediumpurple4
cluster29850-TRINITY_DN78706_c1_g2_i1	NA	mediumpurple4
cluster29881-TRINITY_DN31978_c0_g1_i1	NA	mediumpurple4
cluster16055-TRINITY_DN31908_c0_g1_i15	NA	mediumpurple4
cluster29891-TRINITY_DN31908_c0_g1_i16	NA	mediumpurple4
cluster29893-TRINITY_DN31908_c0_g1_i35	NA	mediumpurple4
cluster29894-TRINITY_DN31908_c0_g1_i39	NA	mediumpurple4
cluster21921-TRINITY_DN31954_c0_g2_i1	NA	mediumpurple4
cluster29914-TRINITY_DN31954_c0_g3_i1	NA	mediumpurple4
cluster29939-TRINITY_DN31931_c0_g1_i1	NA	mediumpurple4
cluster29965-TRINITY_DN31981_c0_g1_i1	NA	mediumpurple4
cluster29969-TRINITY_DN27115_c0_g1_i1	NA	mediumpurple4
cluster17793-TRINITY_DN27131_c0_g1_i1	NA	mediumpurple4
cluster19392-TRINITY_DN27131_c0_g1_i2	NA	mediumpurple4
cluster30100-TRINITY_DN8016_c0_g1_i4	NA	mediumpurple4
cluster30106-TRINITY_DN8063_c1_g1_i1	NA	mediumpurple4
cluster16110-TRINITY_DN8063_c1_g1_i14	NA	mediumpurple4
cluster30107-TRINITY_DN8063_c1_g1_i2	NA	mediumpurple4
cluster30126-TRINITY_DN8091_c0_g2_i1	NA	mediumpurple4
cluster30127-TRINITY_DN8015_c0_g1_i1	NA	mediumpurple4
cluster9104-TRINITY_DN8015_c0_g1_i2	NA	mediumpurple4
cluster30139-TRINITY_DN8096_c0_g1_i16	NA	mediumpurple4
cluster30141-TRINITY_DN8096_c0_g1_i19	NA	mediumpurple4
cluster30142-TRINITY_DN8096_c0_g1_i2	NA	mediumpurple4
cluster30206-TRINITY_DN16508_c0_g1_i1	NA	mediumpurple4
cluster30225-TRINITY_DN16564_c1_g2_i1	NA	mediumpurple4
cluster14484-TRINITY_DN16544_c0_g1_i1	NA	mediumpurple4
cluster30369-TRINITY_DN28602_c0_g1_i2	NA	mediumpurple4
cluster30385-TRINITY_DN28668_c1_g1_i1	NA	mediumpurple4
cluster22194-TRINITY_DN28685_c0_g1_i2	NA	mediumpurple4
cluster30436-TRINITY_DN28655_c0_g1_i1	NA	mediumpurple4
cluster30450-TRINITY_DN81527_c0_g1_i1	NA	mediumpurple4
cluster30460-TRINITY_DN81559_c0_g1_i1	NA	mediumpurple4
cluster30519-TRINITY_DN81530_c0_g1_i1	NA	mediumpurple4
cluster23075-TRINITY_DN45172_c0_g1_i2	NA	mediumpurple4
cluster30665-TRINITY_DN2023_c0_g1_i1	NA	mediumpurple4
cluster30693-TRINITY_DN2010_c0_g2_i1	NA	mediumpurple4
cluster30694-TRINITY_DN2010_c0_g3_i1	NA	mediumpurple4
cluster20510-TRINITY_DN2028_c0_g1_i1	NA	mediumpurple4
cluster30706-TRINITY_DN2093_c0_g1_i23	NA	mediumpurple4
cluster30709-TRINITY_DN2093_c1_g1_i1	NA	mediumpurple4
cluster14892-TRINITY_DN2006_c0_g1_i5	NA	mediumpurple4
cluster12654-TRINITY_DN2081_c0_g1_i10	NA	mediumpurple4
cluster25028-TRINITY_DN2065_c0_g1_i13	NA	mediumpurple4
cluster30812-TRINITY_DN2065_c0_g1_i18	NA	mediumpurple4
cluster30814-TRINITY_DN2065_c0_g1_i7	NA	mediumpurple4
cluster30844-TRINITY_DN2048_c1_g1_i1	NA	mediumpurple4
cluster30882-TRINITY_DN49018_c0_g1_i1	NA	mediumpurple4
cluster30904-TRINITY_DN49078_c0_g1_i1	NA	mediumpurple4
cluster30923-TRINITY_DN49039_c0_g2_i1	NA	mediumpurple4
cluster4606-TRINITY_DN8451_c0_g1_i7	NA	mediumpurple4
cluster30968-TRINITY_DN8473_c0_g2_i2	NA	mediumpurple4
cluster31002-TRINITY_DN8426_c0_g1_i2	NA	mediumpurple4
cluster31005-TRINITY_DN8426_c0_g1_i9	NA	mediumpurple4
cluster31012-TRINITY_DN8457_c0_g2_i1	NA	mediumpurple4
cluster31048-TRINITY_DN8425_c1_g1_i1	NA	mediumpurple4
cluster31049-TRINITY_DN8425_c1_g2_i1	NA	mediumpurple4
cluster31056-TRINITY_DN8494_c0_g1_i2	NA	mediumpurple4
cluster31060-TRINITY_DN8408_c0_g1_i1	NA	mediumpurple4
cluster6919-TRINITY_DN8429_c0_g1_i17	NA	mediumpurple4
cluster21559-TRINITY_DN8495_c0_g1_i3	NA	mediumpurple4
cluster31103-TRINITY_DN8407_c0_g1_i1	NA	mediumpurple4
cluster31104-TRINITY_DN8447_c0_g1_i5	NA	mediumpurple4
cluster31124-TRINITY_DN72976_c0_g1_i1	NA	mediumpurple4
cluster31126-TRINITY_DN72925_c0_g1_i4	NA	mediumpurple4
cluster31132-TRINITY_DN72967_c0_g3_i1	NA	mediumpurple4
cluster31136-TRINITY_DN73001_c0_g1_i3	NA	mediumpurple4
cluster31137-TRINITY_DN73001_c0_g2_i1	NA	mediumpurple4
cluster31138-TRINITY_DN73001_c0_g2_i4	NA	mediumpurple4
cluster31151-TRINITY_DN72933_c0_g1_i1	NA	mediumpurple4
cluster31158-TRINITY_DN72988_c0_g2_i2	NA	mediumpurple4
cluster12997-TRINITY_DN72994_c0_g1_i3	NA	mediumpurple4
cluster31191-TRINITY_DN52759_c0_g1_i1	NA	mediumpurple4
cluster20555-TRINITY_DN52797_c0_g1_i2	NA	mediumpurple4
cluster31219-TRINITY_DN52705_c0_g1_i1	NA	mediumpurple4
cluster31287-TRINITY_DN20048_c0_g1_i1	NA	mediumpurple4
cluster31371-TRINITY_DN56086_c0_g1_i2	NA	mediumpurple4
cluster31387-TRINITY_DN56023_c1_g1_i1	NA	mediumpurple4
cluster31404-TRINITY_DN56020_c0_g1_i1	NA	mediumpurple4
cluster31408-TRINITY_DN56062_c0_g2_i1	NA	mediumpurple4
cluster31528-TRINITY_DN59332_c0_g1_i1	NA	mediumpurple4
cluster31544-TRINITY_DN59308_c0_g1_i1	NA	mediumpurple4
cluster31555-TRINITY_DN59312_c0_g2_i1	NA	mediumpurple4
cluster12848-TRINITY_DN59312_c0_g2_i2	NA	mediumpurple4
cluster31573-TRINITY_DN48805_c0_g1_i1	NA	mediumpurple4
cluster31596-TRINITY_DN48821_c0_g2_i1	NA	mediumpurple4
cluster31602-TRINITY_DN48885_c0_g1_i2	NA	mediumpurple4
cluster21742-TRINITY_DN48828_c0_g1_i1	NA	mediumpurple4
cluster31629-TRINITY_DN48876_c0_g3_i1	NA	mediumpurple4
cluster31646-TRINITY_DN77632_c0_g1_i1	NA	mediumpurple4
cluster31668-TRINITY_DN77646_c0_g1_i2	NA	mediumpurple4
cluster31674-TRINITY_DN77689_c0_g1_i1	NA	mediumpurple4
cluster31708-TRINITY_DN45015_c0_g1_i1	NA	mediumpurple4
cluster31737-TRINITY_DN45073_c0_g1_i1	NA	mediumpurple4
cluster17451-TRINITY_DN45017_c0_g1_i1	NA	mediumpurple4
cluster31746-TRINITY_DN45007_c0_g1_i1	NA	mediumpurple4
cluster31749-TRINITY_DN45056_c0_g1_i1	NA	mediumpurple4
cluster31781-TRINITY_DN45010_c0_g2_i1	NA	mediumpurple4
cluster31783-TRINITY_DN45093_c0_g1_i1	NA	mediumpurple4
cluster31820-TRINITY_DN12962_c0_g2_i1	NA	mediumpurple4
cluster31859-TRINITY_DN12939_c0_g1_i5	NA	mediumpurple4
cluster31891-TRINITY_DN12989_c0_g1_i1	NA	mediumpurple4
cluster31902-TRINITY_DN12923_c0_g1_i3	NA	mediumpurple4
cluster31903-TRINITY_DN12923_c0_g1_i5	NA	mediumpurple4
cluster31908-TRINITY_DN12998_c0_g1_i1	NA	mediumpurple4
cluster31929-TRINITY_DN40974_c0_g2_i1	NA	mediumpurple4
cluster16659-TRINITY_DN40988_c0_g1_i3	NA	mediumpurple4
cluster31989-TRINITY_DN40988_c0_g1_i4	NA	mediumpurple4
cluster32061-TRINITY_DN74540_c0_g1_i1	NA	mediumpurple4
cluster8407-TRINITY_DN18253_c0_g1_i2	NA	mediumpurple4
cluster32136-TRINITY_DN18282_c0_g1_i2	NA	mediumpurple4
cluster32227-TRINITY_DN22022_c0_g1_i1	NA	mediumpurple4
cluster32238-TRINITY_DN22082_c0_g1_i12	NA	mediumpurple4
cluster19233-TRINITY_DN22002_c0_g1_i2	NA	mediumpurple4
cluster32253-TRINITY_DN22070_c0_g1_i1	NA	mediumpurple4
cluster32274-TRINITY_DN22074_c2_g1_i1	NA	mediumpurple4
cluster32331-TRINITY_DN17655_c0_g1_i1	NA	mediumpurple4
cluster2569-TRINITY_DN17683_c0_g2_i1	NA	mediumpurple4
cluster32350-TRINITY_DN17652_c0_g2_i1	NA	mediumpurple4
cluster32352-TRINITY_DN17652_c1_g2_i1	NA	mediumpurple4
cluster32353-TRINITY_DN17652_c1_g3_i1	NA	mediumpurple4
cluster32389-TRINITY_DN82214_c0_g1_i1	NA	mediumpurple4
cluster32397-TRINITY_DN82259_c0_g1_i1	NA	mediumpurple4
cluster32461-TRINITY_DN82283_c0_g1_i1	NA	mediumpurple4
cluster32483-TRINITY_DN39559_c0_g1_i1	NA	mediumpurple4
cluster32493-TRINITY_DN39589_c0_g1_i1	NA	mediumpurple4
cluster32525-TRINITY_DN39593_c0_g1_i1	NA	mediumpurple4
cluster32553-TRINITY_DN39561_c0_g3_i1	NA	mediumpurple4
cluster20881-TRINITY_DN51182_c0_g1_i1	NA	mediumpurple4
cluster32572-TRINITY_DN51182_c0_g3_i1	NA	mediumpurple4
cluster32583-TRINITY_DN51180_c0_g1_i11	NA	mediumpurple4
cluster32589-TRINITY_DN51121_c0_g1_i1	NA	mediumpurple4
cluster32590-TRINITY_DN51121_c0_g1_i2	NA	mediumpurple4
cluster32612-TRINITY_DN51157_c0_g1_i1	NA	mediumpurple4
cluster32639-TRINITY_DN17765_c0_g1_i1	NA	mediumpurple4
cluster32640-TRINITY_DN17765_c0_g1_i2	NA	mediumpurple4
cluster32655-TRINITY_DN17767_c0_g1_i2	NA	mediumpurple4
cluster20847-TRINITY_DN17767_c0_g1_i4	NA	mediumpurple4
cluster32657-TRINITY_DN17767_c0_g1_i9	NA	mediumpurple4
cluster32659-TRINITY_DN17798_c0_g1_i4	NA	mediumpurple4
cluster32729-TRINITY_DN17772_c0_g1_i15	NA	mediumpurple4
cluster32740-TRINITY_DN17724_c0_g3_i1	NA	mediumpurple4
cluster32745-TRINITY_DN17753_c0_g2_i2	NA	mediumpurple4
cluster14764-TRINITY_DN17746_c0_g1_i4	NA	mediumpurple4
cluster32764-TRINITY_DN71747_c0_g1_i1	NA	mediumpurple4
cluster32767-TRINITY_DN71741_c0_g1_i1	NA	mediumpurple4
cluster32769-TRINITY_DN71733_c0_g1_i1	NA	mediumpurple4
cluster32804-TRINITY_DN71799_c0_g1_i2	NA	mediumpurple4
cluster32875-TRINITY_DN83382_c0_g1_i1	NA	mediumpurple4
cluster32914-TRINITY_DN31639_c0_g1_i2	NA	mediumpurple4
cluster32915-TRINITY_DN31628_c0_g1_i1	NA	mediumpurple4
cluster32946-TRINITY_DN31684_c0_g1_i2	NA	mediumpurple4
cluster32950-TRINITY_DN31652_c0_g1_i2	NA	mediumpurple4
cluster32971-TRINITY_DN31630_c0_g1_i1	NA	mediumpurple4
cluster32979-TRINITY_DN31698_c0_g1_i1	NA	mediumpurple4
cluster32993-TRINITY_DN31617_c0_g1_i1	NA	mediumpurple4
cluster33018-TRINITY_DN12851_c0_g1_i1	NA	mediumpurple4
cluster33020-TRINITY_DN12851_c0_g1_i3	NA	mediumpurple4
cluster33027-TRINITY_DN12853_c0_g2_i1	NA	mediumpurple4
cluster33036-TRINITY_DN12823_c0_g1_i6	NA	mediumpurple4
cluster33037-TRINITY_DN12823_c0_g1_i7	NA	mediumpurple4
cluster21821-TRINITY_DN12835_c0_g1_i4	NA	mediumpurple4
cluster11604-TRINITY_DN12835_c0_g1_i5	NA	mediumpurple4
cluster1563-TRINITY_DN12809_c0_g1_i6	NA	mediumpurple4
cluster8214-TRINITY_DN12859_c0_g1_i1	NA	mediumpurple4
cluster16456-TRINITY_DN12859_c0_g1_i11	NA	mediumpurple4
cluster8329-TRINITY_DN12859_c0_g1_i4	NA	mediumpurple4
cluster33065-TRINITY_DN12816_c0_g1_i1	NA	mediumpurple4
cluster33066-TRINITY_DN12816_c0_g1_i2	NA	mediumpurple4
cluster33113-TRINITY_DN12897_c0_g1_i13	NA	mediumpurple4
cluster33115-TRINITY_DN12897_c0_g1_i16	NA	mediumpurple4
cluster33132-TRINITY_DN64271_c0_g2_i1	NA	mediumpurple4
cluster33148-TRINITY_DN64293_c0_g1_i1	NA	mediumpurple4
cluster33210-TRINITY_DN7780_c0_g3_i1	NA	mediumpurple4
cluster4974-TRINITY_DN7730_c0_g1_i2	NA	mediumpurple4
cluster33255-TRINITY_DN7754_c0_g1_i1	NA	mediumpurple4
cluster33256-TRINITY_DN7754_c0_g1_i2	NA	mediumpurple4
cluster33260-TRINITY_DN7711_c0_g1_i1	NA	mediumpurple4
cluster7738-TRINITY_DN7736_c0_g1_i3	NA	mediumpurple4
cluster8993-TRINITY_DN7797_c0_g1_i2	NA	mediumpurple4
cluster33278-TRINITY_DN7734_c0_g1_i1	NA	mediumpurple4
cluster18166-TRINITY_DN7734_c0_g1_i2	NA	mediumpurple4
cluster33280-TRINITY_DN7734_c0_g3_i1	NA	mediumpurple4
cluster9375-TRINITY_DN7756_c0_g1_i11	NA	mediumpurple4
cluster23350-TRINITY_DN24659_c0_g1_i2	NA	mediumpurple4
cluster33339-TRINITY_DN24609_c0_g1_i1	NA	mediumpurple4
cluster33340-TRINITY_DN24609_c0_g2_i1	NA	mediumpurple4
cluster33350-TRINITY_DN24601_c0_g1_i13	NA	mediumpurple4
cluster33353-TRINITY_DN24601_c0_g1_i6	NA	mediumpurple4
cluster33370-TRINITY_DN24630_c0_g1_i6	NA	mediumpurple4
cluster33397-TRINITY_DN24689_c0_g1_i1	NA	mediumpurple4
cluster33422-TRINITY_DN22605_c0_g1_i4	NA	mediumpurple4
cluster33432-TRINITY_DN22603_c0_g1_i2	NA	mediumpurple4
cluster33433-TRINITY_DN22603_c0_g2_i1	NA	mediumpurple4
cluster33465-TRINITY_DN22643_c1_g1_i1	NA	mediumpurple4
cluster33467-TRINITY_DN22658_c0_g1_i1	NA	mediumpurple4
cluster33468-TRINITY_DN22658_c0_g2_i1	NA	mediumpurple4
cluster19976-TRINITY_DN22672_c0_g1_i1	NA	mediumpurple4
cluster33525-TRINITY_DN60700_c0_g1_i1	NA	mediumpurple4
cluster33575-TRINITY_DN60648_c0_g1_i10	NA	mediumpurple4
cluster33626-TRINITY_DN13292_c0_g1_i1	NA	mediumpurple4
cluster33645-TRINITY_DN13259_c0_g1_i17	NA	mediumpurple4
cluster33647-TRINITY_DN13259_c0_g1_i2	NA	mediumpurple4
cluster33652-TRINITY_DN13266_c1_g1_i3	NA	mediumpurple4
cluster33653-TRINITY_DN13266_c1_g1_i4	NA	mediumpurple4
cluster33655-TRINITY_DN13238_c0_g1_i1	NA	mediumpurple4
cluster33662-TRINITY_DN13239_c0_g1_i1	NA	mediumpurple4
cluster33674-TRINITY_DN13256_c0_g1_i1	NA	mediumpurple4
cluster33683-TRINITY_DN13231_c0_g2_i1	NA	mediumpurple4
cluster33707-TRINITY_DN13265_c0_g1_i1	NA	mediumpurple4
cluster33709-TRINITY_DN13274_c0_g1_i3	NA	mediumpurple4
cluster33748-TRINITY_DN30571_c0_g1_i1	NA	mediumpurple4
cluster33754-TRINITY_DN30503_c0_g1_i1	NA	mediumpurple4
cluster33773-TRINITY_DN30538_c0_g1_i1	NA	mediumpurple4
cluster33777-TRINITY_DN30525_c0_g2_i1	NA	mediumpurple4
cluster33784-TRINITY_DN30572_c0_g1_i1	NA	mediumpurple4
cluster33785-TRINITY_DN30572_c0_g2_i1	NA	mediumpurple4
cluster33816-TRINITY_DN25780_c0_g1_i1	NA	mediumpurple4
cluster33843-TRINITY_DN25761_c0_g1_i1	NA	mediumpurple4
cluster1931-TRINITY_DN25721_c0_g2_i2	NA	mediumpurple4
cluster19608-TRINITY_DN25705_c1_g1_i5	NA	mediumpurple4
cluster33905-TRINITY_DN10934_c1_g1_i1	NA	mediumpurple4
cluster33911-TRINITY_DN10905_c0_g3_i1	NA	mediumpurple4
cluster33978-TRINITY_DN10960_c0_g1_i1	NA	mediumpurple4
cluster33984-TRINITY_DN10931_c0_g2_i1	NA	mediumpurple4
cluster33994-TRINITY_DN10977_c0_g1_i1	NA	mediumpurple4
cluster33995-TRINITY_DN10977_c0_g1_i6	NA	mediumpurple4
cluster33997-TRINITY_DN10968_c0_g2_i1	NA	mediumpurple4
cluster34013-TRINITY_DN10990_c0_g4_i1	NA	mediumpurple4
cluster34042-TRINITY_DN68859_c0_g1_i1	NA	mediumpurple4
cluster34085-TRINITY_DN68846_c2_g1_i1	NA	mediumpurple4
cluster34196-TRINITY_DN8834_c0_g3_i1	NA	mediumpurple4
cluster34203-TRINITY_DN8895_c0_g2_i1	NA	mediumpurple4
cluster34208-TRINITY_DN8852_c0_g1_i1	NA	mediumpurple4
cluster34209-TRINITY_DN8852_c0_g2_i1	NA	mediumpurple4
cluster34250-TRINITY_DN8822_c0_g1_i2	NA	mediumpurple4
cluster34292-TRINITY_DN8816_c1_g1_i1	NA	mediumpurple4
cluster34295-TRINITY_DN8854_c0_g1_i1	NA	mediumpurple4
cluster34301-TRINITY_DN8858_c0_g1_i2	NA	mediumpurple4
cluster34302-TRINITY_DN8858_c0_g1_i6	NA	mediumpurple4
cluster34368-TRINITY_DN60051_c1_g2_i1	NA	mediumpurple4
cluster34379-TRINITY_DN39467_c0_g3_i1	NA	mediumpurple4
cluster34388-TRINITY_DN39496_c0_g1_i1	NA	mediumpurple4
cluster34403-TRINITY_DN39423_c0_g1_i2	NA	mediumpurple4
cluster34404-TRINITY_DN39423_c0_g1_i3	NA	mediumpurple4
cluster34409-TRINITY_DN39484_c0_g1_i1	NA	mediumpurple4
cluster19992-TRINITY_DN39495_c0_g2_i1	NA	mediumpurple4
cluster34446-TRINITY_DN39447_c0_g1_i1	NA	mediumpurple4
cluster6988-TRINITY_DN39457_c0_g1_i2	NA	mediumpurple4
cluster34466-TRINITY_DN12260_c0_g1_i4	NA	mediumpurple4
cluster34502-TRINITY_DN12242_c0_g1_i14	NA	mediumpurple4
cluster34505-TRINITY_DN12242_c0_g1_i2	NA	mediumpurple4
cluster34525-TRINITY_DN12225_c0_g1_i1	NA	mediumpurple4
cluster24406-TRINITY_DN12269_c0_g1_i1	NA	mediumpurple4
cluster34618-TRINITY_DN17943_c0_g1_i1	NA	mediumpurple4
cluster34650-TRINITY_DN17933_c0_g1_i1	NA	mediumpurple4
cluster34671-TRINITY_DN17962_c0_g1_i1	NA	mediumpurple4
cluster34673-TRINITY_DN17987_c0_g1_i15	NA	mediumpurple4
cluster34690-TRINITY_DN17973_c0_g1_i1	NA	mediumpurple4
cluster34709-TRINITY_DN17966_c0_g2_i1	NA	mediumpurple4
cluster34730-TRINITY_DN45858_c0_g1_i1	NA	mediumpurple4
cluster34743-TRINITY_DN45846_c0_g1_i2	NA	mediumpurple4
cluster34750-TRINITY_DN45886_c0_g1_i1	NA	mediumpurple4
cluster34778-TRINITY_DN45887_c0_g1_i1	NA	mediumpurple4
cluster34803-TRINITY_DN79685_c0_g1_i1	NA	mediumpurple4
cluster34947-TRINITY_DN26928_c0_g1_i2	NA	mediumpurple4
cluster34948-TRINITY_DN26928_c0_g1_i3	NA	mediumpurple4
cluster13003-TRINITY_DN26972_c0_g1_i2	NA	mediumpurple4
cluster34980-TRINITY_DN26913_c0_g1_i1	NA	mediumpurple4
cluster34981-TRINITY_DN26913_c0_g2_i1	NA	mediumpurple4
cluster35038-TRINITY_DN40547_c0_g2_i1	NA	mediumpurple4
cluster6404-TRINITY_DN40516_c0_g1_i3	NA	mediumpurple4
cluster35069-TRINITY_DN27460_c0_g1_i1	NA	mediumpurple4
cluster35130-TRINITY_DN27425_c0_g2_i1	NA	mediumpurple4
cluster35138-TRINITY_DN27422_c0_g2_i1	NA	mediumpurple4
cluster35147-TRINITY_DN27403_c0_g1_i2	NA	mediumpurple4
cluster35198-TRINITY_DN77877_c0_g1_i1	NA	mediumpurple4
cluster23689-TRINITY_DN77810_c0_g1_i1	NA	mediumpurple4
cluster35201-TRINITY_DN77810_c0_g2_i1	NA	mediumpurple4
cluster35202-TRINITY_DN77810_c0_g2_i2	NA	mediumpurple4
cluster8758-TRINITY_DN56546_c0_g1_i4	NA	mediumpurple4
cluster35256-TRINITY_DN56525_c0_g1_i1	NA	mediumpurple4
cluster35286-TRINITY_DN56597_c0_g1_i1	NA	mediumpurple4
cluster35307-TRINITY_DN56594_c0_g1_i1	NA	mediumpurple4
cluster35325-TRINITY_DN68071_c0_g1_i1	NA	mediumpurple4
cluster35328-TRINITY_DN68057_c0_g1_i1	NA	mediumpurple4
cluster35369-TRINITY_DN68076_c0_g1_i1	NA	mediumpurple4
cluster35412-TRINITY_DN67779_c0_g1_i1	NA	mediumpurple4
cluster35419-TRINITY_DN67756_c0_g1_i1	NA	mediumpurple4
cluster35479-TRINITY_DN20567_c0_g1_i1	NA	mediumpurple4
cluster35511-TRINITY_DN20558_c0_g1_i1	NA	mediumpurple4
cluster35529-TRINITY_DN20562_c0_g1_i2	NA	mediumpurple4
cluster35532-TRINITY_DN20534_c0_g1_i1	NA	mediumpurple4
cluster17540-TRINITY_DN20530_c0_g1_i4	NA	mediumpurple4
cluster35566-TRINITY_DN59966_c0_g1_i1	NA	mediumpurple4
cluster35567-TRINITY_DN59970_c0_g1_i1	NA	mediumpurple4
cluster23225-TRINITY_DN59936_c0_g2_i1	NA	mediumpurple4
cluster35574-TRINITY_DN59930_c0_g1_i1	NA	mediumpurple4
cluster16655-TRINITY_DN146_c0_g1_i10	NA	mediumpurple4
cluster35623-TRINITY_DN146_c0_g1_i13	NA	mediumpurple4
cluster35625-TRINITY_DN146_c0_g2_i1	NA	mediumpurple4
cluster35628-TRINITY_DN103_c0_g1_i1	NA	mediumpurple4
cluster35638-TRINITY_DN127_c0_g1_i1	NA	mediumpurple4
cluster35663-TRINITY_DN165_c0_g1_i1	NA	mediumpurple4
cluster35678-TRINITY_DN132_c0_g2_i1	NA	mediumpurple4
cluster35717-TRINITY_DN100_c1_g1_i1	NA	mediumpurple4
cluster11963-TRINITY_DN151_c0_g3_i2	NA	mediumpurple4
cluster35734-TRINITY_DN144_c0_g1_i11	NA	mediumpurple4
cluster35735-TRINITY_DN144_c0_g1_i20	NA	mediumpurple4
cluster35737-TRINITY_DN144_c0_g1_i22	NA	mediumpurple4
cluster17664-TRINITY_DN144_c0_g1_i25	NA	mediumpurple4
cluster35796-TRINITY_DN130_c0_g2_i2	NA	mediumpurple4
cluster35802-TRINITY_DN64552_c0_g1_i1	NA	mediumpurple4
cluster35876-TRINITY_DN19871_c0_g1_i1	NA	mediumpurple4
cluster15205-TRINITY_DN19868_c0_g1_i2	NA	mediumpurple4
cluster35885-TRINITY_DN19894_c0_g1_i2	NA	mediumpurple4
cluster35897-TRINITY_DN19814_c0_g1_i1	NA	mediumpurple4
cluster35898-TRINITY_DN19814_c0_g1_i2	NA	mediumpurple4
cluster35904-TRINITY_DN19873_c0_g1_i1	NA	mediumpurple4
cluster35921-TRINITY_DN19820_c0_g1_i1	NA	mediumpurple4
cluster35922-TRINITY_DN19820_c0_g1_i3	NA	mediumpurple4
cluster16967-TRINITY_DN19820_c0_g1_i8	NA	mediumpurple4
cluster35955-TRINITY_DN19829_c0_g1_i1	NA	mediumpurple4
cluster35957-TRINITY_DN19872_c0_g1_i1	NA	mediumpurple4
cluster35958-TRINITY_DN19888_c0_g1_i1	NA	mediumpurple4
cluster35965-TRINITY_DN19842_c0_g1_i10	NA	mediumpurple4
cluster35977-TRINITY_DN24931_c0_g2_i3	NA	mediumpurple4
cluster35979-TRINITY_DN24921_c0_g1_i1	NA	mediumpurple4
cluster35982-TRINITY_DN24928_c1_g1_i1	NA	mediumpurple4
cluster36015-TRINITY_DN24948_c0_g1_i1	NA	mediumpurple4
cluster36034-TRINITY_DN24911_c0_g2_i1	NA	mediumpurple4
cluster36058-TRINITY_DN24902_c0_g1_i1	NA	mediumpurple4
cluster36060-TRINITY_DN24965_c1_g1_i1	NA	mediumpurple4
cluster36061-TRINITY_DN24965_c1_g2_i2	NA	mediumpurple4
cluster11855-TRINITY_DN7930_c0_g1_i4	NA	mediumpurple4
cluster36131-TRINITY_DN7932_c1_g1_i1	NA	mediumpurple4
cluster11064-TRINITY_DN7953_c0_g1_i3	NA	mediumpurple4
cluster18952-TRINITY_DN7953_c0_g1_i6	NA	mediumpurple4
cluster36165-TRINITY_DN7905_c0_g1_i3	NA	mediumpurple4
cluster428-TRINITY_DN7956_c0_g1_i9	NA	mediumpurple4
cluster36192-TRINITY_DN39948_c0_g1_i1	NA	mediumpurple4
cluster25299-TRINITY_DN39965_c0_g1_i1	NA	mediumpurple4
cluster36205-TRINITY_DN39965_c0_g1_i2	NA	mediumpurple4
cluster36240-TRINITY_DN39919_c0_g1_i1	NA	mediumpurple4
cluster36329-TRINITY_DN2215_c0_g1_i10	NA	mediumpurple4
cluster11870-TRINITY_DN2215_c0_g1_i3	NA	mediumpurple4
cluster36332-TRINITY_DN2215_c0_g1_i8	NA	mediumpurple4
cluster36367-TRINITY_DN2213_c0_g1_i26	NA	mediumpurple4
cluster36369-TRINITY_DN2213_c0_g1_i37	NA	mediumpurple4
cluster36371-TRINITY_DN2213_c0_g1_i49	NA	mediumpurple4
cluster36373-TRINITY_DN2235_c0_g1_i15	NA	mediumpurple4
cluster36375-TRINITY_DN2235_c0_g1_i3	NA	mediumpurple4
cluster36399-TRINITY_DN2229_c0_g1_i3	NA	mediumpurple4
cluster36400-TRINITY_DN2229_c0_g1_i4	NA	mediumpurple4
cluster36409-TRINITY_DN2254_c1_g1_i1	NA	mediumpurple4
cluster36411-TRINITY_DN2265_c0_g1_i6	NA	mediumpurple4
cluster36417-TRINITY_DN2216_c1_g1_i18	NA	mediumpurple4
cluster25233-TRINITY_DN2216_c1_g1_i30	NA	mediumpurple4
cluster36420-TRINITY_DN2216_c1_g1_i32	NA	mediumpurple4
cluster9563-TRINITY_DN2216_c1_g1_i35	NA	mediumpurple4
cluster36425-TRINITY_DN2298_c0_g1_i17	NA	mediumpurple4
cluster36465-TRINITY_DN2225_c1_g1_i13	NA	mediumpurple4
cluster36468-TRINITY_DN2225_c1_g1_i18	NA	mediumpurple4
cluster36470-TRINITY_DN2225_c1_g1_i23	NA	mediumpurple4
cluster36473-TRINITY_DN2225_c1_g1_i3	NA	mediumpurple4
cluster36478-TRINITY_DN2225_c1_g1_i8	NA	mediumpurple4
cluster5748-TRINITY_DN2295_c0_g1_i9	NA	mediumpurple4
cluster15799-TRINITY_DN2271_c0_g2_i2	NA	mediumpurple4
cluster36515-TRINITY_DN30210_c0_g1_i2	NA	mediumpurple4
cluster36532-TRINITY_DN30238_c1_g3_i1	NA	mediumpurple4
cluster36558-TRINITY_DN30268_c0_g1_i1	NA	mediumpurple4
cluster36571-TRINITY_DN30296_c0_g1_i1	NA	mediumpurple4
cluster36587-TRINITY_DN30220_c0_g1_i1	NA	mediumpurple4
cluster36598-TRINITY_DN30204_c0_g1_i1	NA	mediumpurple4
cluster36599-TRINITY_DN30204_c1_g1_i1	NA	mediumpurple4
cluster36600-TRINITY_DN30207_c0_g1_i1	NA	mediumpurple4
cluster36619-TRINITY_DN3377_c1_g1_i1	NA	mediumpurple4
cluster36640-TRINITY_DN3379_c0_g1_i2	NA	mediumpurple4
cluster36670-TRINITY_DN3360_c0_g1_i9	NA	mediumpurple4
cluster36671-TRINITY_DN3360_c2_g1_i1	NA	mediumpurple4
cluster36716-TRINITY_DN3376_c0_g2_i1	NA	mediumpurple4
cluster36719-TRINITY_DN3376_c1_g2_i1	NA	mediumpurple4
cluster36871-TRINITY_DN12104_c0_g1_i1	NA	mediumpurple4
cluster36873-TRINITY_DN12184_c0_g2_i1	NA	mediumpurple4
cluster36882-TRINITY_DN12100_c0_g1_i1	NA	mediumpurple4
cluster8340-TRINITY_DN12183_c0_g1_i4	NA	mediumpurple4
cluster36895-TRINITY_DN12167_c0_g1_i1	NA	mediumpurple4
cluster36919-TRINITY_DN12190_c0_g1_i1	NA	mediumpurple4
cluster36940-TRINITY_DN12148_c0_g1_i1	NA	mediumpurple4
cluster36942-TRINITY_DN12148_c0_g3_i1	NA	mediumpurple4
cluster25040-TRINITY_DN12152_c0_g1_i1	NA	mediumpurple4
cluster7322-TRINITY_DN12126_c0_g1_i23	NA	mediumpurple4
cluster37028-TRINITY_DN66804_c0_g1_i1	NA	mediumpurple4
cluster37043-TRINITY_DN1396_c0_g1_i10	NA	mediumpurple4
cluster37046-TRINITY_DN1396_c0_g1_i8	NA	mediumpurple4
cluster37058-TRINITY_DN1323_c0_g1_i2	NA	mediumpurple4
cluster16864-TRINITY_DN1323_c3_g1_i2	NA	mediumpurple4
cluster22186-TRINITY_DN1383_c0_g2_i2	NA	mediumpurple4
cluster37101-TRINITY_DN1383_c0_g2_i4	NA	mediumpurple4
cluster37122-TRINITY_DN1381_c0_g1_i12	NA	mediumpurple4
cluster37128-TRINITY_DN1381_c0_g1_i30	NA	mediumpurple4
cluster37131-TRINITY_DN1317_c0_g1_i10	NA	mediumpurple4
cluster37132-TRINITY_DN1317_c0_g1_i12	NA	mediumpurple4
cluster37133-TRINITY_DN1317_c0_g1_i13	NA	mediumpurple4
cluster37134-TRINITY_DN1317_c0_g1_i14	NA	mediumpurple4
cluster37208-TRINITY_DN1316_c0_g2_i1	NA	mediumpurple4
cluster37209-TRINITY_DN1316_c1_g1_i1	NA	mediumpurple4
cluster37211-TRINITY_DN1330_c0_g2_i1	NA	mediumpurple4
cluster37217-TRINITY_DN1352_c0_g1_i3	NA	mediumpurple4
cluster14891-TRINITY_DN1373_c1_g1_i4	NA	mediumpurple4
cluster37224-TRINITY_DN1300_c0_g2_i1	NA	mediumpurple4
cluster37238-TRINITY_DN1395_c0_g1_i1	NA	mediumpurple4
cluster37358-TRINITY_DN29103_c0_g3_i1	NA	mediumpurple4
cluster37384-TRINITY_DN29121_c0_g2_i1	NA	mediumpurple4
cluster37385-TRINITY_DN29121_c0_g3_i1	NA	mediumpurple4
cluster37403-TRINITY_DN36817_c0_g1_i1	NA	mediumpurple4
cluster37404-TRINITY_DN36817_c0_g2_i2	NA	mediumpurple4
cluster37465-TRINITY_DN36862_c0_g2_i1	NA	mediumpurple4
cluster37470-TRINITY_DN36828_c0_g1_i1	NA	mediumpurple4
cluster37493-TRINITY_DN65507_c0_g1_i1	NA	mediumpurple4
cluster37523-TRINITY_DN65578_c0_g1_i1	NA	mediumpurple4
cluster37592-TRINITY_DN11216_c0_g1_i1	NA	mediumpurple4
cluster37621-TRINITY_DN11259_c0_g1_i1	NA	mediumpurple4
cluster37622-TRINITY_DN11277_c0_g1_i10	NA	mediumpurple4
cluster37624-TRINITY_DN11277_c0_g1_i15	NA	mediumpurple4
cluster37625-TRINITY_DN11277_c0_g1_i2	NA	mediumpurple4
cluster37626-TRINITY_DN11277_c0_g1_i7	NA	mediumpurple4
cluster24863-TRINITY_DN11293_c0_g1_i4	NA	mediumpurple4
cluster37667-TRINITY_DN11273_c0_g1_i1	NA	mediumpurple4
cluster37679-TRINITY_DN39878_c0_g1_i1	NA	mediumpurple4
cluster37680-TRINITY_DN39878_c0_g2_i1	NA	mediumpurple4
cluster37715-TRINITY_DN39851_c0_g2_i1	NA	mediumpurple4
cluster37720-TRINITY_DN39812_c0_g1_i1	NA	mediumpurple4
cluster37763-TRINITY_DN54193_c0_g1_i1	NA	mediumpurple4
cluster22953-TRINITY_DN54191_c0_g1_i1	NA	mediumpurple4
cluster37832-TRINITY_DN54148_c0_g1_i1	NA	mediumpurple4
cluster37950-TRINITY_DN66734_c0_g1_i1	NA	mediumpurple4
cluster38001-TRINITY_DN24785_c0_g1_i2	NA	mediumpurple4
cluster38004-TRINITY_DN24736_c0_g1_i1	NA	mediumpurple4
cluster13173-TRINITY_DN24747_c0_g1_i2	NA	mediumpurple4
cluster38070-TRINITY_DN24752_c0_g1_i1	NA	mediumpurple4
cluster38079-TRINITY_DN24743_c0_g1_i1	NA	mediumpurple4
cluster38080-TRINITY_DN24743_c0_g2_i1	NA	mediumpurple4
cluster38116-TRINITY_DN22156_c0_g1_i10	NA	mediumpurple4
cluster38132-TRINITY_DN22140_c1_g1_i2	NA	mediumpurple4
cluster20372-TRINITY_DN22138_c0_g2_i3	NA	mediumpurple4
cluster38163-TRINITY_DN22138_c0_g5_i1	NA	mediumpurple4
cluster38175-TRINITY_DN22135_c0_g1_i1	NA	mediumpurple4
cluster17636-TRINITY_DN22114_c0_g1_i11	NA	mediumpurple4
cluster18375-TRINITY_DN22114_c0_g1_i20	NA	mediumpurple4
cluster18713-TRINITY_DN73128_c0_g1_i2	NA	mediumpurple4
cluster38216-TRINITY_DN73135_c0_g3_i1	NA	mediumpurple4
cluster38232-TRINITY_DN73175_c0_g1_i6	NA	mediumpurple4
cluster38236-TRINITY_DN73202_c0_g1_i1	NA	mediumpurple4
cluster38306-TRINITY_DN49916_c0_g1_i1	NA	mediumpurple4
cluster38375-TRINITY_DN2629_c0_g1_i2	NA	mediumpurple4
cluster17152-TRINITY_DN2629_c0_g1_i23	NA	mediumpurple4
cluster38378-TRINITY_DN2629_c0_g1_i7	NA	mediumpurple4
cluster38402-TRINITY_DN2612_c0_g1_i5	NA	mediumpurple4
cluster38414-TRINITY_DN2618_c0_g1_i6	NA	mediumpurple4
cluster38415-TRINITY_DN2618_c2_g1_i1	NA	mediumpurple4
cluster38427-TRINITY_DN2682_c0_g1_i17	NA	mediumpurple4
cluster38429-TRINITY_DN2687_c0_g1_i2	NA	mediumpurple4
cluster38440-TRINITY_DN2690_c0_g1_i6	NA	mediumpurple4
cluster38451-TRINITY_DN2633_c0_g1_i14	NA	mediumpurple4
cluster21548-TRINITY_DN2633_c0_g1_i16	NA	mediumpurple4
cluster38455-TRINITY_DN2685_c0_g1_i10	NA	mediumpurple4
cluster38511-TRINITY_DN2666_c0_g1_i14	NA	mediumpurple4
cluster38512-TRINITY_DN2666_c0_g1_i26	NA	mediumpurple4
cluster14473-TRINITY_DN2666_c0_g1_i29	NA	mediumpurple4
cluster38513-TRINITY_DN2666_c0_g1_i7	NA	mediumpurple4
cluster38530-TRINITY_DN2605_c0_g2_i3	NA	mediumpurple4
cluster38536-TRINITY_DN2626_c1_g1_i1	NA	mediumpurple4
cluster38557-TRINITY_DN2694_c0_g1_i5	NA	mediumpurple4
cluster38564-TRINITY_DN2659_c1_g3_i1	NA	mediumpurple4
cluster2878-TRINITY_DN6691_c1_g2_i4	NA	mediumpurple4
cluster17424-TRINITY_DN6684_c0_g1_i1	NA	mediumpurple4
cluster38735-TRINITY_DN80368_c0_g1_i1	NA	mediumpurple4
cluster38746-TRINITY_DN80378_c0_g1_i1	NA	mediumpurple4
cluster38783-TRINITY_DN80358_c0_g1_i1	NA	mediumpurple4
cluster38851-TRINITY_DN5209_c0_g1_i38	NA	mediumpurple4
cluster38855-TRINITY_DN5213_c0_g1_i4	NA	mediumpurple4
cluster9501-TRINITY_DN5278_c0_g1_i7	NA	mediumpurple4
cluster38863-TRINITY_DN5279_c0_g1_i60	NA	mediumpurple4
cluster7003-TRINITY_DN5274_c0_g1_i2	NA	mediumpurple4
cluster38871-TRINITY_DN5274_c0_g1_i3	NA	mediumpurple4
cluster38872-TRINITY_DN5274_c0_g1_i4	NA	mediumpurple4
cluster38878-TRINITY_DN5249_c0_g1_i16	NA	mediumpurple4
cluster38905-TRINITY_DN5237_c0_g1_i1	NA	mediumpurple4
cluster25374-TRINITY_DN33362_c0_g2_i1	NA	mediumpurple4
cluster38953-TRINITY_DN33388_c0_g1_i1	NA	mediumpurple4
cluster38959-TRINITY_DN33380_c0_g1_i1	NA	mediumpurple4
cluster38960-TRINITY_DN33380_c1_g1_i1	NA	mediumpurple4
cluster38992-TRINITY_DN33347_c0_g1_i1	NA	mediumpurple4
cluster38995-TRINITY_DN33350_c0_g1_i1	NA	mediumpurple4
cluster38996-TRINITY_DN33350_c0_g1_i3	NA	mediumpurple4
cluster39016-TRINITY_DN19646_c0_g1_i4	NA	mediumpurple4
cluster23501-TRINITY_DN19606_c0_g1_i1	NA	mediumpurple4
cluster39087-TRINITY_DN19640_c0_g1_i1	NA	mediumpurple4
cluster39096-TRINITY_DN19697_c0_g1_i1	NA	mediumpurple4
cluster39119-TRINITY_DN19663_c0_g1_i2	NA	mediumpurple4
cluster39120-TRINITY_DN19663_c0_g2_i1	NA	mediumpurple4
cluster39125-TRINITY_DN37393_c0_g2_i1	NA	mediumpurple4
cluster39126-TRINITY_DN37393_c0_g3_i1	NA	mediumpurple4
cluster39143-TRINITY_DN37301_c0_g1_i1	NA	mediumpurple4
cluster2804-TRINITY_DN37322_c0_g1_i17	NA	mediumpurple4
cluster39163-TRINITY_DN37327_c0_g1_i1	NA	mediumpurple4
cluster4080-TRINITY_DN37371_c0_g1_i3	NA	mediumpurple4
cluster39187-TRINITY_DN37310_c0_g1_i3	NA	mediumpurple4
cluster16131-TRINITY_DN37310_c0_g1_i4	NA	mediumpurple4
cluster39199-TRINITY_DN76607_c0_g1_i1	NA	mediumpurple4
cluster25417-TRINITY_DN76605_c0_g1_i1	NA	mediumpurple4
cluster39219-TRINITY_DN76682_c0_g1_i1	NA	mediumpurple4
cluster39220-TRINITY_DN76682_c0_g2_i1	NA	mediumpurple4
cluster39221-TRINITY_DN76682_c0_g3_i1	NA	mediumpurple4
cluster39236-TRINITY_DN76691_c0_g1_i1	NA	mediumpurple4
cluster39258-TRINITY_DN61968_c0_g1_i1	NA	mediumpurple4
cluster39259-TRINITY_DN61968_c0_g2_i1	NA	mediumpurple4
cluster39361-TRINITY_DN36432_c0_g1_i1	NA	mediumpurple4
cluster39367-TRINITY_DN36430_c0_g1_i1	NA	mediumpurple4
cluster39368-TRINITY_DN36430_c0_g2_i3	NA	mediumpurple4
cluster39405-TRINITY_DN24856_c0_g1_i1	NA	mediumpurple4
cluster39422-TRINITY_DN24830_c0_g1_i1	NA	mediumpurple4
cluster39437-TRINITY_DN24851_c0_g2_i1	NA	mediumpurple4
cluster39442-TRINITY_DN24828_c0_g1_i1	NA	mediumpurple4
cluster39449-TRINITY_DN24844_c0_g1_i1	NA	mediumpurple4
cluster39482-TRINITY_DN24820_c0_g2_i2	NA	mediumpurple4
cluster39491-TRINITY_DN24826_c0_g1_i2	NA	mediumpurple4
cluster15900-TRINITY_DN24826_c0_g1_i4	NA	mediumpurple4
cluster39506-TRINITY_DN24845_c0_g1_i2	NA	mediumpurple4
cluster39584-TRINITY_DN6114_c0_g1_i6	NA	mediumpurple4
cluster39609-TRINITY_DN6104_c0_g1_i1	NA	mediumpurple4
cluster39618-TRINITY_DN6177_c0_g1_i4	NA	mediumpurple4
cluster14460-TRINITY_DN6177_c0_g1_i5	NA	mediumpurple4
cluster39624-TRINITY_DN6160_c0_g1_i1	NA	mediumpurple4
cluster39642-TRINITY_DN6139_c1_g1_i1	NA	mediumpurple4
cluster39655-TRINITY_DN6149_c0_g1_i2	NA	mediumpurple4
cluster15075-TRINITY_DN6195_c0_g1_i13	NA	mediumpurple4
cluster39671-TRINITY_DN6142_c0_g2_i2	NA	mediumpurple4
cluster39675-TRINITY_DN6124_c0_g2_i1	NA	mediumpurple4
cluster39712-TRINITY_DN6150_c0_g1_i9	NA	mediumpurple4
cluster39732-TRINITY_DN21955_c0_g1_i1	NA	mediumpurple4
cluster39757-TRINITY_DN21997_c0_g1_i1	NA	mediumpurple4
cluster39758-TRINITY_DN21969_c0_g1_i2	NA	mediumpurple4
cluster39761-TRINITY_DN21976_c0_g2_i1	NA	mediumpurple4
cluster39780-TRINITY_DN21975_c0_g1_i5	NA	mediumpurple4
cluster39800-TRINITY_DN21974_c0_g1_i1	NA	mediumpurple4
cluster39807-TRINITY_DN21917_c0_g1_i1	NA	mediumpurple4
cluster39828-TRINITY_DN21963_c0_g1_i1	NA	mediumpurple4
cluster39856-TRINITY_DN61500_c0_g1_i1	NA	mediumpurple4
cluster39886-TRINITY_DN61417_c0_g3_i2	NA	mediumpurple4
cluster39895-TRINITY_DN61420_c0_g1_i1	NA	mediumpurple4
cluster39896-TRINITY_DN61420_c0_g1_i2	NA	mediumpurple4
cluster39915-TRINITY_DN51760_c0_g1_i1	NA	mediumpurple4
cluster39917-TRINITY_DN51749_c0_g2_i1	NA	mediumpurple4
cluster39920-TRINITY_DN51725_c0_g1_i1	NA	mediumpurple4
cluster39942-TRINITY_DN51796_c0_g1_i1	NA	mediumpurple4
cluster39954-TRINITY_DN51746_c0_g1_i1	NA	mediumpurple4
cluster39960-TRINITY_DN51708_c0_g1_i1	NA	mediumpurple4
cluster40016-TRINITY_DN47199_c0_g1_i1	NA	mediumpurple4
cluster25298-TRINITY_DN47128_c0_g1_i1	NA	mediumpurple4
cluster25230-TRINITY_DN49148_c0_g1_i1	NA	mediumpurple4
cluster40078-TRINITY_DN49148_c0_g3_i1	NA	mediumpurple4
cluster40081-TRINITY_DN49138_c0_g1_i1	NA	mediumpurple4
cluster40106-TRINITY_DN49100_c0_g3_i1	NA	mediumpurple4
cluster40122-TRINITY_DN49186_c0_g1_i1	NA	mediumpurple4
cluster40126-TRINITY_DN49103_c0_g2_i1	NA	mediumpurple4
cluster40127-TRINITY_DN49103_c0_g3_i1	NA	mediumpurple4
cluster40135-TRINITY_DN49195_c0_g2_i1	NA	mediumpurple4
cluster40145-TRINITY_DN49102_c0_g1_i1	NA	mediumpurple4
cluster40215-TRINITY_DN6940_c0_g1_i4	NA	mediumpurple4
cluster40229-TRINITY_DN6976_c1_g1_i1	NA	mediumpurple4
cluster40235-TRINITY_DN6917_c0_g1_i19	NA	mediumpurple4
cluster10385-TRINITY_DN6917_c0_g1_i2	NA	mediumpurple4
cluster21910-TRINITY_DN6914_c0_g1_i1	NA	mediumpurple4
cluster40257-TRINITY_DN6954_c0_g3_i1	NA	mediumpurple4
cluster40261-TRINITY_DN6903_c0_g1_i16	NA	mediumpurple4
cluster40280-TRINITY_DN6955_c0_g1_i1	NA	mediumpurple4
cluster40315-TRINITY_DN16816_c0_g1_i1	NA	mediumpurple4
cluster40365-TRINITY_DN16828_c0_g1_i1	NA	mediumpurple4
cluster40366-TRINITY_DN16828_c0_g1_i2	NA	mediumpurple4
cluster40379-TRINITY_DN16863_c0_g1_i1	NA	mediumpurple4
cluster40385-TRINITY_DN16803_c0_g1_i1	NA	mediumpurple4
cluster40386-TRINITY_DN16803_c0_g2_i1	NA	mediumpurple4
cluster40417-TRINITY_DN51303_c0_g1_i1	NA	mediumpurple4
cluster40418-TRINITY_DN51303_c0_g2_i1	NA	mediumpurple4
cluster40448-TRINITY_DN51319_c0_g1_i1	NA	mediumpurple4
cluster40449-TRINITY_DN51319_c0_g2_i1	NA	mediumpurple4
cluster40475-TRINITY_DN51306_c0_g1_i1	NA	mediumpurple4
cluster40476-TRINITY_DN51306_c0_g2_i1	NA	mediumpurple4
cluster18366-TRINITY_DN51306_c0_g3_i1	NA	mediumpurple4
cluster40488-TRINITY_DN51370_c0_g1_i1	NA	mediumpurple4
cluster40583-TRINITY_DN40625_c1_g1_i1	NA	mediumpurple4
cluster40622-TRINITY_DN40682_c0_g1_i1	NA	mediumpurple4
cluster40623-TRINITY_DN40682_c0_g1_i2	NA	mediumpurple4
cluster40644-TRINITY_DN40645_c0_g1_i1	NA	mediumpurple4
cluster40645-TRINITY_DN40645_c0_g2_i1	NA	mediumpurple4
cluster40648-TRINITY_DN40668_c0_g1_i1	NA	mediumpurple4
cluster40649-TRINITY_DN40668_c0_g2_i1	NA	mediumpurple4
cluster40673-TRINITY_DN53264_c0_g1_i1	NA	mediumpurple4
cluster40676-TRINITY_DN53220_c0_g1_i1	NA	mediumpurple4
cluster40679-TRINITY_DN53250_c0_g1_i1	NA	mediumpurple4
cluster40708-TRINITY_DN53261_c0_g1_i1	NA	mediumpurple4
cluster40709-TRINITY_DN53261_c0_g2_i1	NA	mediumpurple4
cluster40738-TRINITY_DN53265_c0_g1_i1	NA	mediumpurple4
cluster40760-TRINITY_DN59179_c0_g1_i1	NA	mediumpurple4
cluster40762-TRINITY_DN59179_c0_g2_i2	NA	mediumpurple4
cluster40800-TRINITY_DN59108_c0_g2_i1	NA	mediumpurple4
cluster11220-TRINITY_DN6293_c0_g1_i17	NA	mediumpurple4
cluster23178-TRINITY_DN6293_c0_g1_i33	NA	mediumpurple4
cluster40906-TRINITY_DN6276_c0_g3_i1	NA	mediumpurple4
cluster40907-TRINITY_DN6291_c0_g1_i3	NA	mediumpurple4
cluster40915-TRINITY_DN6215_c0_g1_i17	NA	mediumpurple4
cluster40921-TRINITY_DN6215_c0_g2_i1	NA	mediumpurple4
cluster9865-TRINITY_DN6281_c0_g1_i8	NA	mediumpurple4
cluster40977-TRINITY_DN6281_c0_g3_i1	NA	mediumpurple4
cluster41004-TRINITY_DN6290_c0_g1_i1	NA	mediumpurple4
cluster41005-TRINITY_DN6290_c0_g1_i2	NA	mediumpurple4
cluster41037-TRINITY_DN12668_c1_g1_i1	NA	mediumpurple4
cluster41038-TRINITY_DN12668_c1_g2_i1	NA	mediumpurple4
cluster41039-TRINITY_DN12662_c0_g1_i1	NA	mediumpurple4
cluster41040-TRINITY_DN12662_c0_g1_i3	NA	mediumpurple4
cluster17153-TRINITY_DN12650_c0_g1_i3	NA	mediumpurple4
cluster19873-TRINITY_DN12646_c0_g1_i1	NA	mediumpurple4
cluster22393-TRINITY_DN12689_c0_g1_i2	NA	mediumpurple4
cluster41082-TRINITY_DN12622_c0_g1_i2	NA	mediumpurple4
cluster15669-TRINITY_DN12608_c0_g1_i13	NA	mediumpurple4
cluster41107-TRINITY_DN12608_c0_g1_i17	NA	mediumpurple4
cluster41108-TRINITY_DN12608_c0_g1_i18	NA	mediumpurple4
cluster41109-TRINITY_DN12608_c0_g1_i2	NA	mediumpurple4
cluster41129-TRINITY_DN12601_c0_g1_i1	NA	mediumpurple4
cluster41130-TRINITY_DN12601_c0_g2_i1	NA	mediumpurple4
cluster41133-TRINITY_DN12657_c1_g1_i1	NA	mediumpurple4
cluster7811-TRINITY_DN3745_c0_g1_i2	NA	mediumpurple4
cluster19332-TRINITY_DN3752_c0_g1_i1	NA	mediumpurple4
cluster6714-TRINITY_DN3752_c0_g1_i2	NA	mediumpurple4
cluster41260-TRINITY_DN3798_c0_g1_i4	NA	mediumpurple4
cluster41261-TRINITY_DN3798_c1_g1_i1	NA	mediumpurple4
cluster18535-TRINITY_DN3716_c0_g1_i1	NA	mediumpurple4
cluster41278-TRINITY_DN3716_c0_g1_i2	NA	mediumpurple4
cluster41279-TRINITY_DN3716_c0_g1_i3	NA	mediumpurple4
cluster41283-TRINITY_DN3754_c0_g1_i2	NA	mediumpurple4
cluster41284-TRINITY_DN3754_c0_g1_i6	NA	mediumpurple4
cluster41285-TRINITY_DN3789_c0_g1_i1	NA	mediumpurple4
cluster41286-TRINITY_DN3789_c0_g1_i2	NA	mediumpurple4
cluster41298-TRINITY_DN3773_c0_g1_i31	NA	mediumpurple4
cluster41304-TRINITY_DN3773_c0_g2_i2	NA	mediumpurple4
cluster41305-TRINITY_DN3773_c0_g2_i3	NA	mediumpurple4
cluster41308-TRINITY_DN3722_c0_g1_i1	NA	mediumpurple4
cluster41309-TRINITY_DN3722_c0_g1_i2	NA	mediumpurple4
cluster41310-TRINITY_DN3792_c0_g1_i1	NA	mediumpurple4
cluster41320-TRINITY_DN3715_c0_g1_i14	NA	mediumpurple4
cluster41330-TRINITY_DN3715_c0_g1_i8	NA	mediumpurple4
cluster41337-TRINITY_DN3775_c0_g2_i1	NA	mediumpurple4
cluster17146-TRINITY_DN3712_c1_g2_i8	NA	mediumpurple4
cluster41375-TRINITY_DN26458_c0_g1_i1	NA	mediumpurple4
cluster41385-TRINITY_DN26455_c0_g2_i1	NA	mediumpurple4
cluster41394-TRINITY_DN26410_c0_g2_i1	NA	mediumpurple4
cluster41397-TRINITY_DN26423_c0_g2_i1	NA	mediumpurple4
cluster41398-TRINITY_DN26423_c0_g2_i2	NA	mediumpurple4
cluster41409-TRINITY_DN26487_c0_g2_i1	NA	mediumpurple4
cluster6140-TRINITY_DN26463_c0_g2_i3	NA	mediumpurple4
cluster8093-TRINITY_DN26408_c0_g1_i1	NA	mediumpurple4
cluster41439-TRINITY_DN26411_c0_g1_i1	NA	mediumpurple4
cluster41455-TRINITY_DN26461_c0_g1_i6	NA	mediumpurple4
cluster41462-TRINITY_DN65163_c0_g1_i1	NA	mediumpurple4
cluster41473-TRINITY_DN65104_c0_g1_i1	NA	mediumpurple4
cluster41498-TRINITY_DN65177_c0_g1_i1	NA	mediumpurple4
cluster41520-TRINITY_DN65200_c0_g2_i1	NA	mediumpurple4
cluster41557-TRINITY_DN18359_c0_g1_i1	NA	mediumpurple4
cluster41559-TRINITY_DN18373_c0_g1_i1	NA	mediumpurple4
cluster41563-TRINITY_DN18340_c0_g1_i1	NA	mediumpurple4
cluster41564-TRINITY_DN18340_c0_g1_i2	NA	mediumpurple4
cluster41565-TRINITY_DN18340_c0_g2_i2	NA	mediumpurple4
cluster41594-TRINITY_DN18309_c0_g1_i1	NA	mediumpurple4
cluster41607-TRINITY_DN18395_c0_g1_i1	NA	mediumpurple4
cluster41625-TRINITY_DN18396_c0_g1_i2	NA	mediumpurple4
cluster41632-TRINITY_DN18360_c0_g1_i1	NA	mediumpurple4
cluster41648-TRINITY_DN76948_c0_g2_i1	NA	mediumpurple4
cluster41654-TRINITY_DN76940_c0_g2_i1	NA	mediumpurple4
cluster41717-TRINITY_DN68739_c0_g1_i1	NA	mediumpurple4
cluster41733-TRINITY_DN68751_c0_g1_i1	NA	mediumpurple4
cluster41740-TRINITY_DN68773_c0_g3_i1	NA	mediumpurple4
cluster41747-TRINITY_DN68782_c0_g1_i1	NA	mediumpurple4
cluster41760-TRINITY_DN68747_c0_g1_i7	NA	mediumpurple4
cluster41793-TRINITY_DN70682_c0_g1_i1	NA	mediumpurple4
cluster25513-TRINITY_DN70678_c0_g1_i2	NA	mediumpurple4
cluster41834-TRINITY_DN70144_c0_g1_i3	NA	mediumpurple4
cluster41837-TRINITY_DN70137_c0_g1_i1	NA	mediumpurple4
cluster41867-TRINITY_DN70172_c1_g1_i1	NA	mediumpurple4
cluster41880-TRINITY_DN70118_c0_g1_i1	NA	mediumpurple4
cluster41884-TRINITY_DN70139_c0_g2_i1	NA	mediumpurple4
cluster41898-TRINITY_DN70165_c0_g3_i1	NA	mediumpurple4
cluster42003-TRINITY_DN78153_c0_g1_i1	NA	mediumpurple4
cluster42024-TRINITY_DN78184_c0_g1_i1	NA	mediumpurple4
cluster42045-TRINITY_DN45635_c1_g1_i1	NA	mediumpurple4
cluster42048-TRINITY_DN45662_c0_g1_i1	NA	mediumpurple4
cluster42072-TRINITY_DN45696_c0_g2_i1	NA	mediumpurple4
cluster42085-TRINITY_DN45613_c0_g1_i5	NA	mediumpurple4
cluster42108-TRINITY_DN45646_c0_g1_i1	NA	mediumpurple4
cluster42158-TRINITY_DN17594_c0_g1_i1	NA	mediumpurple4
cluster42178-TRINITY_DN17541_c0_g2_i1	NA	mediumpurple4
cluster42182-TRINITY_DN17539_c0_g1_i2	NA	mediumpurple4
cluster11655-TRINITY_DN17585_c0_g1_i1	NA	mediumpurple4
cluster42303-TRINITY_DN31840_c0_g1_i1	NA	mediumpurple4
cluster42304-TRINITY_DN31840_c0_g2_i1	NA	mediumpurple4
cluster42309-TRINITY_DN31828_c0_g3_i3	NA	mediumpurple4
cluster42325-TRINITY_DN28350_c0_g2_i1	NA	mediumpurple4
cluster42326-TRINITY_DN28350_c0_g3_i1	NA	mediumpurple4
cluster12598-TRINITY_DN28382_c1_g1_i10	NA	mediumpurple4
cluster42354-TRINITY_DN28322_c0_g1_i3	NA	mediumpurple4
cluster13281-TRINITY_DN28372_c0_g1_i1	NA	mediumpurple4
cluster42421-TRINITY_DN28385_c0_g1_i1	NA	mediumpurple4
cluster42435-TRINITY_DN47712_c0_g1_i1	NA	mediumpurple4
cluster42440-TRINITY_DN47765_c0_g2_i1	NA	mediumpurple4
cluster42446-TRINITY_DN47789_c0_g1_i1	NA	mediumpurple4
cluster42465-TRINITY_DN47726_c0_g2_i1	NA	mediumpurple4
cluster42470-TRINITY_DN47704_c0_g1_i1	NA	mediumpurple4
cluster42561-TRINITY_DN82193_c0_g1_i1	NA	mediumpurple4
cluster42650-TRINITY_DN82326_c0_g1_i1	NA	mediumpurple4
cluster42698-TRINITY_DN82387_c0_g1_i1	NA	mediumpurple4
cluster42727-TRINITY_DN35355_c0_g1_i1	NA	mediumpurple4
cluster18625-TRINITY_DN35305_c0_g1_i3	NA	mediumpurple4
cluster42737-TRINITY_DN35318_c1_g1_i10	NA	mediumpurple4
cluster42745-TRINITY_DN35389_c0_g3_i1	NA	mediumpurple4
cluster42755-TRINITY_DN35324_c0_g2_i1	NA	mediumpurple4
cluster42765-TRINITY_DN35363_c0_g1_i1	NA	mediumpurple4
cluster42781-TRINITY_DN35300_c0_g1_i1	NA	mediumpurple4
cluster42789-TRINITY_DN58420_c0_g1_i2	NA	mediumpurple4
cluster42820-TRINITY_DN58419_c0_g1_i1	NA	mediumpurple4
cluster42830-TRINITY_DN58406_c0_g1_i1	NA	mediumpurple4
cluster42833-TRINITY_DN58488_c0_g3_i1	NA	mediumpurple4
cluster42856-TRINITY_DN43629_c0_g1_i1	NA	mediumpurple4
cluster42895-TRINITY_DN43687_c0_g1_i1	NA	mediumpurple4
cluster25206-TRINITY_DN35607_c0_g2_i1	NA	mediumpurple4
cluster22468-TRINITY_DN35679_c1_g1_i1	NA	mediumpurple4
cluster43089-TRINITY_DN18524_c0_g1_i1	NA	mediumpurple4
cluster43144-TRINITY_DN18525_c0_g1_i1	NA	mediumpurple4
cluster43178-TRINITY_DN18593_c0_g1_i1	NA	mediumpurple4
cluster9867-TRINITY_DN18593_c0_g1_i3	NA	mediumpurple4
cluster43179-TRINITY_DN18593_c0_g2_i1	NA	mediumpurple4
cluster43187-TRINITY_DN18553_c0_g1_i1	NA	mediumpurple4
cluster43202-TRINITY_DN69034_c0_g1_i1	NA	mediumpurple4
cluster43209-TRINITY_DN69047_c0_g3_i1	NA	mediumpurple4
cluster4448-TRINITY_DN69073_c1_g1_i2	NA	mediumpurple4
cluster43219-TRINITY_DN69093_c0_g1_i1	NA	mediumpurple4
cluster43222-TRINITY_DN69093_c0_g4_i1	NA	mediumpurple4
cluster43223-TRINITY_DN69093_c0_g5_i1	NA	mediumpurple4
cluster43226-TRINITY_DN69030_c0_g1_i1	NA	mediumpurple4
cluster43248-TRINITY_DN69064_c0_g1_i1	NA	mediumpurple4
cluster43256-TRINITY_DN69096_c1_g1_i1	NA	mediumpurple4
cluster43298-TRINITY_DN16288_c1_g1_i6	NA	mediumpurple4
cluster43299-TRINITY_DN16288_c1_g1_i7	NA	mediumpurple4
cluster43320-TRINITY_DN16237_c0_g1_i7	NA	mediumpurple4
cluster43335-TRINITY_DN16225_c0_g1_i1	NA	mediumpurple4
cluster43350-TRINITY_DN16269_c0_g2_i1	NA	mediumpurple4
cluster43351-TRINITY_DN16269_c1_g1_i12	NA	mediumpurple4
cluster43352-TRINITY_DN16269_c1_g1_i20	NA	mediumpurple4
cluster43353-TRINITY_DN16269_c1_g1_i9	NA	mediumpurple4
cluster43442-TRINITY_DN56995_c0_g1_i1	NA	mediumpurple4
cluster43452-TRINITY_DN56950_c0_g1_i1	NA	mediumpurple4
cluster43464-TRINITY_DN56968_c0_g1_i1	NA	mediumpurple4
cluster43504-TRINITY_DN25131_c1_g1_i1	NA	mediumpurple4
cluster3169-TRINITY_DN55677_c0_g1_i1	NA	mediumpurple4
cluster43569-TRINITY_DN55632_c0_g1_i1	NA	mediumpurple4
cluster43595-TRINITY_DN55651_c0_g1_i1	NA	mediumpurple4
cluster43671-TRINITY_DN32677_c0_g1_i1	NA	mediumpurple4
cluster43684-TRINITY_DN32675_c0_g1_i1	NA	mediumpurple4
cluster43688-TRINITY_DN32642_c0_g1_i1	NA	mediumpurple4
cluster43690-TRINITY_DN32623_c1_g1_i1	NA	mediumpurple4
cluster43728-TRINITY_DN32649_c1_g3_i1	NA	mediumpurple4
cluster43731-TRINITY_DN32612_c0_g1_i1	NA	mediumpurple4
cluster43736-TRINITY_DN32612_c0_g1_i5	NA	mediumpurple4
cluster43861-TRINITY_DN64483_c0_g1_i1	NA	mediumpurple4
cluster43862-TRINITY_DN64485_c0_g1_i1	NA	mediumpurple4
cluster43883-TRINITY_DN61769_c1_g1_i1	NA	mediumpurple4
cluster7194-TRINITY_DN61739_c0_g1_i2	NA	mediumpurple4
cluster43938-TRINITY_DN61731_c0_g1_i4	NA	mediumpurple4
cluster43987-TRINITY_DN80415_c0_g1_i1	NA	mediumpurple4
cluster44029-TRINITY_DN80414_c0_g1_i1	NA	mediumpurple4
cluster44048-TRINITY_DN26086_c0_g1_i9	NA	mediumpurple4
cluster18390-TRINITY_DN26087_c0_g1_i9	NA	mediumpurple4
cluster44106-TRINITY_DN26012_c0_g1_i1	NA	mediumpurple4
cluster44122-TRINITY_DN26055_c0_g1_i1	NA	mediumpurple4
cluster44150-TRINITY_DN38282_c0_g2_i1	NA	mediumpurple4
cluster44169-TRINITY_DN38221_c0_g1_i1	NA	mediumpurple4
cluster44172-TRINITY_DN38264_c0_g1_i1	NA	mediumpurple4
cluster15958-TRINITY_DN38253_c0_g1_i3	NA	mediumpurple4
cluster44197-TRINITY_DN38299_c0_g2_i1	NA	mediumpurple4
cluster44198-TRINITY_DN38240_c0_g1_i1	NA	mediumpurple4
cluster44232-TRINITY_DN50039_c0_g1_i1	NA	mediumpurple4
cluster44249-TRINITY_DN50018_c0_g1_i1	NA	mediumpurple4
cluster44303-TRINITY_DN50098_c0_g1_i1	NA	mediumpurple4
cluster44320-TRINITY_DN80751_c0_g1_i1	NA	mediumpurple4
cluster44337-TRINITY_DN80761_c0_g1_i1	NA	mediumpurple4
cluster44356-TRINITY_DN80752_c0_g1_i1	NA	mediumpurple4
cluster44425-TRINITY_DN80293_c0_g1_i1	NA	mediumpurple4
cluster44500-TRINITY_DN55384_c0_g1_i1	NA	mediumpurple4
cluster23406-TRINITY_DN55349_c0_g1_i2	NA	mediumpurple4
cluster44518-TRINITY_DN55363_c0_g1_i3	NA	mediumpurple4
cluster22358-TRINITY_DN55369_c0_g1_i3	NA	mediumpurple4
cluster44526-TRINITY_DN55374_c0_g5_i1	NA	mediumpurple4
cluster44554-TRINITY_DN55393_c0_g2_i1	NA	mediumpurple4
cluster44573-TRINITY_DN55308_c0_g1_i1	NA	mediumpurple4
cluster44594-TRINITY_DN57150_c0_g1_i1	NA	mediumpurple4
cluster44596-TRINITY_DN57150_c0_g4_i1	NA	mediumpurple4
cluster24367-TRINITY_DN57194_c0_g3_i1	NA	mediumpurple4
cluster44620-TRINITY_DN57171_c0_g1_i1	NA	mediumpurple4
cluster44626-TRINITY_DN57156_c0_g3_i1	NA	mediumpurple4
cluster44645-TRINITY_DN57108_c0_g1_i1	NA	mediumpurple4
cluster44696-TRINITY_DN9677_c0_g2_i4	NA	mediumpurple4
cluster44739-TRINITY_DN9617_c0_g1_i1	NA	mediumpurple4
cluster44740-TRINITY_DN9617_c0_g2_i1	NA	mediumpurple4
cluster44875-TRINITY_DN82892_c0_g1_i1	NA	mediumpurple4
cluster44881-TRINITY_DN48072_c0_g1_i1	NA	mediumpurple4
cluster44883-TRINITY_DN48072_c0_g3_i1	NA	mediumpurple4
cluster44909-TRINITY_DN48062_c0_g1_i2	NA	mediumpurple4
cluster44928-TRINITY_DN48021_c0_g1_i1	NA	mediumpurple4
cluster44943-TRINITY_DN48014_c0_g1_i1	NA	mediumpurple4
cluster44961-TRINITY_DN18613_c0_g1_i1	NA	mediumpurple4
cluster45012-TRINITY_DN18653_c0_g1_i1	NA	mediumpurple4
cluster45025-TRINITY_DN18676_c0_g1_i1	NA	mediumpurple4
cluster45026-TRINITY_DN18676_c0_g1_i2	NA	mediumpurple4
cluster45027-TRINITY_DN18639_c0_g1_i2	NA	mediumpurple4
cluster45028-TRINITY_DN18639_c0_g1_i3	NA	mediumpurple4
cluster45054-TRINITY_DN18648_c1_g1_i1	NA	mediumpurple4
cluster5591-TRINITY_DN18622_c0_g1_i1	NA	mediumpurple4
cluster45059-TRINITY_DN18622_c1_g1_i1	NA	mediumpurple4
cluster45077-TRINITY_DN18181_c0_g1_i1	NA	mediumpurple4
cluster45120-TRINITY_DN18118_c0_g1_i1	NA	mediumpurple4
cluster45133-TRINITY_DN18153_c0_g1_i1	NA	mediumpurple4
cluster45134-TRINITY_DN18153_c0_g2_i1	NA	mediumpurple4
cluster45143-TRINITY_DN18176_c0_g2_i1	NA	mediumpurple4
cluster45144-TRINITY_DN18116_c0_g1_i1	NA	mediumpurple4
cluster45145-TRINITY_DN18132_c0_g1_i10	NA	mediumpurple4
cluster23004-TRINITY_DN18132_c0_g1_i13	NA	mediumpurple4
cluster45162-TRINITY_DN18112_c0_g1_i1	NA	mediumpurple4
cluster13961-TRINITY_DN18140_c0_g1_i1	NA	mediumpurple4
cluster45189-TRINITY_DN7668_c0_g1_i1	NA	mediumpurple4
cluster45190-TRINITY_DN7668_c0_g1_i2	NA	mediumpurple4
cluster17759-TRINITY_DN7656_c0_g1_i1	NA	mediumpurple4
cluster45213-TRINITY_DN7665_c0_g1_i2	NA	mediumpurple4
cluster45214-TRINITY_DN7665_c0_g1_i26	NA	mediumpurple4
cluster45216-TRINITY_DN7695_c0_g1_i1	NA	mediumpurple4
cluster45219-TRINITY_DN7697_c0_g1_i1	NA	mediumpurple4
cluster20098-TRINITY_DN7628_c0_g1_i1	NA	mediumpurple4
cluster45271-TRINITY_DN7628_c1_g1_i1	NA	mediumpurple4
cluster45273-TRINITY_DN7628_c1_g1_i3	NA	mediumpurple4
cluster45274-TRINITY_DN7628_c1_g1_i5	NA	mediumpurple4
cluster10680-TRINITY_DN7672_c0_g1_i17	NA	mediumpurple4
cluster19198-TRINITY_DN7675_c0_g1_i2	NA	mediumpurple4
cluster21781-TRINITY_DN4266_c0_g1_i4	NA	mediumpurple4
cluster45342-TRINITY_DN4274_c0_g1_i7	NA	mediumpurple4
cluster45352-TRINITY_DN4223_c0_g1_i1	NA	mediumpurple4
cluster45355-TRINITY_DN4223_c0_g1_i6	NA	mediumpurple4
cluster45373-TRINITY_DN4243_c0_g1_i1	NA	mediumpurple4
cluster45421-TRINITY_DN4205_c0_g1_i1	NA	mediumpurple4
cluster45423-TRINITY_DN4205_c0_g1_i12	NA	mediumpurple4
cluster45447-TRINITY_DN4291_c0_g1_i1	NA	mediumpurple4
cluster12210-TRINITY_DN4291_c0_g2_i1	NA	mediumpurple4
cluster45459-TRINITY_DN4268_c0_g1_i2	NA	mediumpurple4
cluster45495-TRINITY_DN7014_c0_g1_i6	NA	mediumpurple4
cluster45496-TRINITY_DN7014_c0_g1_i8	NA	mediumpurple4
cluster45502-TRINITY_DN7082_c0_g1_i3	NA	mediumpurple4
cluster15523-TRINITY_DN7087_c0_g1_i1	NA	mediumpurple4
cluster45560-TRINITY_DN7065_c0_g2_i8	NA	mediumpurple4
cluster1341-TRINITY_DN7059_c1_g1_i1	NA	mediumpurple4
cluster45591-TRINITY_DN7016_c0_g2_i5	NA	mediumpurple4
cluster22460-TRINITY_DN7091_c0_g2_i1	NA	mediumpurple4
cluster45642-TRINITY_DN46994_c0_g2_i1	NA	mediumpurple4
cluster45647-TRINITY_DN46977_c0_g1_i1	NA	mediumpurple4
cluster45649-TRINITY_DN46977_c0_g2_i1	NA	mediumpurple4
cluster45659-TRINITY_DN46924_c0_g1_i1	NA	mediumpurple4
cluster45664-TRINITY_DN46914_c0_g1_i1	NA	mediumpurple4
cluster45682-TRINITY_DN38420_c0_g1_i1	NA	mediumpurple4
cluster45683-TRINITY_DN38420_c0_g1_i2	NA	mediumpurple4
cluster45687-TRINITY_DN38452_c0_g1_i1	NA	mediumpurple4
cluster45697-TRINITY_DN38422_c0_g1_i1	NA	mediumpurple4
cluster6192-TRINITY_DN38402_c0_g1_i2	NA	mediumpurple4
cluster45727-TRINITY_DN38402_c0_g1_i4	NA	mediumpurple4
cluster1158-TRINITY_DN38468_c1_g1_i2	NA	mediumpurple4
cluster20703-TRINITY_DN38468_c1_g1_i3	NA	mediumpurple4
cluster45759-TRINITY_DN28868_c1_g1_i1	NA	mediumpurple4
cluster45761-TRINITY_DN28868_c1_g2_i1	NA	mediumpurple4
cluster45762-TRINITY_DN28868_c1_g3_i1	NA	mediumpurple4
cluster45798-TRINITY_DN28839_c0_g1_i1	NA	mediumpurple4
cluster45799-TRINITY_DN28839_c0_g2_i1	NA	mediumpurple4
cluster45802-TRINITY_DN28871_c0_g1_i1	NA	mediumpurple4
cluster45817-TRINITY_DN28847_c0_g1_i1	NA	mediumpurple4
cluster9484-TRINITY_DN28847_c0_g1_i2	NA	mediumpurple4
cluster45818-TRINITY_DN28847_c0_g1_i3	NA	mediumpurple4
cluster45819-TRINITY_DN28847_c0_g1_i4	NA	mediumpurple4
cluster45899-TRINITY_DN67442_c0_g1_i2	NA	mediumpurple4
cluster45900-TRINITY_DN67442_c0_g2_i1	NA	mediumpurple4
cluster45924-TRINITY_DN67429_c0_g1_i1	NA	mediumpurple4
cluster45939-TRINITY_DN67495_c0_g1_i1	NA	mediumpurple4
cluster45986-TRINITY_DN54914_c0_g1_i1	NA	mediumpurple4
cluster13464-TRINITY_DN54968_c1_g1_i2	NA	mediumpurple4
cluster46013-TRINITY_DN54915_c0_g1_i1	NA	mediumpurple4
cluster46015-TRINITY_DN54978_c0_g1_i1	NA	mediumpurple4
cluster7791-TRINITY_DN54952_c0_g1_i1	NA	mediumpurple4
cluster46036-TRINITY_DN54979_c1_g1_i1	NA	mediumpurple4
cluster46037-TRINITY_DN54979_c1_g1_i2	NA	mediumpurple4
cluster46041-TRINITY_DN54965_c0_g1_i1	NA	mediumpurple4
cluster46098-TRINITY_DN48184_c0_g1_i2	NA	mediumpurple4
cluster46099-TRINITY_DN48184_c0_g1_i4	NA	mediumpurple4
cluster46102-TRINITY_DN48179_c0_g1_i1	NA	mediumpurple4
cluster15555-TRINITY_DN37705_c0_g1_i1	NA	mediumpurple4
cluster403-TRINITY_DN1187_c0_g1_i25	NA	mediumpurple4
cluster5628-TRINITY_DN1187_c0_g1_i28	NA	mediumpurple4
cluster46239-TRINITY_DN1177_c0_g1_i26	NA	mediumpurple4
cluster46241-TRINITY_DN1177_c0_g1_i4	NA	mediumpurple4
cluster9673-TRINITY_DN1101_c2_g1_i1	NA	mediumpurple4
cluster46300-TRINITY_DN1172_c0_g1_i14	NA	mediumpurple4
cluster1149-TRINITY_DN1158_c0_g1_i10	NA	mediumpurple4
cluster3250-TRINITY_DN1158_c0_g1_i14	NA	mediumpurple4
cluster16769-TRINITY_DN1120_c1_g1_i9	NA	mediumpurple4
cluster46353-TRINITY_DN1184_c0_g1_i10	NA	mediumpurple4
cluster46374-TRINITY_DN1189_c1_g1_i1	NA	mediumpurple4
cluster13009-TRINITY_DN1136_c0_g1_i2	NA	mediumpurple4
cluster46389-TRINITY_DN1136_c0_g1_i24	NA	mediumpurple4
cluster46391-TRINITY_DN1171_c0_g1_i1	NA	mediumpurple4
cluster46406-TRINITY_DN1173_c0_g1_i2	NA	mediumpurple4
cluster46415-TRINITY_DN13098_c0_g1_i4	NA	mediumpurple4
cluster46426-TRINITY_DN13061_c0_g1_i1	NA	mediumpurple4
cluster46471-TRINITY_DN13021_c0_g1_i1	NA	mediumpurple4
cluster46577-TRINITY_DN29988_c0_g1_i1	NA	mediumpurple4
cluster46578-TRINITY_DN29988_c0_g2_i1	NA	mediumpurple4
cluster3850-TRINITY_DN4128_c0_g1_i6	NA	mediumpurple4
cluster46654-TRINITY_DN4168_c0_g1_i9	NA	mediumpurple4
cluster46673-TRINITY_DN4139_c0_g1_i12	NA	mediumpurple4
cluster46676-TRINITY_DN4139_c0_g1_i27	NA	mediumpurple4
cluster46677-TRINITY_DN4139_c0_g1_i4	NA	mediumpurple4
cluster46688-TRINITY_DN4183_c1_g1_i3	NA	mediumpurple4
cluster6178-TRINITY_DN4174_c0_g1_i8	NA	mediumpurple4
cluster46728-TRINITY_DN4136_c0_g1_i16	NA	mediumpurple4
cluster46729-TRINITY_DN4136_c0_g1_i2	NA	mediumpurple4
cluster46730-TRINITY_DN4136_c0_g1_i21	NA	mediumpurple4
cluster46744-TRINITY_DN4140_c0_g1_i12	NA	mediumpurple4
cluster46750-TRINITY_DN4140_c0_g1_i26	NA	mediumpurple4
cluster46753-TRINITY_DN4140_c0_g1_i33	NA	mediumpurple4
cluster46760-TRINITY_DN4108_c0_g1_i14	NA	mediumpurple4
cluster46772-TRINITY_DN4182_c0_g1_i2	NA	mediumpurple4
cluster24570-TRINITY_DN4182_c2_g1_i3	NA	mediumpurple4
cluster19097-TRINITY_DN4105_c0_g1_i4	NA	mediumpurple4
cluster46779-TRINITY_DN4105_c0_g1_i6	NA	mediumpurple4
cluster11352-TRINITY_DN4159_c0_g1_i6	NA	mediumpurple4
cluster46810-TRINITY_DN4145_c0_g1_i5	NA	mediumpurple4
cluster46822-TRINITY_DN33431_c0_g1_i1	NA	mediumpurple4
cluster46886-TRINITY_DN33475_c0_g1_i1	NA	mediumpurple4
cluster46923-TRINITY_DN77133_c0_g2_i1	NA	mediumpurple4
cluster46944-TRINITY_DN77134_c0_g2_i2	NA	mediumpurple4
cluster22168-TRINITY_DN77164_c0_g1_i2	NA	mediumpurple4
cluster47028-TRINITY_DN83252_c0_g1_i1	NA	mediumpurple4
cluster47054-TRINITY_DN83285_c0_g1_i1	NA	mediumpurple4
cluster47084-TRINITY_DN71976_c0_g1_i1	NA	mediumpurple4
cluster47085-TRINITY_DN71976_c0_g1_i6	NA	mediumpurple4
cluster47087-TRINITY_DN71976_c0_g2_i1	NA	mediumpurple4
cluster47107-TRINITY_DN71970_c0_g1_i1	NA	mediumpurple4
cluster47143-TRINITY_DN35117_c0_g1_i1	NA	mediumpurple4
cluster47175-TRINITY_DN35194_c0_g1_i2	NA	mediumpurple4
cluster47176-TRINITY_DN35194_c0_g1_i3	NA	mediumpurple4
cluster47187-TRINITY_DN35198_c0_g1_i1	NA	mediumpurple4
cluster47282-TRINITY_DN39399_c0_g1_i1	NA	mediumpurple4
cluster47288-TRINITY_DN39307_c0_g1_i1	NA	mediumpurple4
cluster47345-TRINITY_DN67090_c0_g2_i1	NA	mediumpurple4
cluster47353-TRINITY_DN67099_c0_g1_i1	NA	mediumpurple4
cluster47356-TRINITY_DN67054_c0_g1_i3	NA	mediumpurple4
cluster18620-TRINITY_DN43510_c0_g2_i1	NA	mediumpurple4
cluster47457-TRINITY_DN53455_c0_g1_i1	NA	mediumpurple4
cluster47472-TRINITY_DN53492_c0_g1_i1	NA	mediumpurple4
cluster47495-TRINITY_DN53411_c0_g2_i1	NA	mediumpurple4
cluster47516-TRINITY_DN53431_c0_g2_i1	NA	mediumpurple4
cluster13090-TRINITY_DN53438_c0_g1_i2	NA	mediumpurple4
cluster47525-TRINITY_DN53425_c0_g1_i1	NA	mediumpurple4
cluster47546-TRINITY_DN74481_c0_g1_i1	NA	mediumpurple4
cluster16933-TRINITY_DN74492_c0_g1_i1	NA	mediumpurple4
cluster47632-TRINITY_DN37282_c0_g1_i1	NA	mediumpurple4
cluster47691-TRINITY_DN776_c0_g1_i5	NA	mediumpurple4
cluster47694-TRINITY_DN717_c0_g1_i23	NA	mediumpurple4
cluster47698-TRINITY_DN774_c0_g1_i13	NA	mediumpurple4
cluster47699-TRINITY_DN774_c0_g1_i14	NA	mediumpurple4
cluster6351-TRINITY_DN774_c0_g1_i31	NA	mediumpurple4
cluster47707-TRINITY_DN744_c0_g1_i8	NA	mediumpurple4
cluster12601-TRINITY_DN705_c0_g1_i15	NA	mediumpurple4
cluster14037-TRINITY_DN705_c0_g1_i3	NA	mediumpurple4
cluster47710-TRINITY_DN705_c0_g1_i6	NA	mediumpurple4
cluster47714-TRINITY_DN748_c0_g2_i1	NA	mediumpurple4
cluster47747-TRINITY_DN763_c0_g1_i24	NA	mediumpurple4
cluster47752-TRINITY_DN724_c0_g1_i17	NA	mediumpurple4
cluster47756-TRINITY_DN724_c0_g1_i9	NA	mediumpurple4
cluster47759-TRINITY_DN779_c0_g1_i5	NA	mediumpurple4
cluster47763-TRINITY_DN721_c0_g1_i6	NA	mediumpurple4
cluster47764-TRINITY_DN721_c0_g1_i7	NA	mediumpurple4
cluster47765-TRINITY_DN721_c0_g2_i1	NA	mediumpurple4
cluster5854-TRINITY_DN795_c0_g1_i7	NA	mediumpurple4
cluster47812-TRINITY_DN796_c0_g1_i1	NA	mediumpurple4
cluster47826-TRINITY_DN796_c0_g1_i65	NA	mediumpurple4
cluster47827-TRINITY_DN796_c0_g1_i66	NA	mediumpurple4
cluster47940-TRINITY_DN22282_c0_g1_i1	NA	mediumpurple4
cluster47956-TRINITY_DN22211_c0_g3_i1	NA	mediumpurple4
cluster47960-TRINITY_DN22269_c0_g1_i2	NA	mediumpurple4
cluster48015-TRINITY_DN22292_c0_g2_i3	NA	mediumpurple4
cluster48018-TRINITY_DN22292_c0_g3_i1	NA	mediumpurple4
cluster16733-TRINITY_DN22209_c0_g1_i2	NA	mediumpurple4
cluster48035-TRINITY_DN22209_c0_g2_i1	NA	mediumpurple4
cluster48046-TRINITY_DN22255_c0_g1_i1	NA	mediumpurple4
cluster48081-TRINITY_DN57082_c0_g2_i1	NA	mediumpurple4
cluster48088-TRINITY_DN57070_c0_g1_i1	NA	mediumpurple4
cluster13422-TRINITY_DN57067_c0_g1_i1	NA	mediumpurple4
cluster48111-TRINITY_DN57067_c0_g3_i1	NA	mediumpurple4
cluster48118-TRINITY_DN57020_c0_g1_i1	NA	mediumpurple4
cluster48119-TRINITY_DN57020_c0_g2_i1	NA	mediumpurple4
cluster25312-TRINITY_DN10294_c0_g1_i1	NA	mediumpurple4
cluster48138-TRINITY_DN10233_c0_g1_i1	NA	mediumpurple4
cluster48139-TRINITY_DN10233_c0_g1_i2	NA	mediumpurple4
cluster48238-TRINITY_DN10253_c0_g1_i2	NA	mediumpurple4
cluster7375-TRINITY_DN10227_c0_g1_i4	NA	mediumpurple4
cluster22182-TRINITY_DN10289_c0_g1_i3	NA	mediumpurple4
cluster48249-TRINITY_DN10289_c0_g1_i6	NA	mediumpurple4
cluster48275-TRINITY_DN10237_c0_g3_i1	NA	mediumpurple4
cluster48308-TRINITY_DN53759_c0_g1_i1	NA	mediumpurple4
cluster48309-TRINITY_DN53759_c0_g2_i1	NA	mediumpurple4
cluster48312-TRINITY_DN53718_c0_g1_i1	NA	mediumpurple4
cluster48313-TRINITY_DN53718_c0_g2_i1	NA	mediumpurple4
cluster48315-TRINITY_DN53718_c0_g4_i1	NA	mediumpurple4
cluster48324-TRINITY_DN53741_c0_g1_i1	NA	mediumpurple4
cluster48364-TRINITY_DN24254_c0_g1_i2	NA	mediumpurple4
cluster48410-TRINITY_DN24296_c0_g1_i1	NA	mediumpurple4
cluster48430-TRINITY_DN24278_c0_g1_i2	NA	mediumpurple4
cluster48482-TRINITY_DN55947_c0_g1_i1	NA	mediumpurple4
cluster48490-TRINITY_DN55931_c0_g1_i1	NA	mediumpurple4
cluster17252-TRINITY_DN55985_c0_g1_i1	NA	mediumpurple4
cluster48527-TRINITY_DN978_c0_g1_i2	NA	mediumpurple4
cluster48528-TRINITY_DN978_c0_g2_i2	NA	mediumpurple4
cluster48529-TRINITY_DN978_c0_g2_i3	NA	mediumpurple4
cluster48533-TRINITY_DN983_c0_g1_i2	NA	mediumpurple4
cluster6287-TRINITY_DN901_c0_g1_i18	NA	mediumpurple4
cluster9060-TRINITY_DN922_c0_g1_i1	NA	mediumpurple4
cluster48569-TRINITY_DN936_c0_g1_i1	NA	mediumpurple4
cluster13373-TRINITY_DN989_c0_g1_i7	NA	mediumpurple4
cluster48842-TRINITY_DN61528_c0_g1_i1	NA	mediumpurple4
cluster48843-TRINITY_DN61528_c0_g2_i1	NA	mediumpurple4
cluster48866-TRINITY_DN61573_c0_g1_i3	NA	mediumpurple4
cluster48869-TRINITY_DN61559_c0_g1_i3	NA	mediumpurple4
cluster48937-TRINITY_DN82462_c0_g1_i1	NA	mediumpurple4
cluster48941-TRINITY_DN82435_c0_g1_i1	NA	mediumpurple4
cluster48942-TRINITY_DN82414_c0_g1_i1	NA	mediumpurple4
cluster48958-TRINITY_DN82457_c0_g1_i1	NA	mediumpurple4
cluster48967-TRINITY_DN82439_c0_g1_i1	NA	mediumpurple4
cluster48980-TRINITY_DN26865_c0_g1_i1	NA	mediumpurple4
cluster48989-TRINITY_DN26886_c0_g1_i1	NA	mediumpurple4
cluster48992-TRINITY_DN26829_c0_g1_i1	NA	mediumpurple4
cluster19601-TRINITY_DN26853_c0_g1_i1	NA	mediumpurple4
cluster49048-TRINITY_DN26815_c0_g2_i1	NA	mediumpurple4
cluster19143-TRINITY_DN26279_c0_g2_i2	NA	mediumpurple4
cluster49087-TRINITY_DN26265_c0_g1_i1	NA	mediumpurple4
cluster49088-TRINITY_DN26265_c0_g2_i2	NA	mediumpurple4
cluster49089-TRINITY_DN26265_c0_g3_i1	NA	mediumpurple4
cluster49130-TRINITY_DN26294_c0_g1_i1	NA	mediumpurple4
cluster49154-TRINITY_DN26287_c0_g1_i1	NA	mediumpurple4
cluster49172-TRINITY_DN22707_c0_g1_i1	NA	mediumpurple4
cluster49249-TRINITY_DN27572_c0_g1_i4	NA	mediumpurple4
cluster16949-TRINITY_DN27572_c0_g1_i6	NA	mediumpurple4
cluster49268-TRINITY_DN27564_c0_g1_i1	NA	mediumpurple4
cluster49275-TRINITY_DN27532_c0_g2_i1	NA	mediumpurple4
cluster49317-TRINITY_DN27563_c0_g2_i1	NA	mediumpurple4
cluster49331-TRINITY_DN27594_c0_g1_i10	NA	mediumpurple4
cluster49332-TRINITY_DN27594_c0_g1_i29	NA	mediumpurple4
cluster49334-TRINITY_DN27594_c0_g1_i31	NA	mediumpurple4
cluster13036-TRINITY_DN11179_c0_g1_i1	NA	mediumpurple4
cluster49385-TRINITY_DN11193_c0_g1_i1	NA	mediumpurple4
cluster49392-TRINITY_DN11127_c0_g2_i1	NA	mediumpurple4
cluster49402-TRINITY_DN11145_c0_g1_i3	NA	mediumpurple4
cluster17499-TRINITY_DN11145_c0_g1_i5	NA	mediumpurple4
cluster49406-TRINITY_DN11186_c1_g1_i1	NA	mediumpurple4
cluster49410-TRINITY_DN11162_c0_g2_i1	NA	mediumpurple4
cluster49418-TRINITY_DN11121_c0_g1_i1	NA	mediumpurple4
cluster49419-TRINITY_DN11121_c0_g2_i1	NA	mediumpurple4
cluster11506-TRINITY_DN11187_c0_g1_i10	NA	mediumpurple4
cluster1871-TRINITY_DN11187_c0_g1_i11	NA	mediumpurple4
cluster49447-TRINITY_DN11138_c0_g3_i1	NA	mediumpurple4
cluster9182-TRINITY_DN73886_c0_g1_i1	NA	mediumpurple4
cluster49474-TRINITY_DN73807_c0_g1_i6	NA	mediumpurple4
cluster49485-TRINITY_DN73862_c0_g1_i1	NA	mediumpurple4
cluster49497-TRINITY_DN73890_c0_g1_i1	NA	mediumpurple4
cluster49511-TRINITY_DN73827_c0_g1_i2	NA	mediumpurple4
cluster49563-TRINITY_DN6723_c0_g1_i1	NA	mediumpurple4
cluster49564-TRINITY_DN6740_c0_g1_i3	NA	mediumpurple4
cluster49567-TRINITY_DN6740_c0_g3_i1	NA	mediumpurple4
cluster49569-TRINITY_DN6754_c1_g1_i3	NA	mediumpurple4
cluster49570-TRINITY_DN6754_c1_g2_i1	NA	mediumpurple4
cluster5805-TRINITY_DN6715_c0_g1_i1	NA	mediumpurple4
cluster6106-TRINITY_DN6778_c0_g1_i3	NA	mediumpurple4
cluster49604-TRINITY_DN6791_c0_g2_i2	NA	mediumpurple4
cluster14345-TRINITY_DN6791_c0_g2_i3	NA	mediumpurple4
cluster49621-TRINITY_DN6795_c0_g1_i1	NA	mediumpurple4
cluster8411-TRINITY_DN6795_c0_g1_i6	NA	mediumpurple4
cluster49622-TRINITY_DN6795_c0_g1_i7	NA	mediumpurple4
cluster49640-TRINITY_DN6760_c0_g2_i2	NA	mediumpurple4
cluster49664-TRINITY_DN6783_c0_g1_i1	NA	mediumpurple4
cluster49665-TRINITY_DN6783_c0_g1_i2	NA	mediumpurple4
cluster17071-TRINITY_DN6782_c0_g1_i4	NA	mediumpurple4
cluster15420-TRINITY_DN6782_c0_g1_i8	NA	mediumpurple4
cluster8311-TRINITY_DN6710_c0_g1_i22	NA	mediumpurple4
cluster49697-TRINITY_DN6734_c0_g2_i1	NA	mediumpurple4
cluster49714-TRINITY_DN19373_c0_g1_i10	NA	mediumpurple4
cluster49718-TRINITY_DN19327_c0_g1_i2	NA	mediumpurple4
cluster49728-TRINITY_DN19330_c1_g1_i4	NA	mediumpurple4
cluster49736-TRINITY_DN19325_c0_g1_i1	NA	mediumpurple4
cluster49738-TRINITY_DN19391_c0_g2_i1	NA	mediumpurple4
cluster49778-TRINITY_DN19369_c0_g1_i8	NA	mediumpurple4
cluster49780-TRINITY_DN19389_c0_g1_i2	NA	mediumpurple4
cluster49805-TRINITY_DN19375_c0_g2_i1	NA	mediumpurple4
cluster49806-TRINITY_DN19375_c0_g2_i2	NA	mediumpurple4
cluster49815-TRINITY_DN19358_c0_g1_i1	NA	mediumpurple4
cluster49859-TRINITY_DN40197_c0_g1_i2	NA	mediumpurple4
cluster49873-TRINITY_DN40175_c0_g1_i1	NA	mediumpurple4
cluster49874-TRINITY_DN40175_c0_g1_i2	NA	mediumpurple4
cluster49888-TRINITY_DN40127_c0_g1_i1	NA	mediumpurple4
cluster25015-TRINITY_DN40195_c0_g2_i1	NA	mediumpurple4
cluster16722-TRINITY_DN1201_c0_g1_i2	NA	mediumpurple4
cluster49915-TRINITY_DN1236_c0_g2_i1	NA	mediumpurple4
cluster49947-TRINITY_DN1207_c0_g2_i1	NA	mediumpurple4
cluster49948-TRINITY_DN1272_c0_g1_i25	NA	mediumpurple4
cluster49953-TRINITY_DN1274_c0_g1_i12	NA	mediumpurple4
cluster49954-TRINITY_DN1274_c0_g1_i13	NA	mediumpurple4
cluster49957-TRINITY_DN1274_c0_g1_i5	NA	mediumpurple4
cluster49994-TRINITY_DN1205_c1_g1_i4	NA	mediumpurple4
cluster49995-TRINITY_DN1205_c1_g1_i6	NA	mediumpurple4
cluster49996-TRINITY_DN1205_c1_g1_i8	NA	mediumpurple4
cluster50009-TRINITY_DN1216_c0_g1_i1	NA	mediumpurple4
cluster50024-TRINITY_DN1229_c2_g1_i1	NA	mediumpurple4
cluster50028-TRINITY_DN1295_c0_g1_i10	NA	mediumpurple4
cluster50029-TRINITY_DN1295_c0_g1_i12	NA	mediumpurple4
cluster50031-TRINITY_DN1295_c0_g1_i2	NA	mediumpurple4
cluster50033-TRINITY_DN1295_c0_g1_i22	NA	mediumpurple4
cluster50034-TRINITY_DN1295_c0_g1_i23	NA	mediumpurple4
cluster50035-TRINITY_DN1295_c0_g1_i3	NA	mediumpurple4
cluster50036-TRINITY_DN1295_c0_g1_i4	NA	mediumpurple4
cluster50037-TRINITY_DN1295_c0_g1_i7	NA	mediumpurple4
cluster13836-TRINITY_DN1215_c1_g1_i1	NA	mediumpurple4
cluster50065-TRINITY_DN1277_c1_g1_i1	NA	mediumpurple4
cluster50071-TRINITY_DN1277_c1_g1_i9	NA	mediumpurple4
cluster50084-TRINITY_DN1243_c1_g1_i2	NA	mediumpurple4
cluster50090-TRINITY_DN1262_c0_g1_i1	NA	mediumpurple4
cluster50091-TRINITY_DN1262_c0_g1_i13	NA	mediumpurple4
cluster50093-TRINITY_DN1262_c0_g1_i3	NA	mediumpurple4
cluster50095-TRINITY_DN1262_c0_g1_i7	NA	mediumpurple4
cluster50099-TRINITY_DN1262_c1_g1_i3	NA	mediumpurple4
cluster50119-TRINITY_DN11912_c1_g2_i1	NA	mediumpurple4
cluster50125-TRINITY_DN11987_c0_g1_i1	NA	mediumpurple4
cluster50127-TRINITY_DN11963_c0_g2_i1	NA	mediumpurple4
cluster50136-TRINITY_DN11990_c0_g2_i1	NA	mediumpurple4
cluster50163-TRINITY_DN11930_c0_g2_i1	NA	mediumpurple4
cluster15338-TRINITY_DN11962_c0_g1_i37	NA	mediumpurple4
cluster50178-TRINITY_DN11953_c0_g1_i4	NA	mediumpurple4
cluster50213-TRINITY_DN11939_c0_g1_i9	NA	mediumpurple4
cluster50220-TRINITY_DN81498_c0_g1_i1	NA	mediumpurple4
cluster50259-TRINITY_DN81406_c0_g1_i1	NA	mediumpurple4
cluster50265-TRINITY_DN81492_c0_g1_i1	NA	mediumpurple4
cluster50268-TRINITY_DN81431_c0_g1_i1	NA	mediumpurple4
cluster50290-TRINITY_DN81405_c0_g1_i1	NA	mediumpurple4
cluster50315-TRINITY_DN30118_c0_g1_i2	NA	mediumpurple4
cluster50316-TRINITY_DN30118_c0_g1_i3	NA	mediumpurple4
cluster50340-TRINITY_DN30143_c0_g1_i1	NA	mediumpurple4
cluster50341-TRINITY_DN30140_c0_g1_i1	NA	mediumpurple4
cluster50342-TRINITY_DN30140_c0_g2_i1	NA	mediumpurple4
cluster50347-TRINITY_DN30183_c0_g1_i1	NA	mediumpurple4
cluster22715-TRINITY_DN30196_c0_g2_i1	NA	mediumpurple4
cluster17026-TRINITY_DN30109_c0_g1_i6	NA	mediumpurple4
cluster50356-TRINITY_DN30109_c0_g1_i8	NA	mediumpurple4
cluster50382-TRINITY_DN30120_c0_g1_i1	NA	mediumpurple4
cluster50422-TRINITY_DN23171_c0_g1_i1	NA	mediumpurple4
cluster50499-TRINITY_DN49681_c0_g1_i2	NA	mediumpurple4
cluster50500-TRINITY_DN49681_c0_g1_i3	NA	mediumpurple4
cluster50516-TRINITY_DN49628_c0_g2_i2	NA	mediumpurple4
cluster14391-TRINITY_DN49628_c0_g2_i3	NA	mediumpurple4
cluster50534-TRINITY_DN49692_c0_g1_i1	NA	mediumpurple4
cluster11911-TRINITY_DN26335_c1_g1_i4	NA	mediumpurple4
cluster50582-TRINITY_DN26335_c1_g1_i8	NA	mediumpurple4
cluster50583-TRINITY_DN26335_c1_g2_i1	NA	mediumpurple4
cluster4801-TRINITY_DN26359_c0_g1_i4	NA	mediumpurple4
cluster50586-TRINITY_DN26322_c0_g1_i1	NA	mediumpurple4
cluster50599-TRINITY_DN26339_c0_g2_i1	NA	mediumpurple4
cluster50600-TRINITY_DN26339_c0_g2_i3	NA	mediumpurple4
cluster50627-TRINITY_DN26345_c0_g2_i1	NA	mediumpurple4
cluster50628-TRINITY_DN26345_c0_g2_i2	NA	mediumpurple4
cluster50648-TRINITY_DN26323_c0_g1_i1	NA	mediumpurple4
cluster50685-TRINITY_DN15542_c0_g2_i1	NA	mediumpurple4
cluster50694-TRINITY_DN15548_c0_g1_i3	NA	mediumpurple4
cluster50696-TRINITY_DN15504_c0_g1_i3	NA	mediumpurple4
cluster21251-TRINITY_DN15504_c0_g1_i4	NA	mediumpurple4
cluster50718-TRINITY_DN15546_c0_g1_i1	NA	mediumpurple4
cluster1618-TRINITY_DN15546_c0_g2_i2	NA	mediumpurple4
cluster50720-TRINITY_DN15546_c0_g3_i1	NA	mediumpurple4
cluster18915-TRINITY_DN15566_c0_g1_i1	NA	mediumpurple4
cluster50724-TRINITY_DN15567_c0_g2_i1	NA	mediumpurple4
cluster25300-TRINITY_DN15567_c0_g3_i1	NA	mediumpurple4
cluster50728-TRINITY_DN15556_c0_g1_i1	NA	mediumpurple4
cluster50729-TRINITY_DN15556_c0_g1_i2	NA	mediumpurple4
cluster50742-TRINITY_DN15520_c0_g1_i1	NA	mediumpurple4
cluster23262-TRINITY_DN15562_c0_g2_i1	NA	mediumpurple4
cluster50765-TRINITY_DN15582_c0_g1_i13	NA	mediumpurple4
cluster50767-TRINITY_DN15582_c0_g1_i17	NA	mediumpurple4
cluster50772-TRINITY_DN15534_c0_g1_i1	NA	mediumpurple4
cluster50779-TRINITY_DN27070_c0_g1_i1	NA	mediumpurple4
cluster50780-TRINITY_DN27070_c0_g1_i2	NA	mediumpurple4
cluster50782-TRINITY_DN27070_c0_g2_i2	NA	mediumpurple4
cluster50796-TRINITY_DN27015_c1_g1_i1	NA	mediumpurple4
cluster50813-TRINITY_DN27083_c0_g1_i1	NA	mediumpurple4
cluster50826-TRINITY_DN27004_c1_g1_i2	NA	mediumpurple4
cluster50827-TRINITY_DN27085_c0_g1_i1	NA	mediumpurple4
cluster50836-TRINITY_DN27087_c0_g1_i1	NA	mediumpurple4
cluster50842-TRINITY_DN27090_c0_g1_i1	NA	mediumpurple4
cluster25527-TRINITY_DN27063_c0_g2_i1	NA	mediumpurple4
cluster50871-TRINITY_DN27032_c0_g1_i1	NA	mediumpurple4
cluster50900-TRINITY_DN61100_c0_g1_i1	NA	mediumpurple4
cluster50943-TRINITY_DN61009_c0_g1_i1	NA	mediumpurple4
cluster50945-TRINITY_DN61009_c0_g2_i2	NA	mediumpurple4
cluster50998-TRINITY_DN1749_c0_g1_i1	NA	mediumpurple4
cluster50999-TRINITY_DN1749_c0_g1_i4	NA	mediumpurple4
cluster7956-TRINITY_DN1724_c0_g1_i2	NA	mediumpurple4
cluster4338-TRINITY_DN1727_c0_g1_i27	NA	mediumpurple4
cluster5443-TRINITY_DN1718_c0_g1_i59	NA	mediumpurple4
cluster51046-TRINITY_DN1742_c0_g1_i1	NA	mediumpurple4
cluster51047-TRINITY_DN1742_c0_g2_i1	NA	mediumpurple4
cluster51059-TRINITY_DN1768_c0_g1_i3	NA	mediumpurple4
cluster51078-TRINITY_DN1735_c0_g1_i11	NA	mediumpurple4
cluster51081-TRINITY_DN1735_c0_g1_i4	NA	mediumpurple4
cluster51170-TRINITY_DN33872_c0_g1_i1	NA	mediumpurple4
cluster51172-TRINITY_DN33872_c0_g1_i3	NA	mediumpurple4
cluster51197-TRINITY_DN33898_c0_g2_i1	NA	mediumpurple4
cluster51225-TRINITY_DN57287_c0_g1_i1	NA	mediumpurple4
cluster51228-TRINITY_DN57224_c0_g1_i1	NA	mediumpurple4
cluster51271-TRINITY_DN57296_c0_g1_i1	NA	mediumpurple4
cluster51295-TRINITY_DN33530_c0_g1_i1	NA	mediumpurple4
cluster51307-TRINITY_DN33546_c0_g1_i5	NA	mediumpurple4
cluster51315-TRINITY_DN33583_c0_g1_i1	NA	mediumpurple4
cluster51322-TRINITY_DN33514_c0_g1_i1	NA	mediumpurple4
cluster51323-TRINITY_DN33514_c0_g1_i2	NA	mediumpurple4
cluster51359-TRINITY_DN33540_c1_g1_i1	NA	mediumpurple4
cluster51369-TRINITY_DN33564_c0_g2_i1	NA	mediumpurple4
cluster51371-TRINITY_DN33520_c0_g1_i3	NA	mediumpurple4
cluster51406-TRINITY_DN4809_c0_g1_i10	NA	mediumpurple4
cluster51410-TRINITY_DN4809_c0_g1_i16	NA	mediumpurple4
cluster51412-TRINITY_DN4809_c0_g1_i18	NA	mediumpurple4
cluster51413-TRINITY_DN4809_c0_g1_i19	NA	mediumpurple4
cluster19706-TRINITY_DN4809_c0_g1_i22	NA	mediumpurple4
cluster51415-TRINITY_DN4809_c0_g1_i3	NA	mediumpurple4
cluster51416-TRINITY_DN4809_c0_g1_i4	NA	mediumpurple4
cluster627-TRINITY_DN4865_c0_g1_i2	NA	mediumpurple4
cluster51529-TRINITY_DN4853_c0_g1_i18	NA	mediumpurple4
cluster51560-TRINITY_DN40402_c0_g1_i1	NA	mediumpurple4
cluster51561-TRINITY_DN40402_c0_g1_i2	NA	mediumpurple4
cluster51562-TRINITY_DN40402_c0_g2_i1	NA	mediumpurple4
cluster51573-TRINITY_DN40409_c0_g1_i1	NA	mediumpurple4
cluster51586-TRINITY_DN40410_c0_g1_i1	NA	mediumpurple4
cluster51600-TRINITY_DN40493_c0_g1_i1	NA	mediumpurple4
cluster51610-TRINITY_DN40435_c0_g1_i1	NA	mediumpurple4
cluster51618-TRINITY_DN40415_c0_g1_i1	NA	mediumpurple4
cluster51619-TRINITY_DN40415_c0_g2_i1	NA	mediumpurple4
cluster51625-TRINITY_DN8904_c0_g1_i1	NA	mediumpurple4
cluster51627-TRINITY_DN8998_c0_g1_i1	NA	mediumpurple4
cluster51629-TRINITY_DN8947_c0_g2_i1	NA	mediumpurple4
cluster51633-TRINITY_DN8947_c0_g4_i1	NA	mediumpurple4
cluster51647-TRINITY_DN8963_c1_g1_i2	NA	mediumpurple4
cluster4037-TRINITY_DN8912_c0_g1_i3	NA	mediumpurple4
cluster51674-TRINITY_DN8951_c0_g1_i16	NA	mediumpurple4
cluster22419-TRINITY_DN8909_c0_g2_i1	NA	mediumpurple4
cluster51738-TRINITY_DN8961_c0_g2_i5	NA	mediumpurple4
cluster51817-TRINITY_DN70437_c0_g2_i1	NA	mediumpurple4
cluster13828-TRINITY_DN8795_c0_g1_i1	NA	mediumpurple4
cluster51840-TRINITY_DN8739_c0_g1_i2	NA	mediumpurple4
cluster51841-TRINITY_DN8739_c0_g1_i5	NA	mediumpurple4
cluster51870-TRINITY_DN8728_c1_g2_i5	NA	mediumpurple4
cluster21975-TRINITY_DN8719_c0_g1_i2	NA	mediumpurple4
cluster51906-TRINITY_DN8767_c0_g1_i1	NA	mediumpurple4
cluster51908-TRINITY_DN8767_c0_g2_i1	NA	mediumpurple4
cluster51951-TRINITY_DN62723_c0_g1_i1	NA	mediumpurple4
cluster51971-TRINITY_DN62719_c0_g1_i3	NA	mediumpurple4
cluster52004-TRINITY_DN11746_c0_g1_i2	NA	mediumpurple4
cluster12003-TRINITY_DN11761_c0_g1_i25	NA	mediumpurple4
cluster52021-TRINITY_DN11728_c0_g2_i1	NA	mediumpurple4
cluster16284-TRINITY_DN11770_c0_g1_i2	NA	mediumpurple4
cluster52046-TRINITY_DN11736_c0_g1_i1	NA	mediumpurple4
cluster52047-TRINITY_DN11736_c0_g1_i2	NA	mediumpurple4
cluster52063-TRINITY_DN11734_c0_g1_i2	NA	mediumpurple4
cluster52064-TRINITY_DN11734_c0_g1_i3	NA	mediumpurple4
cluster52070-TRINITY_DN11752_c0_g1_i15	NA	mediumpurple4
cluster11142-TRINITY_DN11784_c0_g1_i1	NA	mediumpurple4
cluster11599-TRINITY_DN11777_c0_g1_i3	NA	mediumpurple4
cluster11600-TRINITY_DN11777_c0_g1_i5	NA	mediumpurple4
cluster52093-TRINITY_DN11764_c0_g1_i1	NA	mediumpurple4
cluster52096-TRINITY_DN11700_c0_g1_i1	NA	mediumpurple4
cluster52109-TRINITY_DN11710_c0_g1_i1	NA	mediumpurple4
cluster52111-TRINITY_DN11768_c0_g1_i1	NA	mediumpurple4
cluster52138-TRINITY_DN79718_c0_g1_i1	NA	mediumpurple4
cluster52165-TRINITY_DN79735_c0_g1_i1	NA	mediumpurple4
cluster52225-TRINITY_DN12069_c0_g1_i2	NA	mediumpurple4
cluster52230-TRINITY_DN12045_c0_g1_i3	NA	mediumpurple4
cluster52257-TRINITY_DN12071_c0_g2_i1	NA	mediumpurple4
cluster52259-TRINITY_DN12071_c1_g1_i1	NA	mediumpurple4
cluster52262-TRINITY_DN12076_c0_g1_i2	NA	mediumpurple4
cluster52263-TRINITY_DN12076_c0_g1_i7	NA	mediumpurple4
cluster52270-TRINITY_DN12007_c0_g1_i2	NA	mediumpurple4
cluster52401-TRINITY_DN65987_c0_g1_i1	NA	mediumpurple4
cluster52422-TRINITY_DN65906_c0_g1_i1	NA	mediumpurple4
cluster52498-TRINITY_DN58351_c0_g2_i1	NA	mediumpurple4
cluster52499-TRINITY_DN58351_c0_g2_i2	NA	mediumpurple4
cluster52503-TRINITY_DN58344_c0_g1_i1	NA	mediumpurple4
cluster52516-TRINITY_DN19009_c0_g1_i1	NA	mediumpurple4
cluster52601-TRINITY_DN19022_c0_g1_i1	NA	mediumpurple4
cluster52611-TRINITY_DN19098_c0_g1_i1	NA	mediumpurple4
cluster52627-TRINITY_DN54801_c0_g2_i1	NA	mediumpurple4
cluster52714-TRINITY_DN50102_c0_g1_i1	NA	mediumpurple4
cluster52737-TRINITY_DN50126_c0_g1_i2	NA	mediumpurple4
cluster52738-TRINITY_DN50126_c0_g1_i4	NA	mediumpurple4
cluster52744-TRINITY_DN50188_c0_g1_i1	NA	mediumpurple4
cluster52745-TRINITY_DN50188_c0_g1_i2	NA	mediumpurple4
cluster52751-TRINITY_DN50129_c0_g1_i3	NA	mediumpurple4
cluster52764-TRINITY_DN50190_c0_g1_i1	NA	mediumpurple4
cluster21738-TRINITY_DN50112_c0_g3_i1	NA	mediumpurple4
cluster52791-TRINITY_DN21216_c0_g1_i1	NA	mediumpurple4
cluster52841-TRINITY_DN21222_c0_g2_i1	NA	mediumpurple4
cluster3959-TRINITY_DN17011_c0_g1_i13	NA	mediumpurple4
cluster52920-TRINITY_DN17038_c1_g1_i11	NA	mediumpurple4
cluster52945-TRINITY_DN17002_c0_g1_i1	NA	mediumpurple4
cluster52971-TRINITY_DN17053_c0_g1_i1	NA	mediumpurple4
cluster52972-TRINITY_DN17070_c0_g1_i1	NA	mediumpurple4
cluster52973-TRINITY_DN17070_c0_g2_i1	NA	mediumpurple4
cluster52985-TRINITY_DN17067_c1_g2_i1	NA	mediumpurple4
cluster52986-TRINITY_DN17018_c0_g1_i1	NA	mediumpurple4
cluster52988-TRINITY_DN17018_c0_g1_i4	NA	mediumpurple4
cluster52989-TRINITY_DN17018_c0_g1_i5	NA	mediumpurple4
cluster53023-TRINITY_DN7544_c0_g1_i7	NA	mediumpurple4
cluster53082-TRINITY_DN7520_c0_g1_i1	NA	mediumpurple4
cluster53119-TRINITY_DN36232_c0_g1_i1	NA	mediumpurple4
cluster53124-TRINITY_DN36204_c0_g2_i1	NA	mediumpurple4
cluster53148-TRINITY_DN36238_c0_g1_i4	NA	mediumpurple4
cluster53150-TRINITY_DN36238_c1_g1_i1	NA	mediumpurple4
cluster53151-TRINITY_DN36238_c1_g2_i1	NA	mediumpurple4
cluster53189-TRINITY_DN36247_c0_g1_i2	NA	mediumpurple4
cluster53190-TRINITY_DN36247_c0_g1_i3	NA	mediumpurple4
cluster53195-TRINITY_DN36257_c0_g1_i1	NA	mediumpurple4
cluster53245-TRINITY_DN29325_c0_g1_i2	NA	mediumpurple4
cluster53265-TRINITY_DN29317_c0_g2_i2	NA	mediumpurple4
cluster53309-TRINITY_DN84186_c0_g1_i1	NA	mediumpurple4
cluster53358-TRINITY_DN84183_c0_g1_i1	NA	mediumpurple4
cluster53360-TRINITY_DN84195_c0_g1_i1	NA	mediumpurple4
cluster53437-TRINITY_DN65807_c0_g1_i1	NA	mediumpurple4
cluster53454-TRINITY_DN76222_c0_g1_i4	NA	mediumpurple4
cluster53478-TRINITY_DN76268_c0_g3_i1	NA	mediumpurple4
cluster53492-TRINITY_DN76252_c0_g1_i2	NA	mediumpurple4
cluster53505-TRINITY_DN76282_c0_g1_i2	NA	mediumpurple4
cluster53579-TRINITY_DN58830_c0_g1_i1	NA	mediumpurple4
cluster53606-TRINITY_DN58875_c0_g1_i1	NA	mediumpurple4
cluster53659-TRINITY_DN60174_c0_g1_i1	NA	mediumpurple4
cluster53679-TRINITY_DN60135_c0_g3_i1	NA	mediumpurple4
cluster53721-TRINITY_DN60171_c0_g1_i1	NA	mediumpurple4
cluster53750-TRINITY_DN8218_c0_g1_i14	NA	mediumpurple4
cluster53801-TRINITY_DN8298_c0_g1_i1	NA	mediumpurple4
cluster53816-TRINITY_DN8291_c0_g1_i1	NA	mediumpurple4
cluster53817-TRINITY_DN8291_c0_g1_i2	NA	mediumpurple4
cluster53823-TRINITY_DN8226_c0_g1_i3	NA	mediumpurple4
cluster53864-TRINITY_DN33015_c0_g1_i1	NA	mediumpurple4
cluster53865-TRINITY_DN33015_c0_g1_i2	NA	mediumpurple4
cluster53878-TRINITY_DN33089_c0_g1_i1	NA	mediumpurple4
cluster53959-TRINITY_DN29238_c0_g1_i5	NA	mediumpurple4
cluster53964-TRINITY_DN29243_c0_g1_i1	NA	mediumpurple4
cluster53993-TRINITY_DN29214_c0_g1_i1	NA	mediumpurple4
cluster24298-TRINITY_DN29269_c0_g2_i1	NA	mediumpurple4
cluster54017-TRINITY_DN29269_c0_g2_i3	NA	mediumpurple4
cluster54021-TRINITY_DN29250_c0_g1_i1	NA	mediumpurple4
cluster54057-TRINITY_DN2801_c0_g1_i9	NA	mediumpurple4
cluster891-TRINITY_DN2889_c0_g1_i11	NA	mediumpurple4
cluster54074-TRINITY_DN2853_c0_g1_i11	NA	mediumpurple4
cluster8809-TRINITY_DN2885_c0_g1_i4	NA	mediumpurple4
cluster54140-TRINITY_DN2862_c0_g1_i36	NA	mediumpurple4
cluster54166-TRINITY_DN2849_c0_g1_i19	NA	mediumpurple4
cluster54168-TRINITY_DN2849_c0_g1_i22	NA	mediumpurple4
cluster54173-TRINITY_DN2897_c0_g1_i1	NA	mediumpurple4
cluster54202-TRINITY_DN2894_c0_g1_i18	NA	mediumpurple4
cluster54206-TRINITY_DN2894_c1_g1_i1	NA	mediumpurple4
cluster7616-TRINITY_DN2808_c0_g2_i1	NA	mediumpurple4
cluster54233-TRINITY_DN2839_c0_g1_i8	NA	mediumpurple4
cluster54234-TRINITY_DN2839_c0_g1_i9	NA	mediumpurple4
cluster54254-TRINITY_DN2856_c0_g1_i10	NA	mediumpurple4
cluster54256-TRINITY_DN2856_c0_g1_i18	NA	mediumpurple4
cluster54258-TRINITY_DN2856_c0_g1_i4	NA	mediumpurple4
cluster54260-TRINITY_DN2856_c0_g1_i9	NA	mediumpurple4
cluster54266-TRINITY_DN34855_c0_g1_i1	NA	mediumpurple4
cluster54268-TRINITY_DN34843_c0_g2_i1	NA	mediumpurple4
cluster54275-TRINITY_DN34861_c0_g1_i2	NA	mediumpurple4
cluster54334-TRINITY_DN34860_c0_g1_i1	NA	mediumpurple4
cluster54335-TRINITY_DN34860_c0_g1_i2	NA	mediumpurple4
cluster54466-TRINITY_DN74956_c0_g1_i1	NA	mediumpurple4
cluster54475-TRINITY_DN74969_c0_g1_i1	NA	mediumpurple4
cluster54480-TRINITY_DN11003_c0_g1_i1	NA	mediumpurple4
cluster54481-TRINITY_DN11003_c0_g1_i2	NA	mediumpurple4
cluster54495-TRINITY_DN11039_c0_g1_i1	NA	mediumpurple4
cluster54520-TRINITY_DN11032_c0_g1_i39	NA	mediumpurple4
cluster54562-TRINITY_DN11062_c0_g1_i47	NA	mediumpurple4
cluster54565-TRINITY_DN11062_c0_g1_i7	NA	mediumpurple4
cluster54569-TRINITY_DN11061_c1_g2_i1	NA	mediumpurple4
cluster54620-TRINITY_DN35580_c0_g1_i4	NA	mediumpurple4
cluster54631-TRINITY_DN35540_c0_g1_i1	NA	mediumpurple4
cluster54637-TRINITY_DN35573_c0_g1_i2	NA	mediumpurple4
cluster54644-TRINITY_DN35501_c0_g1_i13	NA	mediumpurple4
cluster54689-TRINITY_DN35572_c0_g1_i1	NA	mediumpurple4
cluster54704-TRINITY_DN7108_c1_g1_i4	NA	mediumpurple4
cluster54705-TRINITY_DN7108_c1_g2_i2	NA	mediumpurple4
cluster54761-TRINITY_DN7176_c0_g1_i2	NA	mediumpurple4
cluster54801-TRINITY_DN7129_c0_g1_i1	NA	mediumpurple4
cluster54823-TRINITY_DN7101_c1_g2_i1	NA	mediumpurple4
cluster54835-TRINITY_DN7105_c1_g1_i1	NA	mediumpurple4
cluster54867-TRINITY_DN21709_c0_g1_i1	NA	mediumpurple4
cluster54921-TRINITY_DN21728_c0_g1_i1	NA	mediumpurple4
cluster15111-TRINITY_DN21789_c0_g1_i3	NA	mediumpurple4
cluster54969-TRINITY_DN11507_c0_g1_i2	NA	mediumpurple4
cluster54970-TRINITY_DN11507_c0_g2_i1	NA	mediumpurple4
cluster54978-TRINITY_DN11544_c0_g1_i3	NA	mediumpurple4
cluster54981-TRINITY_DN11538_c0_g1_i1	NA	mediumpurple4
cluster54995-TRINITY_DN11518_c0_g1_i25	NA	mediumpurple4
cluster55008-TRINITY_DN11591_c0_g1_i9	NA	mediumpurple4
cluster55009-TRINITY_DN11591_c1_g1_i1	NA	mediumpurple4
cluster22070-TRINITY_DN11595_c0_g1_i2	NA	mediumpurple4
cluster55011-TRINITY_DN11526_c0_g1_i8	NA	mediumpurple4
cluster55039-TRINITY_DN611_c0_g1_i14	NA	mediumpurple4
cluster16269-TRINITY_DN614_c0_g1_i10	NA	mediumpurple4
cluster55111-TRINITY_DN657_c0_g1_i1	NA	mediumpurple4
cluster55112-TRINITY_DN657_c0_g1_i2	NA	mediumpurple4
cluster7422-TRINITY_DN664_c0_g1_i1	NA	mediumpurple4
cluster55227-TRINITY_DN631_c0_g1_i3	NA	mediumpurple4
cluster55238-TRINITY_DN685_c0_g1_i28	NA	mediumpurple4
cluster55241-TRINITY_DN685_c0_g1_i6	NA	mediumpurple4
cluster55256-TRINITY_DN674_c0_g2_i1	NA	mediumpurple4
cluster55257-TRINITY_DN674_c0_g2_i3	NA	mediumpurple4
cluster55259-TRINITY_DN43190_c0_g1_i1	NA	mediumpurple4
cluster55260-TRINITY_DN43190_c0_g2_i1	NA	mediumpurple4
cluster55262-TRINITY_DN43190_c0_g4_i1	NA	mediumpurple4
cluster55326-TRINITY_DN43158_c0_g1_i1	NA	mediumpurple4
cluster55327-TRINITY_DN43158_c0_g1_i2	NA	mediumpurple4
cluster21657-TRINITY_DN43187_c0_g1_i1	NA	mediumpurple4
cluster55337-TRINITY_DN43187_c0_g2_i1	NA	mediumpurple4
cluster55353-TRINITY_DN23382_c0_g2_i1	NA	mediumpurple4
cluster55374-TRINITY_DN23377_c0_g1_i1	NA	mediumpurple4
cluster55422-TRINITY_DN23304_c0_g2_i6	NA	mediumpurple4
cluster55426-TRINITY_DN23318_c0_g2_i1	NA	mediumpurple4
cluster55463-TRINITY_DN44443_c0_g1_i1	NA	mediumpurple4
cluster55472-TRINITY_DN44455_c0_g1_i1	NA	mediumpurple4
cluster15778-TRINITY_DN44464_c0_g1_i2	NA	mediumpurple4
cluster25214-TRINITY_DN44454_c0_g1_i1	NA	mediumpurple4
cluster55545-TRINITY_DN10723_c0_g1_i1	NA	mediumpurple4
cluster55546-TRINITY_DN10723_c0_g1_i2	NA	mediumpurple4
cluster55560-TRINITY_DN10750_c0_g1_i1	NA	mediumpurple4
cluster55561-TRINITY_DN10750_c0_g1_i2	NA	mediumpurple4
cluster55595-TRINITY_DN10702_c0_g2_i7	NA	mediumpurple4
cluster11511-TRINITY_DN10768_c0_g1_i1	NA	mediumpurple4
cluster55600-TRINITY_DN10730_c0_g1_i1	NA	mediumpurple4
cluster55601-TRINITY_DN10730_c0_g2_i1	NA	mediumpurple4
cluster55604-TRINITY_DN10738_c0_g1_i1	NA	mediumpurple4
cluster55624-TRINITY_DN10740_c0_g1_i7	NA	mediumpurple4
cluster55628-TRINITY_DN10740_c2_g1_i1	NA	mediumpurple4
cluster55660-TRINITY_DN54781_c0_g1_i1	NA	mediumpurple4
cluster55694-TRINITY_DN54727_c0_g1_i1	NA	mediumpurple4
cluster55719-TRINITY_DN31757_c0_g1_i1	NA	mediumpurple4
cluster55729-TRINITY_DN31766_c0_g1_i1	NA	mediumpurple4
cluster55753-TRINITY_DN31780_c0_g1_i2	NA	mediumpurple4
cluster18629-TRINITY_DN31780_c0_g1_i3	NA	mediumpurple4
cluster55757-TRINITY_DN31714_c0_g1_i1	NA	mediumpurple4
cluster6989-TRINITY_DN31747_c0_g1_i7	NA	mediumpurple4
cluster55767-TRINITY_DN31742_c0_g2_i1	NA	mediumpurple4
cluster55791-TRINITY_DN31709_c0_g1_i3	NA	mediumpurple4
cluster55899-TRINITY_DN61363_c0_g1_i2	NA	mediumpurple4
cluster55933-TRINITY_DN61378_c0_g1_i17	NA	mediumpurple4
cluster18493-TRINITY_DN61378_c0_g1_i18	NA	mediumpurple4
cluster55938-TRINITY_DN61311_c0_g1_i1	NA	mediumpurple4
cluster55977-TRINITY_DN7282_c0_g1_i1	NA	mediumpurple4
cluster55987-TRINITY_DN7224_c0_g1_i1	NA	mediumpurple4
cluster55988-TRINITY_DN7224_c0_g1_i3	NA	mediumpurple4
cluster56002-TRINITY_DN7219_c0_g1_i3	NA	mediumpurple4
cluster56003-TRINITY_DN7219_c0_g1_i4	NA	mediumpurple4
cluster56004-TRINITY_DN7219_c0_g2_i1	NA	mediumpurple4
cluster13152-TRINITY_DN7216_c0_g1_i1	NA	mediumpurple4
cluster56068-TRINITY_DN7256_c0_g1_i3	NA	mediumpurple4
cluster56119-TRINITY_DN7235_c0_g1_i2	NA	mediumpurple4
cluster56166-TRINITY_DN57903_c0_g1_i2	NA	mediumpurple4
cluster56187-TRINITY_DN57977_c0_g1_i1	NA	mediumpurple4
cluster56209-TRINITY_DN40238_c0_g2_i1	NA	mediumpurple4
cluster56250-TRINITY_DN40248_c0_g1_i1	NA	mediumpurple4
cluster56256-TRINITY_DN40294_c0_g1_i1	NA	mediumpurple4
cluster56267-TRINITY_DN40275_c1_g1_i1	NA	mediumpurple4
cluster56293-TRINITY_DN42397_c0_g3_i1	NA	mediumpurple4
cluster56301-TRINITY_DN42312_c0_g1_i1	NA	mediumpurple4
cluster56308-TRINITY_DN42351_c0_g1_i1	NA	mediumpurple4
cluster56309-TRINITY_DN42351_c0_g1_i3	NA	mediumpurple4
cluster56375-TRINITY_DN15724_c0_g1_i1	NA	mediumpurple4
cluster56398-TRINITY_DN15742_c0_g1_i1	NA	mediumpurple4
cluster56404-TRINITY_DN15757_c0_g3_i1	NA	mediumpurple4
cluster56405-TRINITY_DN15757_c0_g4_i1	NA	mediumpurple4
cluster56406-TRINITY_DN15757_c1_g1_i1	NA	mediumpurple4
cluster23337-TRINITY_DN15745_c0_g1_i2	NA	mediumpurple4
cluster56431-TRINITY_DN15715_c0_g1_i2	NA	mediumpurple4
cluster56483-TRINITY_DN15712_c0_g1_i1	NA	mediumpurple4
cluster56515-TRINITY_DN12529_c0_g1_i1	NA	mediumpurple4
cluster56516-TRINITY_DN12529_c0_g2_i1	NA	mediumpurple4
cluster12718-TRINITY_DN12527_c0_g1_i2	NA	mediumpurple4
cluster56525-TRINITY_DN12593_c0_g1_i2	NA	mediumpurple4
cluster56526-TRINITY_DN12593_c0_g1_i3	NA	mediumpurple4
cluster56527-TRINITY_DN12593_c0_g1_i6	NA	mediumpurple4
cluster56537-TRINITY_DN12587_c0_g2_i1	NA	mediumpurple4
cluster17536-TRINITY_DN12570_c0_g2_i2	NA	mediumpurple4
cluster56567-TRINITY_DN12570_c0_g2_i4	NA	mediumpurple4
cluster56593-TRINITY_DN12586_c0_g1_i2	NA	mediumpurple4
cluster56629-TRINITY_DN72744_c0_g1_i1	NA	mediumpurple4
cluster56648-TRINITY_DN72779_c0_g1_i1	NA	mediumpurple4
cluster56662-TRINITY_DN72732_c0_g1_i1	NA	mediumpurple4
cluster56665-TRINITY_DN49719_c0_g1_i1	NA	mediumpurple4
cluster56673-TRINITY_DN49721_c0_g1_i2	NA	mediumpurple4
cluster7085-TRINITY_DN49726_c0_g1_i2	NA	mediumpurple4
cluster56710-TRINITY_DN49765_c0_g1_i1	NA	mediumpurple4
cluster56711-TRINITY_DN49765_c0_g1_i3	NA	mediumpurple4
cluster2008-TRINITY_DN49765_c0_g2_i1	NA	mediumpurple4
cluster56747-TRINITY_DN49278_c0_g1_i11	NA	mediumpurple4
cluster56748-TRINITY_DN49278_c0_g1_i2	NA	mediumpurple4
cluster56770-TRINITY_DN49226_c0_g1_i1	NA	mediumpurple4
cluster56777-TRINITY_DN49223_c0_g1_i1	NA	mediumpurple4
cluster56792-TRINITY_DN49233_c0_g1_i1	NA	mediumpurple4
cluster15317-TRINITY_DN65396_c0_g1_i1	NA	mediumpurple4
cluster56871-TRINITY_DN65343_c0_g2_i1	NA	mediumpurple4
cluster56872-TRINITY_DN65343_c0_g3_i1	NA	mediumpurple4
cluster56878-TRINITY_DN65340_c1_g1_i1	NA	mediumpurple4
cluster56922-TRINITY_DN42856_c0_g1_i1	NA	mediumpurple4
cluster56945-TRINITY_DN42855_c0_g1_i1	NA	mediumpurple4
cluster56992-TRINITY_DN23062_c0_g1_i6	NA	mediumpurple4
cluster57050-TRINITY_DN23053_c0_g1_i2	NA	mediumpurple4
cluster57126-TRINITY_DN27375_c0_g1_i1	NA	mediumpurple4
cluster57131-TRINITY_DN27355_c0_g1_i2	NA	mediumpurple4
cluster57175-TRINITY_DN61899_c0_g1_i1	NA	mediumpurple4
cluster57184-TRINITY_DN61891_c2_g1_i1	NA	mediumpurple4
cluster57192-TRINITY_DN61843_c1_g1_i1	NA	mediumpurple4
cluster57193-TRINITY_DN61843_c1_g2_i1	NA	mediumpurple4
cluster57200-TRINITY_DN61805_c0_g1_i1	NA	mediumpurple4
cluster57217-TRINITY_DN61820_c0_g1_i4	NA	mediumpurple4
cluster57257-TRINITY_DN267_c0_g1_i7	NA	mediumpurple4
cluster10468-TRINITY_DN208_c0_g2_i2	NA	mediumpurple4
cluster57277-TRINITY_DN246_c0_g1_i2	NA	mediumpurple4
cluster14328-TRINITY_DN217_c0_g1_i3	NA	mediumpurple4
cluster57291-TRINITY_DN217_c0_g1_i8	NA	mediumpurple4
cluster57315-TRINITY_DN285_c0_g2_i1	NA	mediumpurple4
cluster10617-TRINITY_DN204_c0_g1_i20	NA	mediumpurple4
cluster57335-TRINITY_DN212_c0_g1_i7	NA	mediumpurple4
cluster57346-TRINITY_DN203_c0_g1_i2	NA	mediumpurple4
cluster57361-TRINITY_DN213_c1_g1_i2	NA	mediumpurple4
cluster11463-TRINITY_DN291_c0_g1_i7	NA	mediumpurple4
cluster57389-TRINITY_DN216_c0_g1_i6	NA	mediumpurple4
cluster57398-TRINITY_DN229_c0_g1_i29	NA	mediumpurple4
cluster57412-TRINITY_DN280_c0_g1_i46	NA	mediumpurple4
cluster57475-TRINITY_DN79167_c0_g1_i1	NA	mediumpurple4
cluster57513-TRINITY_DN79171_c0_g1_i1	NA	mediumpurple4
cluster57519-TRINITY_DN79164_c0_g1_i1	NA	mediumpurple4
cluster57568-TRINITY_DN72579_c0_g1_i1	NA	mediumpurple4
cluster57569-TRINITY_DN72579_c0_g1_i3	NA	mediumpurple4
cluster57584-TRINITY_DN72548_c0_g1_i1	NA	mediumpurple4
cluster57639-TRINITY_DN46865_c0_g1_i1	NA	mediumpurple4
cluster57679-TRINITY_DN46828_c0_g2_i3	NA	mediumpurple4
cluster21477-TRINITY_DN62815_c0_g1_i2	NA	mediumpurple4
cluster57722-TRINITY_DN62815_c0_g2_i1	NA	mediumpurple4
cluster57735-TRINITY_DN62816_c0_g1_i1	NA	mediumpurple4
cluster57750-TRINITY_DN62887_c0_g2_i2	NA	mediumpurple4
cluster57774-TRINITY_DN62855_c0_g1_i1	NA	mediumpurple4
cluster57779-TRINITY_DN62853_c0_g1_i1	NA	mediumpurple4
cluster57863-TRINITY_DN83893_c0_g1_i1	NA	mediumpurple4
cluster57865-TRINITY_DN83816_c0_g1_i1	NA	mediumpurple4
cluster57868-TRINITY_DN83897_c0_g1_i1	NA	mediumpurple4
cluster57904-TRINITY_DN83847_c0_g1_i1	NA	mediumpurple4
cluster57919-TRINITY_DN83860_c0_g1_i1	NA	mediumpurple4
cluster57925-TRINITY_DN5378_c0_g1_i10	NA	mediumpurple4
cluster57927-TRINITY_DN5378_c0_g1_i12	NA	mediumpurple4
cluster57928-TRINITY_DN5378_c0_g1_i14	NA	mediumpurple4
cluster57929-TRINITY_DN5378_c0_g1_i15	NA	mediumpurple4
cluster57930-TRINITY_DN5378_c0_g1_i5	NA	mediumpurple4
cluster57943-TRINITY_DN5379_c0_g3_i1	NA	mediumpurple4
cluster3392-TRINITY_DN5375_c0_g1_i8	NA	mediumpurple4
cluster57952-TRINITY_DN5322_c0_g1_i1	NA	mediumpurple4
cluster57953-TRINITY_DN5322_c0_g1_i3	NA	mediumpurple4
cluster57981-TRINITY_DN5381_c0_g1_i22	NA	mediumpurple4
cluster57983-TRINITY_DN5381_c0_g1_i43	NA	mediumpurple4
cluster57984-TRINITY_DN5381_c0_g1_i45	NA	mediumpurple4
cluster57987-TRINITY_DN5381_c0_g1_i8	NA	mediumpurple4
cluster14856-TRINITY_DN5397_c0_g1_i2	NA	mediumpurple4
cluster58005-TRINITY_DN5348_c0_g1_i1	NA	mediumpurple4
cluster58060-TRINITY_DN5330_c0_g1_i1	NA	mediumpurple4
cluster58062-TRINITY_DN5323_c0_g1_i1	NA	mediumpurple4
cluster58114-TRINITY_DN6836_c0_g1_i11	NA	mediumpurple4
cluster58115-TRINITY_DN6836_c0_g1_i4	NA	mediumpurple4
cluster18903-TRINITY_DN6867_c0_g1_i1	NA	mediumpurple4
cluster58116-TRINITY_DN6867_c0_g1_i5	NA	mediumpurple4
cluster58121-TRINITY_DN6865_c0_g1_i1	NA	mediumpurple4
cluster58126-TRINITY_DN6842_c0_g2_i1	NA	mediumpurple4
cluster58158-TRINITY_DN6849_c0_g1_i2	NA	mediumpurple4
cluster58210-TRINITY_DN69564_c0_g2_i1	NA	mediumpurple4
cluster58220-TRINITY_DN69531_c0_g1_i1	NA	mediumpurple4
cluster58272-TRINITY_DN78265_c0_g1_i1	NA	mediumpurple4
cluster58334-TRINITY_DN71607_c0_g1_i1	NA	mediumpurple4
cluster58360-TRINITY_DN71627_c0_g1_i1	NA	mediumpurple4
cluster58361-TRINITY_DN71627_c0_g2_i1	NA	mediumpurple4
cluster58496-TRINITY_DN44265_c0_g2_i1	NA	mediumpurple4
cluster58534-TRINITY_DN44251_c0_g1_i1	NA	mediumpurple4
cluster58535-TRINITY_DN44208_c0_g1_i1	NA	mediumpurple4
cluster13602-TRINITY_DN44208_c0_g2_i2	NA	mediumpurple4
cluster58547-TRINITY_DN44202_c0_g1_i1	NA	mediumpurple4
cluster58549-TRINITY_DN44202_c0_g2_i3	NA	mediumpurple4
cluster58562-TRINITY_DN44230_c0_g1_i1	NA	mediumpurple4
cluster58565-TRINITY_DN44241_c0_g1_i1	NA	mediumpurple4
cluster58579-TRINITY_DN62584_c0_g1_i1	NA	mediumpurple4
cluster58597-TRINITY_DN62533_c0_g1_i1	NA	mediumpurple4
cluster58631-TRINITY_DN50891_c0_g1_i1	NA	mediumpurple4
cluster58635-TRINITY_DN50820_c0_g3_i1	NA	mediumpurple4
cluster58636-TRINITY_DN50820_c0_g3_i2	NA	mediumpurple4
cluster58641-TRINITY_DN50812_c1_g1_i1	NA	mediumpurple4
cluster58643-TRINITY_DN50874_c0_g1_i2	NA	mediumpurple4
cluster58658-TRINITY_DN50828_c0_g1_i1	NA	mediumpurple4
cluster58660-TRINITY_DN50889_c0_g1_i1	NA	mediumpurple4
cluster58775-TRINITY_DN82598_c0_g1_i1	NA	mediumpurple4
cluster58779-TRINITY_DN82521_c0_g1_i1	NA	mediumpurple4
cluster58811-TRINITY_DN4532_c0_g1_i17	NA	mediumpurple4
cluster58833-TRINITY_DN4570_c0_g1_i2	NA	mediumpurple4
cluster58838-TRINITY_DN4573_c0_g1_i1	NA	mediumpurple4
cluster17362-TRINITY_DN4573_c0_g1_i3	NA	mediumpurple4
cluster58865-TRINITY_DN4528_c0_g1_i2	NA	mediumpurple4
cluster58883-TRINITY_DN4506_c0_g5_i1	NA	mediumpurple4
cluster5047-TRINITY_DN4536_c0_g2_i6	NA	mediumpurple4
cluster58891-TRINITY_DN4522_c0_g1_i20	NA	mediumpurple4
cluster58902-TRINITY_DN4559_c0_g1_i1	NA	mediumpurple4
cluster58903-TRINITY_DN4559_c0_g1_i3	NA	mediumpurple4
cluster58924-TRINITY_DN4585_c0_g1_i3	NA	mediumpurple4
cluster58929-TRINITY_DN4519_c0_g1_i12	NA	mediumpurple4
cluster6456-TRINITY_DN4519_c0_g1_i20	NA	mediumpurple4
cluster58990-TRINITY_DN10018_c0_g1_i3	NA	mediumpurple4
cluster59008-TRINITY_DN10011_c0_g1_i1	NA	mediumpurple4
cluster59018-TRINITY_DN10047_c0_g1_i1	NA	mediumpurple4
cluster59032-TRINITY_DN10091_c1_g1_i1	NA	mediumpurple4
cluster59061-TRINITY_DN10057_c0_g1_i2	NA	mediumpurple4
cluster59088-TRINITY_DN10017_c0_g2_i1	NA	mediumpurple4
cluster59089-TRINITY_DN10017_c0_g4_i1	NA	mediumpurple4
cluster59126-TRINITY_DN15145_c0_g1_i1	NA	mediumpurple4
cluster8667-TRINITY_DN15118_c0_g1_i1	NA	mediumpurple4
cluster59146-TRINITY_DN15118_c0_g1_i12	NA	mediumpurple4
cluster13629-TRINITY_DN15118_c0_g1_i5	NA	mediumpurple4
cluster59152-TRINITY_DN15173_c1_g3_i1	NA	mediumpurple4
cluster17744-TRINITY_DN15133_c0_g1_i1	NA	mediumpurple4
cluster59249-TRINITY_DN8300_c0_g1_i11	NA	mediumpurple4
cluster59251-TRINITY_DN8300_c0_g1_i2	NA	mediumpurple4
cluster59287-TRINITY_DN8344_c0_g1_i1	NA	mediumpurple4
cluster17022-TRINITY_DN8344_c0_g1_i3	NA	mediumpurple4
cluster59288-TRINITY_DN8306_c0_g1_i1	NA	mediumpurple4
cluster11654-TRINITY_DN8359_c0_g1_i2	NA	mediumpurple4
cluster59302-TRINITY_DN8359_c0_g1_i4	NA	mediumpurple4
cluster5135-TRINITY_DN8325_c1_g1_i2	NA	mediumpurple4
cluster4339-TRINITY_DN8325_c1_g1_i3	NA	mediumpurple4
cluster59338-TRINITY_DN8341_c0_g1_i1	NA	mediumpurple4
cluster59339-TRINITY_DN8341_c0_g1_i2	NA	mediumpurple4
cluster59353-TRINITY_DN8367_c0_g1_i4	NA	mediumpurple4
cluster59366-TRINITY_DN8343_c0_g1_i1	NA	mediumpurple4
cluster59367-TRINITY_DN8343_c0_g1_i7	NA	mediumpurple4
cluster59402-TRINITY_DN63271_c0_g1_i1	NA	mediumpurple4
cluster59449-TRINITY_DN68199_c0_g1_i1	NA	mediumpurple4
cluster59454-TRINITY_DN68189_c0_g1_i1	NA	mediumpurple4
cluster59472-TRINITY_DN68132_c0_g3_i1	NA	mediumpurple4
cluster59534-TRINITY_DN44893_c0_g1_i1	NA	mediumpurple4
cluster59615-TRINITY_DN29891_c0_g1_i1	NA	mediumpurple4
cluster59624-TRINITY_DN29877_c1_g1_i1	NA	mediumpurple4
cluster59681-TRINITY_DN23930_c0_g2_i1	NA	mediumpurple4
cluster59700-TRINITY_DN23941_c0_g1_i1	NA	mediumpurple4
cluster59701-TRINITY_DN23941_c0_g1_i2	NA	mediumpurple4
cluster59705-TRINITY_DN23918_c0_g1_i1	NA	mediumpurple4
cluster59706-TRINITY_DN23918_c0_g1_i3	NA	mediumpurple4
cluster59718-TRINITY_DN23928_c0_g1_i1	NA	mediumpurple4
cluster59731-TRINITY_DN23908_c0_g1_i1	NA	mediumpurple4
cluster59765-TRINITY_DN7462_c0_g1_i1	NA	mediumpurple4
cluster59829-TRINITY_DN7432_c0_g3_i1	NA	mediumpurple4
cluster59843-TRINITY_DN7494_c0_g1_i6	NA	mediumpurple4
cluster59846-TRINITY_DN7494_c0_g1_i9	NA	mediumpurple4
cluster59873-TRINITY_DN7409_c0_g1_i8	NA	mediumpurple4
cluster59874-TRINITY_DN7409_c0_g1_i9	NA	mediumpurple4
cluster5112-TRINITY_DN7400_c1_g1_i2	NA	mediumpurple4
cluster59913-TRINITY_DN4354_c0_g1_i16	NA	mediumpurple4
cluster59918-TRINITY_DN4306_c1_g1_i1	NA	mediumpurple4
cluster59919-TRINITY_DN4306_c1_g1_i3	NA	mediumpurple4
cluster60033-TRINITY_DN4324_c0_g1_i5	NA	mediumpurple4
cluster60052-TRINITY_DN4392_c0_g1_i6	NA	mediumpurple4
cluster60113-TRINITY_DN54263_c0_g1_i1	NA	mediumpurple4
cluster60121-TRINITY_DN54281_c0_g1_i1	NA	mediumpurple4
cluster60158-TRINITY_DN27986_c0_g3_i1	NA	mediumpurple4
cluster60210-TRINITY_DN27948_c0_g1_i1	NA	mediumpurple4
cluster60213-TRINITY_DN27959_c0_g1_i1	NA	mediumpurple4
cluster25319-TRINITY_DN27994_c0_g1_i1	NA	mediumpurple4
cluster60239-TRINITY_DN27994_c0_g2_i1	NA	mediumpurple4
cluster60250-TRINITY_DN27996_c0_g1_i2	NA	mediumpurple4
cluster60293-TRINITY_DN76135_c0_g1_i3	NA	mediumpurple4
cluster25592-TRINITY_DN76180_c0_g2_i1	NA	mediumpurple4
cluster7184-TRINITY_DN48597_c0_g2_i4	NA	mediumpurple4
cluster60375-TRINITY_DN48572_c0_g1_i1	NA	mediumpurple4
cluster60383-TRINITY_DN48591_c0_g1_i1	NA	mediumpurple4
cluster60394-TRINITY_DN48539_c0_g1_i2	NA	mediumpurple4
cluster60401-TRINITY_DN13928_c0_g1_i2	NA	mediumpurple4
cluster3592-TRINITY_DN13928_c0_g1_i7	NA	mediumpurple4
cluster60436-TRINITY_DN13995_c0_g1_i8	NA	mediumpurple4
cluster60467-TRINITY_DN13985_c0_g2_i1	NA	mediumpurple4
cluster8370-TRINITY_DN13910_c0_g2_i2	NA	mediumpurple4
cluster60481-TRINITY_DN13930_c0_g2_i1	NA	mediumpurple4
cluster18140-TRINITY_DN13933_c0_g1_i2	NA	mediumpurple4
cluster60507-TRINITY_DN13996_c0_g1_i4	NA	mediumpurple4
cluster60537-TRINITY_DN59482_c0_g1_i1	NA	mediumpurple4
cluster60588-TRINITY_DN59469_c0_g1_i1	NA	mediumpurple4
cluster12677-TRINITY_DN59469_c0_g2_i1	NA	mediumpurple4
cluster60630-TRINITY_DN53823_c0_g1_i1	NA	mediumpurple4
cluster60655-TRINITY_DN53815_c0_g1_i1	NA	mediumpurple4
cluster60693-TRINITY_DN1902_c0_g1_i15	NA	mediumpurple4
cluster60724-TRINITY_DN1932_c0_g1_i1	NA	mediumpurple4
cluster60729-TRINITY_DN1965_c0_g1_i15	NA	mediumpurple4
cluster60732-TRINITY_DN1965_c0_g1_i20	NA	mediumpurple4
cluster60736-TRINITY_DN1965_c0_g1_i32	NA	mediumpurple4
cluster60737-TRINITY_DN1965_c0_g1_i36	NA	mediumpurple4
cluster60739-TRINITY_DN1965_c0_g1_i7	NA	mediumpurple4
cluster3509-TRINITY_DN1996_c0_g1_i18	NA	mediumpurple4
cluster60753-TRINITY_DN1912_c1_g1_i22	NA	mediumpurple4
cluster60782-TRINITY_DN1910_c0_g2_i1	NA	mediumpurple4
cluster12521-TRINITY_DN1942_c0_g1_i6	NA	mediumpurple4
cluster60880-TRINITY_DN1955_c1_g2_i1	NA	mediumpurple4
cluster60883-TRINITY_DN1982_c0_g1_i14	NA	mediumpurple4
cluster60953-TRINITY_DN2177_c1_g1_i5	NA	mediumpurple4
cluster60964-TRINITY_DN2121_c0_g1_i3	NA	mediumpurple4
cluster7022-TRINITY_DN2146_c0_g1_i4	NA	mediumpurple4
cluster61000-TRINITY_DN2175_c0_g1_i12	NA	mediumpurple4
cluster61009-TRINITY_DN2125_c1_g1_i7	NA	mediumpurple4
cluster61109-TRINITY_DN51965_c0_g2_i1	NA	mediumpurple4
cluster61155-TRINITY_DN51926_c0_g1_i1	NA	mediumpurple4
cluster61166-TRINITY_DN51910_c0_g1_i1	NA	mediumpurple4
cluster61246-TRINITY_DN60393_c0_g1_i1	NA	mediumpurple4
cluster61248-TRINITY_DN60393_c0_g4_i2	NA	mediumpurple4
cluster61263-TRINITY_DN60371_c0_g2_i1	NA	mediumpurple4
cluster61309-TRINITY_DN60385_c0_g1_i1	NA	mediumpurple4
cluster61364-TRINITY_DN339_c0_g1_i11	NA	mediumpurple4
cluster61368-TRINITY_DN339_c0_g1_i18	NA	mediumpurple4
cluster61403-TRINITY_DN394_c0_g1_i16	NA	mediumpurple4
cluster61409-TRINITY_DN330_c0_g1_i1	NA	mediumpurple4
cluster10677-TRINITY_DN330_c0_g1_i7	NA	mediumpurple4
cluster61418-TRINITY_DN328_c0_g1_i1	NA	mediumpurple4
cluster61431-TRINITY_DN374_c0_g1_i3	NA	mediumpurple4
cluster61432-TRINITY_DN374_c0_g1_i4	NA	mediumpurple4
cluster7652-TRINITY_DN337_c0_g1_i1	NA	mediumpurple4
cluster61482-TRINITY_DN356_c0_g1_i1	NA	mediumpurple4
cluster61488-TRINITY_DN365_c0_g1_i5	NA	mediumpurple4
cluster61529-TRINITY_DN53045_c0_g2_i1	NA	mediumpurple4
cluster61544-TRINITY_DN53072_c0_g2_i1	NA	mediumpurple4
cluster61545-TRINITY_DN53072_c0_g2_i2	NA	mediumpurple4
cluster61645-TRINITY_DN72844_c0_g2_i2	NA	mediumpurple4
cluster18374-TRINITY_DN72887_c0_g2_i1	NA	mediumpurple4
cluster61703-TRINITY_DN45717_c0_g1_i1	NA	mediumpurple4
cluster61705-TRINITY_DN45718_c0_g1_i1	NA	mediumpurple4
cluster61739-TRINITY_DN45752_c0_g1_i1	NA	mediumpurple4
cluster61762-TRINITY_DN41834_c0_g1_i1	NA	mediumpurple4
cluster61767-TRINITY_DN41875_c0_g1_i2	NA	mediumpurple4
cluster61770-TRINITY_DN41888_c0_g1_i1	NA	mediumpurple4
cluster61799-TRINITY_DN41820_c0_g1_i1	NA	mediumpurple4
cluster61800-TRINITY_DN41820_c0_g2_i1	NA	mediumpurple4
cluster61804-TRINITY_DN41862_c0_g1_i1	NA	mediumpurple4
cluster61824-TRINITY_DN69813_c0_g1_i1	NA	mediumpurple4
cluster61825-TRINITY_DN69813_c0_g2_i1	NA	mediumpurple4
cluster61871-TRINITY_DN69867_c0_g1_i1	NA	mediumpurple4
cluster61872-TRINITY_DN69867_c0_g1_i2	NA	mediumpurple4
cluster61886-TRINITY_DN69894_c0_g1_i1	NA	mediumpurple4
cluster12549-TRINITY_DN13114_c0_g1_i1	NA	mediumpurple4
cluster62003-TRINITY_DN13114_c0_g1_i2	NA	mediumpurple4
cluster62005-TRINITY_DN13114_c0_g1_i9	NA	mediumpurple4
cluster62006-TRINITY_DN13114_c0_g2_i1	NA	mediumpurple4
cluster62022-TRINITY_DN13130_c0_g3_i2	NA	mediumpurple4
cluster62038-TRINITY_DN13123_c0_g1_i2	NA	mediumpurple4
cluster62040-TRINITY_DN13123_c0_g1_i8	NA	mediumpurple4
cluster17798-TRINITY_DN13145_c0_g1_i1	NA	mediumpurple4
cluster62065-TRINITY_DN13183_c0_g1_i1	NA	mediumpurple4
cluster62124-TRINITY_DN6489_c0_g1_i2	NA	mediumpurple4
[truncated: 2,491 more rows]

## Sheet: node-Ftaie-salmon
nodeName	altName	nodeAttr[nodesPresent, ]
cluster25646-TRINITY_DN21684_c0_g1_i1	NA	salmon
cluster25830-TRINITY_DN5004_c0_g1_i1	NA	salmon
cluster25884-TRINITY_DN20886_c0_g1_i1	NA	salmon
cluster5445-TRINITY_DN20830_c0_g1_i12	NA	salmon
cluster25892-TRINITY_DN20878_c0_g2_i1	NA	salmon
cluster25966-TRINITY_DN20804_c0_g1_i1	NA	salmon
cluster26006-TRINITY_DN55007_c0_g1_i1	NA	salmon
cluster26025-TRINITY_DN55081_c0_g1_i1	NA	salmon
cluster26065-TRINITY_DN84000_c0_g1_i1	NA	salmon
cluster26074-TRINITY_DN83964_c0_g1_i1	NA	salmon
cluster26088-TRINITY_DN83912_c0_g1_i1	NA	salmon
cluster26112-TRINITY_DN83942_c0_g1_i1	NA	salmon
cluster26125-TRINITY_DN83920_c0_g1_i1	NA	salmon
cluster26158-TRINITY_DN58927_c0_g1_i1	NA	salmon
cluster26303-TRINITY_DN54623_c0_g1_i1	NA	salmon
cluster9581-TRINITY_DN18795_c0_g1_i3	NA	salmon
cluster26617-TRINITY_DN23493_c0_g1_i1	NA	salmon
cluster26792-TRINITY_DN18983_c0_g1_i3	NA	salmon
cluster26799-TRINITY_DN18986_c0_g1_i1	NA	salmon
cluster26835-TRINITY_DN18924_c0_g1_i1	NA	salmon
cluster3965-TRINITY_DN18901_c0_g1_i3	NA	salmon
cluster17239-TRINITY_DN18956_c0_g1_i13	NA	salmon
cluster26979-TRINITY_DN2483_c0_g1_i1	NA	salmon
cluster15184-TRINITY_DN2489_c0_g1_i11	NA	salmon
cluster27068-TRINITY_DN2409_c0_g1_i1	NA	salmon
cluster22848-TRINITY_DN2410_c2_g1_i3	NA	salmon
cluster27108-TRINITY_DN2431_c0_g1_i6	NA	salmon
cluster27134-TRINITY_DN72346_c0_g1_i1	NA	salmon
cluster27148-TRINITY_DN72333_c0_g1_i2	NA	salmon
cluster16101-TRINITY_DN72333_c0_g1_i3	NA	salmon
cluster20868-TRINITY_DN72401_c0_g1_i2	NA	salmon
cluster27337-TRINITY_DN15898_c0_g2_i1	NA	salmon
cluster27409-TRINITY_DN15843_c0_g1_i1	NA	salmon
cluster27510-TRINITY_DN14792_c0_g1_i1	NA	salmon
cluster27511-TRINITY_DN14792_c1_g1_i1	NA	salmon
cluster27566-TRINITY_DN9430_c0_g1_i3	NA	salmon
cluster27666-TRINITY_DN9494_c0_g1_i2	NA	salmon
cluster27814-TRINITY_DN76409_c0_g1_i2	NA	salmon
cluster27840-TRINITY_DN81860_c0_g1_i1	NA	salmon
cluster27906-TRINITY_DN81855_c0_g1_i1	NA	salmon
cluster28132-TRINITY_DN13433_c2_g1_i1	NA	salmon
cluster9834-TRINITY_DN13491_c0_g2_i1	NA	salmon
cluster28238-TRINITY_DN36698_c0_g1_i1	NA	salmon
cluster28337-TRINITY_DN62392_c0_g1_i1	NA	salmon
cluster28424-TRINITY_DN41293_c0_g1_i1	NA	salmon
cluster23704-TRINITY_DN59073_c0_g2_i2	NA	salmon
cluster28438-TRINITY_DN59073_c0_g3_i1	NA	salmon
cluster12802-TRINITY_DN70215_c0_g1_i1	NA	salmon
cluster28648-TRINITY_DN59639_c0_g1_i1	NA	salmon
cluster6725-TRINITY_DN10130_c0_g2_i8	NA	salmon
cluster29086-TRINITY_DN28510_c0_g2_i1	NA	salmon
cluster29090-TRINITY_DN28578_c0_g1_i1	NA	salmon
cluster29102-TRINITY_DN52130_c0_g1_i1	NA	salmon
cluster29195-TRINITY_DN22994_c0_g1_i1	NA	salmon
cluster29204-TRINITY_DN22939_c0_g2_i1	NA	salmon
cluster23924-TRINITY_DN22906_c1_g1_i1	NA	salmon
cluster29260-TRINITY_DN76_c0_g2_i1	NA	salmon
cluster29292-TRINITY_DN74_c1_g1_i1	NA	salmon
cluster22355-TRINITY_DN86_c0_g1_i1	NA	salmon
cluster29312-TRINITY_DN55_c0_g1_i1	NA	salmon
cluster29330-TRINITY_DN19_c0_g2_i2	NA	salmon
cluster11210-TRINITY_DN16_c0_g2_i1	NA	salmon
cluster13728-TRINITY_DN60_c0_g1_i1	NA	salmon
cluster19739-TRINITY_DN60_c0_g2_i2	NA	salmon
cluster5686-TRINITY_DN77_c0_g1_i3	NA	salmon
cluster29518-TRINITY_DN32934_c0_g1_i1	NA	salmon
cluster15276-TRINITY_DN68481_c1_g1_i3	NA	salmon
cluster29847-TRINITY_DN78776_c0_g1_i1	NA	salmon
cluster29873-TRINITY_DN78717_c0_g1_i1	NA	salmon
cluster13561-TRINITY_DN31946_c0_g1_i2	NA	salmon
cluster29908-TRINITY_DN31962_c0_g1_i1	NA	salmon
cluster29944-TRINITY_DN31979_c0_g1_i1	NA	salmon
cluster29981-TRINITY_DN27113_c0_g1_i1	NA	salmon
cluster30076-TRINITY_DN8012_c0_g1_i2	NA	salmon
cluster30123-TRINITY_DN8083_c0_g2_i1	NA	salmon
cluster30182-TRINITY_DN16547_c0_g1_i2	NA	salmon
cluster30186-TRINITY_DN16521_c0_g1_i1	NA	salmon
cluster30196-TRINITY_DN16509_c0_g1_i1	NA	salmon
cluster30256-TRINITY_DN16523_c0_g1_i5	NA	salmon
cluster30257-TRINITY_DN16523_c0_g1_i6	NA	salmon
cluster30288-TRINITY_DN37909_c0_g2_i1	NA	salmon
cluster30297-TRINITY_DN37967_c0_g1_i1	NA	salmon
cluster30324-TRINITY_DN37978_c0_g1_i1	NA	salmon
cluster30370-TRINITY_DN28665_c0_g1_i1	NA	salmon
cluster25400-TRINITY_DN28665_c0_g3_i1	NA	salmon
cluster20136-TRINITY_DN28657_c0_g1_i1	NA	salmon
cluster30452-TRINITY_DN81557_c0_g1_i1	NA	salmon
cluster30571-TRINITY_DN45155_c0_g1_i1	NA	salmon
cluster30588-TRINITY_DN45186_c1_g1_i1	NA	salmon
cluster30605-TRINITY_DN45198_c0_g1_i1	NA	salmon
cluster30611-TRINITY_DN45150_c0_g1_i1	NA	salmon
cluster3685-TRINITY_DN2082_c0_g1_i1	NA	salmon
cluster30854-TRINITY_DN2027_c0_g1_i1	NA	salmon
cluster30885-TRINITY_DN49005_c0_g1_i1	NA	salmon
cluster21991-TRINITY_DN8451_c0_g2_i1	NA	salmon
cluster31072-TRINITY_DN8444_c0_g1_i6	NA	salmon
cluster31112-TRINITY_DN72985_c0_g1_i1	NA	salmon
cluster31146-TRINITY_DN72927_c0_g1_i1	NA	salmon
cluster31291-TRINITY_DN20011_c0_g1_i1	NA	salmon
cluster31316-TRINITY_DN20073_c0_g1_i1	NA	salmon
cluster31368-TRINITY_DN56034_c0_g1_i1	NA	salmon
cluster31458-TRINITY_DN41647_c0_g1_i1	NA	salmon
cluster31507-TRINITY_DN41689_c0_g1_i1	NA	salmon
cluster31651-TRINITY_DN77620_c0_g1_i1	NA	salmon
cluster31763-TRINITY_DN45008_c0_g2_i1	NA	salmon
cluster31803-TRINITY_DN12960_c0_g1_i1	NA	salmon
cluster31835-TRINITY_DN12915_c2_g1_i1	NA	salmon
cluster31866-TRINITY_DN12997_c0_g1_i1	NA	salmon
cluster31981-TRINITY_DN40942_c0_g1_i1	NA	salmon
cluster32050-TRINITY_DN74542_c0_g1_i2	NA	salmon
cluster32128-TRINITY_DN18240_c0_g1_i1	NA	salmon
cluster32275-TRINITY_DN22079_c0_g1_i1	NA	salmon
cluster32291-TRINITY_DN17654_c0_g1_i1	NA	salmon
cluster32486-TRINITY_DN39554_c0_g1_i1	NA	salmon
cluster13172-TRINITY_DN39584_c0_g1_i7	NA	salmon
cluster32531-TRINITY_DN39553_c2_g1_i1	NA	salmon
cluster25392-TRINITY_DN17771_c1_g1_i1	NA	salmon
cluster32725-TRINITY_DN17794_c2_g1_i1	NA	salmon
cluster32748-TRINITY_DN17725_c0_g1_i1	NA	salmon
cluster32782-TRINITY_DN71743_c0_g2_i1	NA	salmon
cluster32835-TRINITY_DN83308_c0_g1_i1	NA	salmon
cluster32841-TRINITY_DN83353_c0_g1_i1	NA	salmon
cluster32957-TRINITY_DN31693_c0_g1_i3	NA	salmon
cluster32967-TRINITY_DN31659_c0_g1_i1	NA	salmon
cluster5208-TRINITY_DN12841_c0_g1_i4	NA	salmon
cluster33130-TRINITY_DN64294_c0_g3_i1	NA	salmon
cluster33199-TRINITY_DN7776_c0_g1_i1	NA	salmon
cluster20711-TRINITY_DN7705_c0_g2_i1	NA	salmon
cluster14048-TRINITY_DN7708_c0_g1_i3	NA	salmon
cluster33296-TRINITY_DN7708_c0_g1_i4	NA	salmon
cluster33371-TRINITY_DN24690_c0_g1_i2	NA	salmon
cluster33393-TRINITY_DN24655_c0_g2_i1	NA	salmon
cluster33402-TRINITY_DN24663_c0_g1_i1	NA	salmon
cluster33417-TRINITY_DN22634_c0_g1_i1	NA	salmon
cluster33418-TRINITY_DN22634_c0_g2_i1	NA	salmon
cluster33419-TRINITY_DN22678_c0_g1_i1	NA	salmon
cluster33451-TRINITY_DN22621_c0_g1_i1	NA	salmon
cluster33475-TRINITY_DN22691_c0_g1_i1	NA	salmon
cluster10065-TRINITY_DN22659_c0_g1_i12	NA	salmon
cluster33538-TRINITY_DN60662_c0_g1_i1	NA	salmon
cluster33629-TRINITY_DN13223_c0_g1_i2	NA	salmon
cluster33670-TRINITY_DN13288_c0_g1_i1	NA	salmon
cluster33676-TRINITY_DN13211_c0_g1_i7	NA	salmon
cluster33681-TRINITY_DN13213_c0_g3_i1	NA	salmon
cluster33712-TRINITY_DN13226_c0_g1_i5	NA	salmon
cluster33713-TRINITY_DN13226_c0_g1_i6	NA	salmon
cluster33734-TRINITY_DN30523_c0_g1_i1	NA	salmon
cluster33822-TRINITY_DN25733_c0_g1_i1	NA	salmon
cluster11795-TRINITY_DN10973_c0_g1_i3	NA	salmon
cluster33999-TRINITY_DN10929_c0_g1_i2	NA	salmon
cluster34000-TRINITY_DN10929_c0_g1_i3	NA	salmon
cluster34038-TRINITY_DN68829_c1_g1_i1	NA	salmon
cluster22213-TRINITY_DN68853_c0_g1_i1	NA	salmon
cluster34304-TRINITY_DN8804_c0_g1_i1	NA	salmon
cluster34309-TRINITY_DN60022_c0_g1_i1	NA	salmon
cluster34315-TRINITY_DN60033_c0_g1_i1	NA	salmon
cluster34365-TRINITY_DN60031_c0_g1_i1	NA	salmon
cluster34410-TRINITY_DN39493_c0_g1_i1	NA	salmon
cluster16982-TRINITY_DN39440_c0_g1_i21	NA	salmon
cluster23626-TRINITY_DN17915_c0_g1_i1	NA	salmon
cluster34754-TRINITY_DN45875_c0_g1_i1	NA	salmon
cluster34809-TRINITY_DN79653_c0_g1_i1	NA	salmon
cluster34850-TRINITY_DN79667_c0_g1_i1	NA	salmon
cluster34914-TRINITY_DN26924_c0_g1_i3	NA	salmon
cluster23583-TRINITY_DN26924_c0_g1_i4	NA	salmon
cluster35060-TRINITY_DN40526_c0_g1_i2	NA	salmon
cluster35087-TRINITY_DN27434_c0_g1_i1	NA	salmon
cluster35089-TRINITY_DN27466_c0_g2_i1	NA	salmon
cluster35265-TRINITY_DN56543_c0_g1_i1	NA	salmon
cluster35297-TRINITY_DN56522_c0_g1_i1	NA	salmon
cluster35320-TRINITY_DN68063_c0_g1_i1	NA	salmon
cluster35447-TRINITY_DN20595_c0_g1_i2	NA	salmon
cluster35467-TRINITY_DN20507_c0_g1_i1	NA	salmon
cluster35468-TRINITY_DN20507_c0_g1_i2	NA	salmon
cluster35487-TRINITY_DN20542_c0_g2_i1	NA	salmon
cluster35527-TRINITY_DN20565_c0_g1_i1	NA	salmon
cluster35563-TRINITY_DN59981_c0_g1_i1	NA	salmon
cluster7490-TRINITY_DN164_c1_g1_i22	NA	salmon
cluster5684-TRINITY_DN197_c0_g2_i4	NA	salmon
cluster13615-TRINITY_DN157_c0_g1_i13	NA	salmon
cluster35698-TRINITY_DN143_c0_g1_i10	NA	salmon
cluster35701-TRINITY_DN143_c0_g1_i14	NA	salmon
cluster35725-TRINITY_DN151_c0_g2_i1	NA	salmon
cluster35847-TRINITY_DN64539_c0_g1_i1	NA	salmon
cluster35934-TRINITY_DN19860_c0_g2_i1	NA	salmon
cluster35952-TRINITY_DN19810_c0_g1_i2	NA	salmon
cluster36077-TRINITY_DN7974_c0_g1_i1	NA	salmon
cluster36085-TRINITY_DN7983_c0_g1_i2	NA	salmon
cluster36086-TRINITY_DN7983_c0_g1_i5	NA	salmon
cluster36113-TRINITY_DN7924_c0_g2_i1	NA	salmon
cluster17093-TRINITY_DN7969_c0_g1_i2	NA	salmon
cluster15813-TRINITY_DN7969_c0_g1_i3	NA	salmon
cluster36194-TRINITY_DN39982_c0_g1_i1	NA	salmon
cluster36196-TRINITY_DN39905_c0_g1_i1	NA	salmon
cluster36197-TRINITY_DN39905_c0_g2_i1	NA	salmon
cluster36198-TRINITY_DN39905_c0_g3_i1	NA	salmon
cluster36204-TRINITY_DN39926_c0_g1_i1	NA	salmon
cluster36217-TRINITY_DN39900_c0_g1_i2	NA	salmon
cluster36245-TRINITY_DN39942_c0_g1_i1	NA	salmon
cluster5432-TRINITY_DN2277_c0_g1_i16	NA	salmon
cluster36445-TRINITY_DN2247_c0_g2_i3	NA	salmon
cluster36506-TRINITY_DN2211_c0_g1_i18	NA	salmon
cluster36608-TRINITY_DN3366_c0_g1_i4	NA	salmon
cluster516-TRINITY_DN3349_c0_g1_i4	NA	salmon
cluster36770-TRINITY_DN81750_c0_g1_i1	NA	salmon
cluster3369-TRINITY_DN12169_c0_g1_i14	NA	salmon
cluster3765-TRINITY_DN12169_c0_g1_i32	NA	salmon
cluster36876-TRINITY_DN12169_c0_g1_i36	NA	salmon
cluster6190-TRINITY_DN12169_c0_g1_i40	NA	salmon
cluster36913-TRINITY_DN12139_c1_g2_i1	NA	salmon
cluster36927-TRINITY_DN12195_c0_g1_i1	NA	salmon
cluster1903-TRINITY_DN1324_c7_g1_i10	NA	salmon
cluster16593-TRINITY_DN1377_c0_g1_i5	NA	salmon
cluster37086-TRINITY_DN1377_c0_g1_i6	NA	salmon
cluster6255-TRINITY_DN1300_c0_g1_i2	NA	salmon
cluster37223-TRINITY_DN1300_c0_g1_i28	NA	salmon
cluster37227-TRINITY_DN1300_c1_g1_i1	NA	salmon
cluster37245-TRINITY_DN1339_c0_g2_i3	NA	salmon
cluster23728-TRINITY_DN36886_c0_g2_i1	NA	salmon
cluster37452-TRINITY_DN36820_c0_g1_i1	NA	salmon
cluster6059-TRINITY_DN36820_c0_g2_i6	NA	salmon
cluster37453-TRINITY_DN36820_c0_g3_i1	NA	salmon
cluster37527-TRINITY_DN65533_c0_g2_i1	NA	salmon
cluster6544-TRINITY_DN11229_c0_g1_i1	NA	salmon
cluster37605-TRINITY_DN11287_c0_g1_i2	NA	salmon
cluster37652-TRINITY_DN11222_c0_g1_i1	NA	salmon
cluster37659-TRINITY_DN11254_c0_g1_i1	NA	salmon
cluster37741-TRINITY_DN39816_c0_g1_i1	NA	salmon
cluster37750-TRINITY_DN54153_c0_g1_i1	NA	salmon
cluster23672-TRINITY_DN54120_c0_g1_i2	NA	salmon
cluster37894-TRINITY_DN30441_c0_g2_i1	NA	salmon
cluster37960-TRINITY_DN66767_c0_g1_i1	NA	salmon
cluster38120-TRINITY_DN22156_c0_g2_i1	NA	salmon
cluster38133-TRINITY_DN22140_c1_g1_i3	NA	salmon
cluster5139-TRINITY_DN22110_c1_g1_i17	NA	salmon
cluster38193-TRINITY_DN22114_c0_g1_i46	NA	salmon
cluster38205-TRINITY_DN73200_c0_g2_i1	NA	salmon
cluster38211-TRINITY_DN73160_c0_g1_i1	NA	salmon
cluster38218-TRINITY_DN73151_c0_g1_i1	NA	salmon
cluster38219-TRINITY_DN73151_c0_g2_i1	NA	salmon
cluster38272-TRINITY_DN49922_c0_g1_i1	NA	salmon
cluster13181-TRINITY_DN2662_c0_g2_i1	NA	salmon
cluster38472-TRINITY_DN2638_c0_g2_i1	NA	salmon
cluster38517-TRINITY_DN2607_c0_g1_i3	NA	salmon
cluster9677-TRINITY_DN2607_c0_g1_i44	NA	salmon
cluster38522-TRINITY_DN2603_c0_g1_i1	NA	salmon
cluster38577-TRINITY_DN2692_c0_g1_i3	NA	salmon
cluster24530-TRINITY_DN6606_c0_g1_i1	NA	salmon
cluster3516-TRINITY_DN6693_c0_g1_i1	NA	salmon
cluster38668-TRINITY_DN6652_c0_g1_i1	NA	salmon
cluster55-TRINITY_DN6673_c0_g1_i21	NA	salmon
cluster1092-TRINITY_DN6673_c0_g1_i4	NA	salmon
cluster38792-TRINITY_DN80353_c0_g1_i1	NA	salmon
cluster38801-TRINITY_DN80352_c0_g1_i1	NA	salmon
cluster38849-TRINITY_DN5209_c0_g1_i25	NA	salmon
cluster39015-TRINITY_DN19646_c0_g1_i2	NA	salmon
cluster39061-TRINITY_DN19670_c0_g1_i4	NA	salmon
cluster39185-TRINITY_DN37378_c0_g1_i1	NA	salmon
cluster9695-TRINITY_DN76618_c0_g1_i2	NA	salmon
cluster39362-TRINITY_DN36431_c0_g1_i1	NA	salmon
cluster23432-TRINITY_DN24885_c0_g1_i2	NA	salmon
cluster39544-TRINITY_DN59898_c0_g1_i1	NA	salmon
cluster39741-TRINITY_DN21921_c0_g1_i1	NA	salmon
cluster39764-TRINITY_DN21932_c0_g2_i1	NA	salmon
cluster39795-TRINITY_DN21948_c0_g1_i1	NA	salmon
cluster39796-TRINITY_DN21948_c0_g2_i1	NA	salmon
cluster39842-TRINITY_DN61430_c0_g1_i1	NA	salmon
cluster39860-TRINITY_DN61462_c0_g2_i1	NA	salmon
cluster39884-TRINITY_DN61417_c0_g2_i1	NA	salmon
cluster39947-TRINITY_DN51728_c0_g1_i1	NA	salmon
cluster39958-TRINITY_DN51789_c0_g1_i1	NA	salmon
cluster13868-TRINITY_DN51769_c0_g1_i13	NA	salmon
cluster40082-TRINITY_DN49120_c0_g1_i1	NA	salmon
cluster40116-TRINITY_DN49157_c0_g1_i1	NA	salmon
cluster40128-TRINITY_DN49134_c0_g1_i1	NA	salmon
cluster40131-TRINITY_DN49165_c0_g2_i1	NA	salmon
cluster40162-TRINITY_DN49129_c0_g1_i1	NA	salmon
cluster40179-TRINITY_DN6957_c0_g1_i1	NA	salmon
cluster15667-TRINITY_DN6944_c0_g1_i2	NA	salmon
cluster12102-TRINITY_DN16804_c0_g2_i15	NA	salmon
cluster2393-TRINITY_DN16804_c0_g2_i5	NA	salmon
cluster40422-TRINITY_DN51367_c0_g1_i1	NA	salmon
cluster24330-TRINITY_DN53233_c0_g1_i3	NA	salmon
cluster40756-TRINITY_DN59105_c0_g1_i1	NA	salmon
cluster17686-TRINITY_DN6226_c0_g1_i6	NA	salmon
cluster40854-TRINITY_DN6222_c0_g1_i1	NA	salmon
cluster40858-TRINITY_DN6222_c1_g1_i20	NA	salmon
cluster19673-TRINITY_DN6284_c0_g1_i10	NA	salmon
cluster40875-TRINITY_DN6284_c0_g1_i12	NA	salmon
cluster40897-TRINITY_DN6236_c0_g1_i3	NA	salmon
cluster40936-TRINITY_DN6207_c0_g1_i1	NA	salmon
cluster20729-TRINITY_DN6208_c0_g1_i1	NA	salmon
cluster40990-TRINITY_DN6265_c0_g1_i1	NA	salmon
cluster41042-TRINITY_DN12642_c0_g1_i1	NA	salmon
cluster41043-TRINITY_DN12642_c0_g1_i2	NA	salmon
cluster14604-TRINITY_DN3760_c0_g1_i13	NA	salmon
cluster41152-TRINITY_DN3760_c0_g1_i3	NA	salmon
cluster41170-TRINITY_DN3781_c0_g2_i10	NA	salmon
cluster41173-TRINITY_DN3781_c0_g2_i6	NA	salmon
cluster41186-TRINITY_DN3762_c0_g1_i23	NA	salmon
cluster41196-TRINITY_DN3736_c0_g1_i15	NA	salmon
cluster41199-TRINITY_DN3736_c0_g2_i4	NA	salmon
cluster41241-TRINITY_DN3744_c0_g1_i1	NA	salmon
cluster18545-TRINITY_DN3757_c0_g2_i2	NA	salmon
cluster22655-TRINITY_DN3712_c1_g1_i15	NA	salmon
cluster41339-TRINITY_DN3712_c1_g1_i6	NA	salmon
cluster3129-TRINITY_DN3712_c1_g2_i19	NA	salmon
cluster41459-TRINITY_DN26450_c0_g1_i2	NA	salmon
cluster41651-TRINITY_DN76925_c0_g1_i1	NA	salmon
cluster41689-TRINITY_DN76947_c1_g1_i1	NA	salmon
cluster41726-TRINITY_DN68731_c0_g1_i1	NA	salmon
cluster41791-TRINITY_DN70646_c0_g1_i1	NA	salmon
cluster41792-TRINITY_DN70698_c0_g1_i1	NA	salmon
cluster24286-TRINITY_DN70201_c0_g1_i2	NA	salmon
cluster41919-TRINITY_DN74076_c0_g1_i2	NA	salmon
cluster41964-TRINITY_DN74025_c0_g1_i1	NA	salmon
cluster41965-TRINITY_DN74025_c0_g2_i1	NA	salmon
cluster41973-TRINITY_DN78144_c0_g1_i1	NA	salmon
cluster41983-TRINITY_DN78134_c0_g2_i1	NA	salmon
cluster42001-TRINITY_DN78161_c0_g1_i1	NA	salmon
cluster42076-TRINITY_DN45627_c1_g1_i1	NA	salmon
cluster42077-TRINITY_DN45627_c1_g2_i1	NA	salmon
cluster2709-TRINITY_DN17592_c0_g1_i27	NA	salmon
cluster23665-TRINITY_DN17592_c0_g1_i41	NA	salmon
cluster42336-TRINITY_DN28382_c1_g2_i1	NA	salmon
cluster42355-TRINITY_DN28349_c0_g1_i1	NA	salmon
cluster42368-TRINITY_DN28304_c0_g1_i1	NA	salmon
cluster42369-TRINITY_DN28304_c0_g1_i2	NA	salmon
cluster42624-TRINITY_DN82360_c0_g1_i1	NA	salmon
cluster42684-TRINITY_DN82390_c0_g1_i1	NA	salmon
cluster42716-TRINITY_DN35351_c0_g1_i1	NA	salmon
cluster42797-TRINITY_DN58418_c1_g2_i4	NA	salmon
cluster42819-TRINITY_DN58445_c0_g1_i1	NA	salmon
cluster42863-TRINITY_DN43650_c0_g1_i1	NA	salmon
cluster42920-TRINITY_DN71029_c0_g1_i1	NA	salmon
cluster42925-TRINITY_DN71058_c0_g1_i1	NA	salmon
cluster42946-TRINITY_DN71023_c0_g1_i1	NA	salmon
cluster43137-TRINITY_DN18511_c0_g1_i7	NA	salmon
cluster43213-TRINITY_DN69074_c0_g1_i1	NA	salmon
cluster43235-TRINITY_DN69022_c0_g1_i1	NA	salmon
cluster43294-TRINITY_DN16294_c0_g1_i1	NA	salmon
cluster43313-TRINITY_DN16231_c0_g2_i1	NA	salmon
cluster43327-TRINITY_DN16292_c0_g1_i1	NA	salmon
cluster43458-TRINITY_DN56951_c0_g1_i1	NA	salmon
cluster43489-TRINITY_DN25123_c0_g1_i3	NA	salmon
cluster43494-TRINITY_DN25194_c0_g1_i1	NA	salmon
cluster43495-TRINITY_DN25176_c0_g1_i1	NA	salmon
cluster43589-TRINITY_DN55698_c0_g3_i1	NA	salmon
cluster43606-TRINITY_DN55637_c0_g1_i1	NA	salmon
cluster43795-TRINITY_DN64490_c0_g1_i1	NA	salmon
cluster43799-TRINITY_DN64418_c0_g2_i1	NA	salmon
cluster43930-TRINITY_DN61723_c0_g1_i1	NA	salmon
cluster43936-TRINITY_DN61742_c0_g1_i1	NA	salmon
cluster43975-TRINITY_DN80424_c0_g1_i1	NA	salmon
cluster44006-TRINITY_DN80412_c0_g1_i1	NA	salmon
cluster44021-TRINITY_DN80477_c0_g1_i1	NA	salmon
cluster44148-TRINITY_DN38276_c0_g2_i1	NA	salmon
cluster44225-TRINITY_DN38259_c0_g1_i1	NA	salmon
cluster44250-TRINITY_DN50011_c0_g1_i1	NA	salmon
cluster12765-TRINITY_DN50020_c0_g2_i2	NA	salmon
cluster44405-TRINITY_DN80234_c0_g1_i1	NA	salmon
cluster44464-TRINITY_DN80303_c0_g1_i1	NA	salmon
cluster19084-TRINITY_DN57150_c0_g3_i1	NA	salmon
cluster25544-TRINITY_DN57183_c0_g1_i1	NA	salmon
cluster2226-TRINITY_DN57151_c0_g1_i7	NA	salmon
cluster44628-TRINITY_DN57168_c0_g1_i1	NA	salmon
cluster44631-TRINITY_DN57140_c0_g2_i1	NA	salmon
cluster44662-TRINITY_DN9648_c0_g1_i1	NA	salmon
cluster44705-TRINITY_DN9673_c0_g1_i1	NA	salmon
cluster44725-TRINITY_DN9616_c0_g1_i1	NA	salmon
cluster44806-TRINITY_DN82808_c0_g1_i1	NA	salmon
cluster44837-TRINITY_DN82875_c0_g1_i1	NA	salmon
cluster44914-TRINITY_DN48081_c0_g1_i1	NA	salmon
cluster12135-TRINITY_DN18646_c0_g1_i1	NA	salmon
cluster2734-TRINITY_DN18633_c0_g1_i10	NA	salmon
cluster23491-TRINITY_DN18604_c0_g1_i3	NA	salmon
cluster45038-TRINITY_DN18651_c0_g2_i1	NA	salmon
cluster25509-TRINITY_DN18102_c0_g2_i1	NA	salmon
cluster45223-TRINITY_DN7659_c0_g1_i1	NA	salmon
cluster45264-TRINITY_DN7696_c0_g1_i2	NA	salmon
cluster45316-TRINITY_DN7631_c0_g1_i3	NA	salmon
cluster7456-TRINITY_DN4274_c0_g2_i1	NA	salmon
cluster45353-TRINITY_DN4223_c0_g1_i2	NA	salmon
cluster45466-TRINITY_DN4253_c1_g1_i1	NA	salmon
cluster45524-TRINITY_DN7087_c1_g1_i7	NA	salmon
cluster45722-TRINITY_DN38497_c0_g1_i1	NA	salmon
cluster45768-TRINITY_DN28885_c0_g1_i1	NA	salmon
cluster45815-TRINITY_DN28819_c0_g1_i1	NA	salmon
cluster23747-TRINITY_DN67438_c0_g2_i3	NA	salmon
cluster45990-TRINITY_DN54988_c0_g2_i1	NA	salmon
cluster46155-TRINITY_DN37714_c0_g1_i7	NA	salmon
cluster19168-TRINITY_DN1142_c0_g1_i4	NA	salmon
cluster16198-TRINITY_DN1178_c0_g1_i1	NA	salmon
cluster46270-TRINITY_DN1101_c1_g1_i14	NA	salmon
cluster46273-TRINITY_DN1101_c1_g1_i8	NA	salmon
cluster46288-TRINITY_DN1174_c0_g3_i1	NA	salmon
cluster11355-TRINITY_DN1144_c0_g1_i4	NA	salmon
cluster5815-TRINITY_DN1146_c0_g1_i2	NA	salmon
cluster46340-TRINITY_DN1127_c0_g1_i1	NA	salmon
cluster46382-TRINITY_DN1159_c0_g1_i49	NA	salmon
cluster46384-TRINITY_DN1195_c0_g1_i1	NA	salmon
cluster46465-TRINITY_DN13041_c0_g1_i6	NA	salmon
cluster46607-TRINITY_DN29973_c0_g3_i1	NA	salmon
cluster46651-TRINITY_DN4168_c0_g1_i14	NA	salmon
cluster46653-TRINITY_DN4168_c0_g1_i8	NA	salmon
cluster46695-TRINITY_DN4183_c2_g2_i3	NA	salmon
cluster12148-TRINITY_DN4153_c0_g1_i2	NA	salmon
cluster46770-TRINITY_DN4182_c0_g1_i12	NA	salmon
cluster46995-TRINITY_DN83293_c0_g1_i1	NA	salmon
cluster47006-TRINITY_DN83302_c0_g1_i1	NA	salmon
cluster47023-TRINITY_DN83297_c0_g1_i1	NA	salmon
cluster47237-TRINITY_DN39309_c0_g1_i1	NA	salmon
cluster13207-TRINITY_DN39339_c0_g1_i1	NA	salmon
cluster47283-TRINITY_DN39357_c0_g1_i1	NA	salmon
cluster47397-TRINITY_DN43502_c0_g1_i1	NA	salmon
cluster47451-TRINITY_DN43505_c0_g1_i1	NA	salmon
cluster9863-TRINITY_DN53427_c0_g1_i3	NA	salmon
cluster47568-TRINITY_DN74475_c0_g2_i1	NA	salmon
cluster47580-TRINITY_DN74489_c0_g1_i1	NA	salmon
cluster47629-TRINITY_DN37232_c0_g1_i1	NA	salmon
cluster47686-TRINITY_DN723_c0_g1_i16	NA	salmon
cluster9409-TRINITY_DN727_c0_g3_i1	NA	salmon
cluster47898-TRINITY_DN769_c0_g1_i5	NA	salmon
cluster47989-TRINITY_DN22223_c0_g1_i3	NA	salmon
cluster47990-TRINITY_DN22223_c0_g1_i4	NA	salmon
cluster48023-TRINITY_DN22210_c0_g1_i1	NA	salmon
cluster48109-TRINITY_DN57067_c0_g1_i6	NA	salmon
cluster48159-TRINITY_DN10236_c0_g3_i1	NA	salmon
cluster48192-TRINITY_DN10272_c0_g1_i16	NA	salmon
cluster48200-TRINITY_DN10222_c0_g1_i1	NA	salmon
cluster48225-TRINITY_DN10243_c0_g1_i1	NA	salmon
cluster48262-TRINITY_DN10213_c0_g2_i1	NA	salmon
cluster14134-TRINITY_DN24238_c0_g1_i1	NA	salmon
cluster48442-TRINITY_DN55962_c0_g1_i1	NA	salmon
cluster13005-TRINITY_DN55934_c0_g1_i1	NA	salmon
cluster48641-TRINITY_DN980_c0_g1_i1	NA	salmon
cluster48656-TRINITY_DN977_c0_g1_i5	NA	salmon
cluster48678-TRINITY_DN962_c0_g2_i1	NA	salmon
cluster48683-TRINITY_DN925_c0_g1_i43	NA	salmon
cluster48746-TRINITY_DN79017_c0_g1_i1	NA	salmon
cluster48760-TRINITY_DN79024_c0_g1_i1	NA	salmon
cluster48793-TRINITY_DN79008_c0_g2_i2	NA	salmon
cluster23855-TRINITY_DN61515_c0_g1_i1	NA	salmon
cluster23832-TRINITY_DN61574_c0_g1_i4	NA	salmon
cluster48905-TRINITY_DN82455_c0_g1_i1	NA	salmon
cluster48961-TRINITY_DN82420_c0_g1_i1	NA	salmon
cluster49010-TRINITY_DN26812_c0_g1_i3	NA	salmon
cluster49074-TRINITY_DN26254_c0_g1_i1	NA	salmon
cluster49113-TRINITY_DN26244_c0_g1_i1	NA	salmon
cluster49142-TRINITY_DN26286_c0_g1_i1	NA	salmon
cluster49143-TRINITY_DN26286_c0_g2_i1	NA	salmon
cluster49204-TRINITY_DN22766_c0_g1_i1	NA	salmon
cluster15922-TRINITY_DN22777_c0_g1_i2	NA	salmon
cluster49568-TRINITY_DN6754_c0_g1_i4	NA	salmon
cluster6908-TRINITY_DN6791_c0_g1_i10	NA	salmon
cluster17861-TRINITY_DN6791_c0_g1_i15	NA	salmon
cluster49674-TRINITY_DN6710_c0_g1_i12	NA	salmon
cluster49730-TRINITY_DN19330_c2_g1_i1	NA	salmon
cluster49797-TRINITY_DN19379_c0_g2_i1	NA	salmon
cluster49798-TRINITY_DN19379_c0_g3_i1	NA	salmon
cluster49834-TRINITY_DN40194_c0_g1_i1	NA	salmon
cluster49976-TRINITY_DN1265_c0_g1_i10	NA	salmon
cluster50077-TRINITY_DN1251_c0_g1_i35	NA	salmon
cluster50138-TRINITY_DN11922_c0_g1_i2	NA	salmon
cluster6798-TRINITY_DN11941_c0_g1_i2	NA	salmon
cluster50210-TRINITY_DN11939_c0_g1_i1	NA	salmon
cluster50211-TRINITY_DN11939_c0_g1_i10	NA	salmon
cluster50349-TRINITY_DN30122_c0_g1_i1	NA	salmon
cluster50355-TRINITY_DN30189_c1_g1_i2	NA	salmon
cluster50386-TRINITY_DN30182_c0_g2_i1	NA	salmon
cluster50414-TRINITY_DN23135_c0_g1_i1	NA	salmon
cluster50469-TRINITY_DN23133_c0_g1_i1	NA	salmon
cluster50527-TRINITY_DN49698_c0_g3_i1	NA	salmon
cluster50574-TRINITY_DN26329_c0_g1_i1	NA	salmon
cluster5964-TRINITY_DN26339_c0_g1_i4	NA	salmon
cluster9139-TRINITY_DN26339_c0_g1_i9	NA	salmon
cluster50637-TRINITY_DN26385_c0_g1_i1	NA	salmon
cluster50764-TRINITY_DN15506_c0_g1_i1	NA	salmon
cluster1795-TRINITY_DN15582_c0_g1_i4	NA	salmon
cluster50807-TRINITY_DN27012_c0_g2_i1	NA	salmon
cluster50868-TRINITY_DN27050_c0_g2_i1	NA	salmon
cluster50869-TRINITY_DN27050_c0_g3_i1	NA	salmon
cluster50894-TRINITY_DN61063_c0_g2_i1	NA	salmon
cluster50934-TRINITY_DN61071_c0_g1_i1	NA	salmon
cluster20823-TRINITY_DN1732_c0_g1_i1	NA	salmon
cluster5922-TRINITY_DN1741_c0_g1_i3	NA	salmon
cluster50985-TRINITY_DN1743_c0_g1_i12	NA	salmon
cluster51022-TRINITY_DN1769_c2_g2_i3	NA	salmon
cluster7389-TRINITY_DN1750_c0_g1_i8	NA	salmon
cluster51195-TRINITY_DN33824_c1_g1_i1	NA	salmon
cluster51263-TRINITY_DN57244_c0_g1_i2	NA	salmon
cluster51366-TRINITY_DN33584_c0_g1_i1	NA	salmon
cluster9385-TRINITY_DN4833_c0_g1_i12	NA	salmon
cluster9130-TRINITY_DN4856_c0_g1_i16	NA	salmon
cluster51455-TRINITY_DN4847_c0_g1_i3	NA	salmon
cluster51467-TRINITY_DN4858_c0_g1_i11	NA	salmon
cluster23847-TRINITY_DN40486_c0_g1_i1	NA	salmon
cluster51634-TRINITY_DN8903_c0_g1_i1	NA	salmon
cluster51680-TRINITY_DN8984_c0_g1_i3	NA	salmon
cluster51713-TRINITY_DN8979_c0_g1_i1	NA	salmon
cluster51714-TRINITY_DN8979_c0_g2_i1	NA	salmon
cluster51795-TRINITY_DN70421_c0_g1_i1	NA	salmon
cluster500-TRINITY_DN8746_c0_g2_i3	NA	salmon
cluster51960-TRINITY_DN62741_c0_g1_i1	NA	salmon
cluster51969-TRINITY_DN62702_c0_g1_i1	NA	salmon
cluster52033-TRINITY_DN11743_c0_g1_i2	NA	salmon
cluster9976-TRINITY_DN11785_c0_g1_i2	NA	salmon
cluster52213-TRINITY_DN12009_c0_g1_i2	NA	salmon
cluster52235-TRINITY_DN12010_c0_g2_i3	NA	salmon
cluster19197-TRINITY_DN12057_c0_g1_i1	NA	salmon
cluster52429-TRINITY_DN65946_c0_g1_i1	NA	salmon
cluster52494-TRINITY_DN58314_c0_g2_i1	NA	salmon
cluster52664-TRINITY_DN54889_c0_g1_i1	NA	salmon
cluster52776-TRINITY_DN50151_c0_g1_i1	NA	salmon
cluster52839-TRINITY_DN21299_c0_g1_i1	NA	salmon
cluster52966-TRINITY_DN17071_c0_g1_i2	NA	salmon
cluster53000-TRINITY_DN7539_c0_g1_i1	NA	salmon
cluster6116-TRINITY_DN7536_c0_g1_i12	NA	salmon
cluster5933-TRINITY_DN7536_c0_g1_i3	NA	salmon
cluster53133-TRINITY_DN36268_c0_g1_i7	NA	salmon
cluster53215-TRINITY_DN29324_c0_g1_i1	NA	salmon
cluster53384-TRINITY_DN84173_c0_g1_i1	NA	salmon
cluster9192-TRINITY_DN76255_c0_g1_i3	NA	salmon
cluster53548-TRINITY_DN63038_c0_g1_i1	NA	salmon
cluster53578-TRINITY_DN63087_c0_g2_i1	NA	salmon
cluster53588-TRINITY_DN58807_c0_g1_i1	NA	salmon
cluster53671-TRINITY_DN60188_c0_g1_i1	NA	salmon
cluster53707-TRINITY_DN60166_c0_g2_i1	NA	salmon
cluster53802-TRINITY_DN8223_c0_g1_i1	NA	salmon
cluster53812-TRINITY_DN8299_c0_g1_i2	NA	salmon
cluster13288-TRINITY_DN2859_c0_g1_i2	NA	salmon
cluster54105-TRINITY_DN2835_c0_g1_i7	NA	salmon
cluster54121-TRINITY_DN2832_c0_g1_i4	NA	salmon
cluster54156-TRINITY_DN2848_c1_g1_i2	NA	salmon
cluster54178-TRINITY_DN2892_c0_g1_i5	NA	salmon
cluster54201-TRINITY_DN2894_c0_g1_i16	NA	salmon
cluster54203-TRINITY_DN2894_c0_g1_i21	NA	salmon
cluster54224-TRINITY_DN2825_c0_g1_i4	NA	salmon
cluster54225-TRINITY_DN2825_c0_g1_i9	NA	salmon
cluster54376-TRINITY_DN62612_c0_g1_i2	NA	salmon
cluster54488-TRINITY_DN11015_c0_g2_i2	NA	salmon
cluster54650-TRINITY_DN35592_c0_g1_i1	NA	salmon
cluster1255-TRINITY_DN7171_c0_g1_i1	NA	salmon
cluster54926-TRINITY_DN21723_c0_g1_i1	NA	salmon
cluster55005-TRINITY_DN11543_c0_g1_i1	NA	salmon
cluster55036-TRINITY_DN613_c0_g1_i41	NA	salmon
cluster10173-TRINITY_DN684_c0_g1_i14	NA	salmon
cluster55159-TRINITY_DN623_c0_g1_i4	NA	salmon
cluster55160-TRINITY_DN623_c0_g1_i6	NA	salmon
cluster55199-TRINITY_DN648_c0_g1_i1	NA	salmon
cluster55201-TRINITY_DN648_c0_g1_i3	NA	salmon
cluster55283-TRINITY_DN43152_c0_g1_i1	NA	salmon
cluster55307-TRINITY_DN43122_c0_g1_i1	NA	salmon
cluster55348-TRINITY_DN23322_c0_g1_i1	NA	salmon
cluster55366-TRINITY_DN23370_c0_g1_i3	NA	salmon
cluster55367-TRINITY_DN23370_c0_g2_i1	NA	salmon
cluster55428-TRINITY_DN23395_c0_g1_i1	NA	salmon
cluster16908-TRINITY_DN10753_c0_g1_i2	NA	salmon
cluster55567-TRINITY_DN10789_c0_g2_i1	NA	salmon
cluster55738-TRINITY_DN31786_c0_g1_i1	NA	salmon
cluster55773-TRINITY_DN31741_c0_g1_i2	NA	salmon
cluster55833-TRINITY_DN43037_c0_g1_i1	NA	salmon
cluster56045-TRINITY_DN7250_c0_g1_i2	NA	salmon
cluster9875-TRINITY_DN7250_c0_g1_i5	NA	salmon
cluster56115-TRINITY_DN7241_c0_g1_i1	NA	salmon
cluster56116-TRINITY_DN7241_c0_g1_i2	NA	salmon
cluster56117-TRINITY_DN7257_c0_g1_i1	NA	salmon
cluster56174-TRINITY_DN57912_c0_g1_i1	NA	salmon
cluster56190-TRINITY_DN57952_c0_g1_i1	NA	salmon
cluster56252-TRINITY_DN40248_c0_g2_i1	NA	salmon
cluster12193-TRINITY_DN40277_c0_g1_i2	NA	salmon
cluster56303-TRINITY_DN42319_c0_g1_i1	NA	salmon
cluster56426-TRINITY_DN15759_c0_g2_i1	NA	salmon
cluster56427-TRINITY_DN15791_c0_g1_i1	NA	salmon
cluster56536-TRINITY_DN12587_c0_g1_i1	NA	salmon
cluster56555-TRINITY_DN12583_c0_g1_i2	NA	salmon
cluster56592-TRINITY_DN12525_c0_g1_i1	NA	salmon
cluster23822-TRINITY_DN72729_c0_g2_i2	NA	salmon
cluster56615-TRINITY_DN72800_c0_g2_i1	NA	salmon
cluster9683-TRINITY_DN72799_c0_g1_i2	NA	salmon
cluster56641-TRINITY_DN72705_c0_g1_i1	NA	salmon
cluster56780-TRINITY_DN49248_c0_g1_i1	NA	salmon
cluster56884-TRINITY_DN42882_c0_g1_i1	NA	salmon
cluster56924-TRINITY_DN42873_c0_g1_i1	NA	salmon
cluster57038-TRINITY_DN23025_c0_g1_i1	NA	salmon
cluster25406-TRINITY_DN27389_c0_g2_i1	NA	salmon
cluster57133-TRINITY_DN27380_c0_g1_i1	NA	salmon
cluster57180-TRINITY_DN61842_c0_g1_i1	NA	salmon
cluster57223-TRINITY_DN61849_c0_g1_i1	NA	salmon
cluster57282-TRINITY_DN293_c0_g1_i1	NA	salmon
cluster3302-TRINITY_DN245_c0_g1_i2	NA	salmon
cluster1394-TRINITY_DN206_c0_g1_i27	NA	salmon
cluster57358-TRINITY_DN213_c0_g2_i6	NA	salmon
cluster57401-TRINITY_DN274_c0_g2_i1	NA	salmon
cluster57511-TRINITY_DN79166_c0_g1_i1	NA	salmon
cluster57600-TRINITY_DN72578_c0_g1_i1	NA	salmon
cluster57602-TRINITY_DN72578_c0_g3_i1	NA	salmon
cluster57836-TRINITY_DN83899_c0_g1_i1	NA	salmon
cluster57859-TRINITY_DN83846_c0_g1_i1	NA	salmon
cluster57908-TRINITY_DN83850_c0_g1_i1	NA	salmon
cluster57910-TRINITY_DN83844_c0_g1_i1	NA	salmon
cluster57961-TRINITY_DN5374_c0_g1_i1	NA	salmon
cluster57997-TRINITY_DN5346_c1_g1_i1	NA	salmon
cluster58020-TRINITY_DN5383_c0_g1_i18	NA	salmon
cluster58057-TRINITY_DN5329_c0_g1_i1	NA	salmon
cluster16321-TRINITY_DN5340_c0_g1_i2	NA	salmon
cluster58106-TRINITY_DN6895_c0_g1_i1	NA	salmon
cluster12805-TRINITY_DN6811_c0_g1_i3	NA	salmon
cluster58141-TRINITY_DN6894_c0_g2_i2	NA	salmon
cluster58148-TRINITY_DN6844_c0_g1_i21	NA	salmon
cluster58194-TRINITY_DN6816_c0_g1_i4	NA	salmon
cluster58286-TRINITY_DN78204_c0_g1_i1	NA	salmon
cluster58287-TRINITY_DN78204_c0_g2_i1	NA	salmon
cluster58332-TRINITY_DN71610_c0_g1_i1	NA	salmon
cluster58394-TRINITY_DN82695_c0_g1_i1	NA	salmon
cluster58405-TRINITY_DN82669_c0_g1_i1	NA	salmon
cluster58509-TRINITY_DN44201_c0_g1_i1	NA	salmon
cluster58533-TRINITY_DN44224_c0_g1_i1	NA	salmon
cluster19291-TRINITY_DN62559_c0_g1_i2	NA	salmon
cluster25408-TRINITY_DN50821_c0_g1_i5	NA	salmon
cluster58751-TRINITY_DN82543_c0_g1_i1	NA	salmon
cluster58855-TRINITY_DN4503_c0_g3_i1	NA	salmon
cluster58856-TRINITY_DN4503_c0_g4_i1	NA	salmon
cluster17214-TRINITY_DN4560_c0_g1_i4	NA	salmon
cluster58896-TRINITY_DN4560_c0_g1_i5	NA	salmon
cluster58926-TRINITY_DN4526_c0_g2_i1	NA	salmon
cluster10874-TRINITY_DN4589_c0_g1_i15	NA	salmon
cluster15185-TRINITY_DN4589_c0_g1_i30	NA	salmon
cluster58963-TRINITY_DN4589_c0_g1_i6	NA	salmon
cluster58972-TRINITY_DN4542_c0_g1_i2	NA	salmon
cluster58973-TRINITY_DN4542_c0_g1_i3	NA	salmon
cluster22318-TRINITY_DN10032_c0_g1_i1	NA	salmon
cluster10166-TRINITY_DN10040_c0_g1_i2	NA	salmon
cluster10190-TRINITY_DN15163_c0_g1_i10	NA	salmon
cluster9414-TRINITY_DN15194_c0_g1_i3	NA	salmon
cluster11770-TRINITY_DN8381_c0_g2_i2	NA	salmon
cluster59347-TRINITY_DN8362_c1_g1_i1	NA	salmon
cluster59372-TRINITY_DN63219_c0_g1_i1	NA	salmon
cluster59373-TRINITY_DN63217_c0_g1_i1	NA	salmon
cluster59374-TRINITY_DN63217_c0_g2_i1	NA	salmon
cluster59428-TRINITY_DN63292_c0_g3_i1	NA	salmon
cluster59577-TRINITY_DN44891_c0_g1_i1	NA	salmon
cluster59590-TRINITY_DN29869_c0_g1_i1	NA	salmon
cluster59622-TRINITY_DN29873_c0_g1_i1	NA	salmon
cluster59625-TRINITY_DN29877_c2_g1_i1	NA	salmon
cluster59730-TRINITY_DN23931_c0_g1_i1	NA	salmon
cluster59735-TRINITY_DN23975_c0_g1_i4	NA	salmon
cluster59848-TRINITY_DN7456_c0_g1_i1	NA	salmon
cluster59905-TRINITY_DN4337_c0_g3_i1	NA	salmon
cluster25249-TRINITY_DN4379_c0_g1_i3	NA	salmon
cluster3634-TRINITY_DN4326_c0_g1_i7	NA	salmon
cluster60141-TRINITY_DN54210_c0_g1_i1	NA	salmon
cluster60169-TRINITY_DN27999_c0_g1_i1	NA	salmon
cluster60181-TRINITY_DN27951_c0_g1_i1	NA	salmon
cluster60243-TRINITY_DN27969_c0_g1_i1	NA	salmon
cluster60246-TRINITY_DN27969_c0_g4_i1	NA	salmon
cluster60248-TRINITY_DN27945_c0_g2_i1	NA	salmon
cluster60285-TRINITY_DN76150_c0_g1_i1	NA	salmon
cluster8677-TRINITY_DN76139_c0_g3_i3	NA	salmon
cluster60324-TRINITY_DN48578_c0_g1_i1	NA	salmon
cluster22774-TRINITY_DN13947_c0_g1_i3	NA	salmon
cluster6844-TRINITY_DN13983_c0_g1_i4	NA	salmon
cluster10120-TRINITY_DN13971_c0_g1_i7	NA	salmon
cluster17306-TRINITY_DN59402_c0_g1_i1	NA	salmon
cluster60602-TRINITY_DN53824_c0_g3_i4	NA	salmon
cluster60673-TRINITY_DN1973_c0_g3_i1	NA	salmon
cluster60678-TRINITY_DN1992_c0_g1_i1	NA	salmon
cluster60683-TRINITY_DN1992_c0_g1_i3	NA	salmon
cluster17934-TRINITY_DN1984_c0_g2_i1	NA	salmon
cluster20148-TRINITY_DN1922_c0_g1_i2	NA	salmon
cluster60814-TRINITY_DN1994_c0_g1_i101	NA	salmon
cluster60815-TRINITY_DN1994_c0_g1_i44	NA	salmon
cluster60816-TRINITY_DN1994_c0_g1_i51	NA	salmon
cluster11782-TRINITY_DN1994_c0_g1_i82	NA	salmon
cluster60819-TRINITY_DN1994_c0_g1_i94	NA	salmon
cluster60919-TRINITY_DN2127_c0_g1_i15	NA	salmon
cluster60924-TRINITY_DN2127_c0_g1_i9	NA	salmon
cluster60945-TRINITY_DN2158_c0_g1_i2	NA	salmon
cluster60973-TRINITY_DN2116_c0_g1_i1	NA	salmon
cluster19911-TRINITY_DN2182_c0_g1_i3	NA	salmon
cluster61043-TRINITY_DN2182_c0_g1_i8	NA	salmon
cluster1316-TRINITY_DN2115_c0_g1_i8	NA	salmon
cluster61077-TRINITY_DN2181_c0_g1_i5	NA	salmon
cluster61078-TRINITY_DN2181_c0_g1_i9	NA	salmon
cluster61079-TRINITY_DN2181_c1_g1_i1	NA	salmon
cluster61157-TRINITY_DN51943_c0_g1_i1	NA	salmon
cluster61180-TRINITY_DN69130_c0_g1_i1	NA	salmon
cluster61237-TRINITY_DN60310_c0_g1_i1	NA	salmon
cluster61292-TRINITY_DN60332_c0_g3_i1	NA	salmon
cluster61344-TRINITY_DN360_c0_g1_i6	NA	salmon
cluster61408-TRINITY_DN394_c0_g1_i7	NA	salmon
cluster13244-TRINITY_DN335_c0_g1_i5	NA	salmon
cluster61440-TRINITY_DN389_c0_g1_i15	NA	salmon
cluster61445-TRINITY_DN389_c0_g1_i66	NA	salmon
cluster12223-TRINITY_DN362_c0_g1_i3	NA	salmon
cluster61622-TRINITY_DN72838_c0_g1_i1	NA	salmon
cluster61680-TRINITY_DN45784_c0_g1_i1	NA	salmon
cluster61711-TRINITY_DN45770_c0_g1_i1	NA	salmon
cluster61712-TRINITY_DN45770_c0_g2_i1	NA	salmon
cluster24536-TRINITY_DN69802_c0_g1_i1	NA	salmon
cluster61967-TRINITY_DN79857_c0_g1_i1	NA	salmon
cluster62028-TRINITY_DN13110_c0_g1_i1	NA	salmon
cluster23452-TRINITY_DN13161_c0_g1_i2	NA	salmon
cluster23283-TRINITY_DN13161_c0_g1_i4	NA	salmon
cluster62060-TRINITY_DN13150_c0_g1_i1	NA	salmon
cluster62256-TRINITY_DN74726_c0_g1_i1	NA	salmon
cluster25525-TRINITY_DN3474_c0_g1_i1	NA	salmon
cluster3079-TRINITY_DN3431_c0_g1_i16	NA	salmon
cluster3930-TRINITY_DN3493_c0_g1_i5	NA	salmon
cluster12444-TRINITY_DN3467_c0_g1_i31	NA	salmon
cluster62509-TRINITY_DN16673_c0_g1_i1	NA	salmon
cluster62558-TRINITY_DN16683_c0_g1_i1	NA	salmon
cluster62583-TRINITY_DN43451_c0_g1_i1	NA	salmon
cluster62659-TRINITY_DN43485_c0_g1_i1	NA	salmon
cluster5763-TRINITY_DN28452_c0_g1_i10	NA	salmon
cluster62667-TRINITY_DN28452_c0_g1_i12	NA	salmon
cluster62705-TRINITY_DN28487_c0_g2_i1	NA	salmon
cluster62831-TRINITY_DN31371_c0_g1_i1	NA	salmon
cluster23952-TRINITY_DN14524_c0_g1_i2	NA	salmon
cluster12049-TRINITY_DN12316_c0_g1_i1	NA	salmon
cluster63076-TRINITY_DN12324_c0_g1_i3	NA	salmon
cluster63195-TRINITY_DN14841_c0_g1_i2	NA	salmon
cluster63249-TRINITY_DN22801_c0_g1_i1	NA	salmon
cluster63250-TRINITY_DN22801_c1_g1_i1	NA	salmon
cluster63260-TRINITY_DN22813_c0_g1_i1	NA	salmon
cluster63302-TRINITY_DN22858_c0_g1_i1	NA	salmon
cluster63527-TRINITY_DN34384_c0_g1_i1	NA	salmon
cluster63540-TRINITY_DN34318_c0_g1_i2	NA	salmon
cluster63690-TRINITY_DN24192_c0_g1_i1	NA	salmon
cluster3552-TRINITY_DN56113_c0_g1_i2	NA	salmon
cluster64011-TRINITY_DN32435_c0_g1_i1	NA	salmon
cluster15610-TRINITY_DN14214_c0_g1_i5	NA	salmon
cluster12814-TRINITY_DN14214_c0_g1_i9	NA	salmon
cluster64135-TRINITY_DN14244_c0_g1_i1	NA	salmon
cluster64139-TRINITY_DN14201_c0_g1_i1	NA	salmon
cluster64140-TRINITY_DN14201_c0_g2_i1	NA	salmon
cluster64141-TRINITY_DN14224_c0_g1_i1	NA	salmon
cluster64208-TRINITY_DN74395_c0_g1_i1	NA	salmon
cluster6563-TRINITY_DN4742_c0_g1_i1	NA	salmon
cluster64451-TRINITY_DN61637_c0_g1_i1	NA	salmon
cluster64469-TRINITY_DN61657_c1_g1_i1	NA	salmon
cluster64495-TRINITY_DN37448_c0_g1_i1	NA	salmon
cluster64528-TRINITY_DN37427_c0_g1_i1	NA	salmon
cluster64555-TRINITY_DN37451_c0_g1_i1	NA	salmon
cluster64591-TRINITY_DN44397_c0_g2_i1	NA	salmon
cluster23786-TRINITY_DN44355_c0_g1_i6	NA	salmon
cluster64720-TRINITY_DN62207_c0_g1_i1	NA	salmon
cluster64828-TRINITY_DN80086_c0_g1_i1	NA	salmon
cluster64859-TRINITY_DN80098_c0_g1_i1	NA	salmon
cluster3104-TRINITY_DN70343_c0_g1_i3	NA	salmon
cluster64989-TRINITY_DN70311_c0_g1_i1	NA	salmon
cluster65049-TRINITY_DN74182_c0_g1_i1	NA	salmon
cluster65127-TRINITY_DN9580_c0_g1_i1	NA	salmon
cluster65172-TRINITY_DN9549_c0_g1_i1	NA	salmon
cluster65173-TRINITY_DN9549_c0_g1_i2	NA	salmon
cluster65175-TRINITY_DN9595_c0_g1_i1	NA	salmon
cluster65214-TRINITY_DN9502_c0_g1_i1	NA	salmon
cluster65216-TRINITY_DN9502_c0_g1_i6	NA	salmon
cluster65300-TRINITY_DN5755_c0_g1_i2	NA	salmon
cluster65311-TRINITY_DN5757_c0_g2_i2	NA	salmon
cluster3217-TRINITY_DN5782_c0_g1_i1	NA	salmon
cluster65362-TRINITY_DN5777_c0_g1_i1	NA	salmon
cluster65363-TRINITY_DN5777_c0_g1_i15	NA	salmon
cluster65364-TRINITY_DN5777_c0_g1_i2	NA	salmon
cluster13594-TRINITY_DN5715_c0_g1_i1	NA	salmon
cluster65624-TRINITY_DN49434_c0_g1_i1	NA	salmon
cluster65730-TRINITY_DN27873_c0_g1_i3	NA	salmon
cluster21432-TRINITY_DN27873_c0_g1_i4	NA	salmon
cluster23769-TRINITY_DN27852_c0_g1_i6	NA	salmon
cluster65805-TRINITY_DN27898_c0_g1_i1	NA	salmon
cluster10176-TRINITY_DN16462_c0_g2_i2	NA	salmon
cluster25439-TRINITY_DN67806_c0_g1_i4	NA	salmon
cluster24517-TRINITY_DN62132_c0_g2_i1	NA	salmon
cluster66268-TRINITY_DN17867_c0_g1_i1	NA	salmon
cluster66321-TRINITY_DN17807_c0_g2_i1	NA	salmon
cluster1013-TRINITY_DN17842_c0_g1_i16	NA	salmon
cluster66370-TRINITY_DN46552_c0_g1_i1	NA	salmon
cluster66590-TRINITY_DN10437_c0_g1_i1	NA	salmon
cluster66642-TRINITY_DN70717_c0_g1_i4	NA	salmon
cluster66662-TRINITY_DN70778_c0_g1_i1	NA	salmon
cluster66733-TRINITY_DN57353_c0_g1_i1	NA	salmon
cluster66735-TRINITY_DN57353_c1_g1_i5	NA	salmon
cluster15607-TRINITY_DN61179_c0_g1_i1	NA	salmon
cluster66927-TRINITY_DN23855_c0_g1_i2	NA	salmon
cluster66975-TRINITY_DN23849_c0_g1_i1	NA	salmon
cluster67024-TRINITY_DN3249_c2_g1_i2	NA	salmon
cluster67064-TRINITY_DN3209_c0_g1_i10	NA	salmon
cluster67112-TRINITY_DN3219_c0_g1_i6	NA	salmon
cluster67113-TRINITY_DN3219_c1_g1_i14	NA	salmon
cluster67132-TRINITY_DN3262_c0_g1_i1	NA	salmon
cluster67145-TRINITY_DN3269_c0_g1_i13	NA	salmon
cluster6315-TRINITY_DN3257_c0_g1_i5	NA	salmon
cluster67169-TRINITY_DN3212_c0_g1_i7	NA	salmon
cluster67171-TRINITY_DN3212_c1_g1_i3	NA	salmon
cluster15952-TRINITY_DN3212_c1_g1_i4	NA	salmon
cluster17010-TRINITY_DN3239_c0_g2_i4	NA	salmon
cluster67237-TRINITY_DN45278_c0_g1_i1	NA	salmon
cluster67364-TRINITY_DN14648_c0_g2_i1	NA	salmon
cluster67477-TRINITY_DN47801_c0_g2_i1	NA	salmon
cluster67689-TRINITY_DN10825_c0_g1_i3	NA	salmon
cluster67790-TRINITY_DN25467_c0_g1_i1	NA	salmon
cluster67791-TRINITY_DN25467_c0_g2_i1	NA	salmon
cluster22321-TRINITY_DN25425_c0_g1_i2	NA	salmon
cluster67822-TRINITY_DN1463_c0_g1_i44	NA	salmon
cluster67891-TRINITY_DN1419_c0_g1_i4	NA	salmon
cluster50-TRINITY_DN1412_c0_g1_i18	NA	salmon
cluster11391-TRINITY_DN1409_c0_g1_i23	NA	salmon
cluster68145-TRINITY_DN17354_c0_g1_i1	NA	salmon
cluster68310-TRINITY_DN83176_c0_g1_i1	NA	salmon
cluster16575-TRINITY_DN8179_c0_g1_i3	NA	salmon
cluster3939-TRINITY_DN8108_c0_g1_i4	NA	salmon
cluster20044-TRINITY_DN8108_c0_g1_i8	NA	salmon
cluster68397-TRINITY_DN8107_c0_g1_i1	NA	salmon
cluster24209-TRINITY_DN8107_c0_g1_i2	NA	salmon
cluster24542-TRINITY_DN8107_c0_g2_i1	NA	salmon
cluster68409-TRINITY_DN8120_c1_g2_i1	NA	salmon
cluster68634-TRINITY_DN23776_c0_g1_i4	NA	salmon
cluster5637-TRINITY_DN3992_c0_g1_i13	NA	salmon
cluster5638-TRINITY_DN3992_c0_g1_i15	NA	salmon
cluster68947-TRINITY_DN3958_c0_g1_i2	NA	salmon
cluster21224-TRINITY_DN3932_c0_g1_i2	NA	salmon
cluster68962-TRINITY_DN3989_c0_g1_i4	NA	salmon
cluster69110-TRINITY_DN60858_c0_g1_i2	NA	salmon
cluster69111-TRINITY_DN60858_c0_g1_i4	NA	salmon
cluster7946-TRINITY_DN1886_c0_g1_i17	NA	salmon
cluster69193-TRINITY_DN1886_c0_g1_i20	NA	salmon
cluster69196-TRINITY_DN1886_c0_g1_i7	NA	salmon
cluster5934-TRINITY_DN1828_c0_g1_i10	NA	salmon
cluster2094-TRINITY_DN1819_c0_g1_i50	NA	salmon
cluster69246-TRINITY_DN1816_c0_g1_i1	NA	salmon
cluster21127-TRINITY_DN1808_c0_g1_i2	NA	salmon
cluster69364-TRINITY_DN6377_c0_g1_i2	NA	salmon
cluster17244-TRINITY_DN6392_c0_g1_i2	NA	salmon
cluster69415-TRINITY_DN6322_c0_g1_i1	NA	salmon
cluster18942-TRINITY_DN6333_c0_g1_i1	NA	salmon
cluster69486-TRINITY_DN6333_c0_g1_i5	NA	salmon
cluster69562-TRINITY_DN21323_c0_g1_i1	NA	salmon
cluster19925-TRINITY_DN69794_c0_g1_i3	NA	salmon
cluster69875-TRINITY_DN64997_c0_g1_i1	NA	salmon
cluster69876-TRINITY_DN64997_c0_g2_i1	NA	salmon
cluster69888-TRINITY_DN73420_c0_g1_i1	NA	salmon
cluster69904-TRINITY_DN73434_c0_g1_i1	NA	salmon
cluster69957-TRINITY_DN5812_c0_g1_i12	NA	salmon
cluster69958-TRINITY_DN5812_c0_g1_i18	NA	salmon
cluster20741-TRINITY_DN5840_c0_g1_i2	NA	salmon
cluster7320-TRINITY_DN5889_c0_g2_i12	NA	salmon
cluster70141-TRINITY_DN9281_c0_g1_i5	NA	salmon
cluster12351-TRINITY_DN9281_c0_g1_i7	NA	salmon
cluster6985-TRINITY_DN9249_c0_g2_i4	NA	salmon
cluster70179-TRINITY_DN9292_c0_g2_i5	NA	salmon
cluster70182-TRINITY_DN9220_c0_g1_i1	NA	salmon
cluster70253-TRINITY_DN18051_c0_g1_i1	NA	salmon
cluster70351-TRINITY_DN50686_c0_g1_i1	NA	salmon
cluster16397-TRINITY_DN557_c0_g1_i5	NA	salmon
cluster7196-TRINITY_DN557_c0_g1_i7	NA	salmon
cluster70543-TRINITY_DN580_c0_g2_i1	NA	salmon
cluster70548-TRINITY_DN539_c0_g1_i5	NA	salmon
cluster16279-TRINITY_DN541_c0_g1_i5	NA	salmon
cluster70609-TRINITY_DN549_c0_g1_i2	NA	salmon
cluster70661-TRINITY_DN593_c0_g1_i2	NA	salmon
cluster9756-TRINITY_DN573_c0_g1_i5	NA	salmon
cluster70816-TRINITY_DN34138_c0_g2_i1	NA	salmon
cluster24282-TRINITY_DN16391_c0_g1_i1	NA	salmon
cluster70922-TRINITY_DN16320_c0_g1_i1	NA	salmon
cluster10448-TRINITY_DN16320_c0_g1_i3	NA	salmon
cluster70923-TRINITY_DN16320_c0_g1_i4	NA	salmon
cluster70938-TRINITY_DN16397_c0_g1_i1	NA	salmon
cluster71061-TRINITY_DN53504_c0_g1_i1	NA	salmon
cluster71312-TRINITY_DN57674_c0_g2_i1	NA	salmon
cluster71319-TRINITY_DN57691_c0_g1_i1	NA	salmon
cluster3357-TRINITY_DN3549_c0_g1_i2	NA	salmon
cluster594-TRINITY_DN3527_c0_g1_i25	NA	salmon
cluster71657-TRINITY_DN21845_c0_g1_i1	NA	salmon
cluster71789-TRINITY_DN39133_c0_g1_i1	NA	salmon
cluster71913-TRINITY_DN81402_c0_g1_i1	NA	salmon
cluster72043-TRINITY_DN32328_c0_g1_i1	NA	salmon
cluster72061-TRINITY_DN32302_c0_g1_i6	NA	salmon
cluster72137-TRINITY_DN82739_c0_g1_i1	NA	salmon
cluster72254-TRINITY_DN66556_c0_g1_i1	NA	salmon
cluster23735-TRINITY_DN66556_c0_g2_i2	NA	salmon
cluster72256-TRINITY_DN66556_c1_g1_i1	NA	salmon
cluster72455-TRINITY_DN12730_c0_g2_i1	NA	salmon
cluster72500-TRINITY_DN12753_c0_g2_i1	NA	salmon
cluster72586-TRINITY_DN31024_c0_g1_i1	NA	salmon
cluster72600-TRINITY_DN31000_c0_g1_i1	NA	salmon
cluster72607-TRINITY_DN31058_c0_g1_i1	NA	salmon
cluster10254-TRINITY_DN33945_c0_g1_i2	NA	salmon
cluster72668-TRINITY_DN33955_c0_g1_i1	NA	salmon
cluster72693-TRINITY_DN33986_c0_g1_i1	NA	salmon
cluster20803-TRINITY_DN13684_c0_g1_i1	NA	salmon
cluster72783-TRINITY_DN13642_c0_g1_i1	NA	salmon
cluster23457-TRINITY_DN13679_c0_g1_i2	NA	salmon
cluster72886-TRINITY_DN77446_c0_g1_i1	NA	salmon
cluster72947-TRINITY_DN50499_c0_g1_i1	NA	salmon
cluster72969-TRINITY_DN50461_c0_g1_i1	NA	salmon
cluster73037-TRINITY_DN42957_c0_g1_i1	NA	salmon
cluster73107-TRINITY_DN35061_c0_g1_i14	NA	salmon
cluster73172-TRINITY_DN69663_c0_g1_i1	NA	salmon
cluster73203-TRINITY_DN69691_c0_g1_i1	NA	salmon
cluster15891-TRINITY_DN21064_c0_g1_i2	NA	salmon
cluster73306-TRINITY_DN21003_c0_g2_i1	NA	salmon
cluster73524-TRINITY_DN57898_c0_g1_i1	NA	salmon
cluster73557-TRINITY_DN57887_c0_g3_i1	NA	salmon
cluster73647-TRINITY_DN5564_c0_g1_i1	NA	salmon
cluster73648-TRINITY_DN5564_c0_g1_i13	NA	salmon
cluster21018-TRINITY_DN5564_c0_g1_i7	NA	salmon
cluster73649-TRINITY_DN5564_c0_g1_i8	NA	salmon
cluster11945-TRINITY_DN5518_c0_g1_i10	NA	salmon
cluster1762-TRINITY_DN5599_c1_g1_i4	NA	salmon
cluster73696-TRINITY_DN5568_c0_g1_i1	NA	salmon
cluster73819-TRINITY_DN28007_c0_g1_i1	NA	salmon
cluster73833-TRINITY_DN28069_c0_g1_i2	NA	salmon
cluster73834-TRINITY_DN28069_c0_g1_i3	NA	salmon
cluster73895-TRINITY_DN45422_c0_g1_i1	NA	salmon
cluster73928-TRINITY_DN45402_c0_g1_i1	NA	salmon
cluster74011-TRINITY_DN77248_c0_g1_i1	NA	salmon
cluster74018-TRINITY_DN77229_c0_g1_i1	NA	salmon
cluster74103-TRINITY_DN52409_c0_g2_i3	NA	salmon
cluster74251-TRINITY_DN19508_c0_g1_i16	NA	salmon
cluster74301-TRINITY_DN19526_c0_g1_i1	NA	salmon
cluster74345-TRINITY_DN15476_c0_g2_i1	NA	salmon
cluster74349-TRINITY_DN15421_c0_g2_i1	NA	salmon
cluster74389-TRINITY_DN15485_c0_g1_i1	NA	salmon
cluster74396-TRINITY_DN15418_c0_g1_i1	NA	salmon
cluster74503-TRINITY_DN69965_c0_g1_i1	NA	salmon
cluster74514-TRINITY_DN70000_c0_g1_i1	NA	salmon
cluster74604-TRINITY_DN56678_c0_g1_i1	NA	salmon
cluster74681-TRINITY_DN11613_c0_g1_i1	NA	salmon
cluster74682-TRINITY_DN11613_c0_g1_i2	NA	salmon
cluster74786-TRINITY_DN29511_c0_g2_i1	NA	salmon
cluster74791-TRINITY_DN29512_c0_g1_i1	NA	salmon
cluster74813-TRINITY_DN29515_c0_g1_i1	NA	salmon
cluster21884-TRINITY_DN29529_c0_g1_i2	NA	salmon
cluster74921-TRINITY_DN13300_c0_g2_i3	NA	salmon
cluster15136-TRINITY_DN13364_c0_g1_i3	NA	salmon
cluster74988-TRINITY_DN13345_c0_g1_i1	NA	salmon
cluster75015-TRINITY_DN51241_c0_g1_i1	NA	salmon
cluster75073-TRINITY_DN28126_c0_g1_i1	NA	salmon
cluster75081-TRINITY_DN28135_c0_g2_i1	NA	salmon
cluster75105-TRINITY_DN28112_c0_g4_i1	NA	salmon
cluster75161-TRINITY_DN28151_c0_g1_i1	NA	salmon
cluster16661-TRINITY_DN6077_c0_g1_i14	NA	salmon
cluster75281-TRINITY_DN6072_c0_g1_i4	NA	salmon
cluster75283-TRINITY_DN6046_c0_g2_i1	NA	salmon
cluster75473-TRINITY_DN46221_c1_g3_i1	NA	salmon
cluster75490-TRINITY_DN46229_c0_g1_i1	NA	salmon
cluster75525-TRINITY_DN46200_c0_g1_i1	NA	salmon
cluster75526-TRINITY_DN46200_c0_g2_i1	NA	salmon
cluster75563-TRINITY_DN34505_c0_g1_i1	NA	salmon
cluster15270-TRINITY_DN5454_c0_g1_i2	NA	salmon
cluster2186-TRINITY_DN5489_c0_g1_i26	NA	salmon
cluster75746-TRINITY_DN5419_c0_g1_i1	NA	salmon
cluster75775-TRINITY_DN83678_c0_g1_i1	NA	salmon
cluster75782-TRINITY_DN83696_c0_g1_i1	NA	salmon
cluster75844-TRINITY_DN83666_c0_g1_i1	NA	salmon
cluster75927-TRINITY_DN26686_c0_g1_i1	NA	salmon
cluster75931-TRINITY_DN26654_c0_g2_i1	NA	salmon
cluster75932-TRINITY_DN26654_c0_g3_i1	NA	salmon
cluster75982-TRINITY_DN26605_c0_g1_i1	NA	salmon
cluster76005-TRINITY_DN26646_c0_g1_i1	NA	salmon
cluster76042-TRINITY_DN4413_c0_g1_i1	NA	salmon
cluster76079-TRINITY_DN4480_c0_g2_i5	NA	salmon
cluster76134-TRINITY_DN4476_c0_g1_i1	NA	salmon
cluster76333-TRINITY_DN30648_c0_g1_i1	NA	salmon
cluster76458-TRINITY_DN57506_c0_g1_i1	NA	salmon
cluster76552-TRINITY_DN21446_c1_g1_i1	NA	salmon
cluster25514-TRINITY_DN28244_c0_g1_i1	NA	salmon
cluster76768-TRINITY_DN41483_c0_g1_i1	NA	salmon
cluster23798-TRINITY_DN75831_c0_g1_i1	NA	salmon
cluster18455-TRINITY_DN11423_c0_g1_i2	NA	salmon
cluster76991-TRINITY_DN11433_c0_g1_i10	NA	salmon
cluster76993-TRINITY_DN11433_c0_g1_i7	NA	salmon
cluster6786-TRINITY_DN11456_c0_g1_i1	NA	salmon
cluster23792-TRINITY_DN24591_c0_g1_i4	NA	salmon
cluster7344-TRINITY_DN2539_c0_g1_i3	NA	salmon
cluster1843-TRINITY_DN2500_c0_g1_i7	NA	salmon
cluster77301-TRINITY_DN2521_c0_g1_i20	NA	salmon
cluster77307-TRINITY_DN2557_c0_g1_i8	NA	salmon
cluster21025-TRINITY_DN16970_c0_g1_i2	NA	salmon
cluster77449-TRINITY_DN16947_c0_g1_i1	NA	salmon
cluster77483-TRINITY_DN16921_c0_g1_i1	NA	salmon
cluster77584-TRINITY_DN66011_c0_g1_i1	NA	salmon
cluster77617-TRINITY_DN35780_c1_g1_i1	NA	salmon
cluster77715-TRINITY_DN37622_c0_g1_i1	NA	salmon
cluster25402-TRINITY_DN42772_c0_g2_i1	NA	salmon
cluster77858-TRINITY_DN60498_c0_g1_i1	NA	salmon
cluster77881-TRINITY_DN60424_c0_g1_i1	NA	salmon
cluster13847-TRINITY_DN1083_c0_g1_i13	NA	salmon
cluster77957-TRINITY_DN1031_c0_g1_i2	NA	salmon
cluster22718-TRINITY_DN1089_c0_g1_i3	NA	salmon
cluster77963-TRINITY_DN1071_c0_g1_i1	NA	salmon
cluster9749-TRINITY_DN1098_c0_g1_i2	NA	salmon
cluster78031-TRINITY_DN1084_c0_g1_i5	NA	salmon
cluster78037-TRINITY_DN1023_c0_g1_i1	NA	salmon
cluster78101-TRINITY_DN1009_c1_g1_i3	NA	salmon
cluster78144-TRINITY_DN31203_c0_g1_i1	NA	salmon
cluster78146-TRINITY_DN31248_c0_g2_i1	NA	salmon
cluster24204-TRINITY_DN31268_c0_g2_i1	NA	salmon
cluster78184-TRINITY_DN31268_c0_g3_i1	NA	salmon
cluster901-TRINITY_DN22378_c0_g1_i10	NA	salmon
cluster23933-TRINITY_DN22338_c0_g1_i2	NA	salmon
cluster5723-TRINITY_DN8657_c0_g1_i2	NA	salmon
cluster78711-TRINITY_DN29787_c1_g1_i3	NA	salmon
cluster78810-TRINITY_DN81260_c0_g1_i1	NA	salmon
cluster10673-TRINITY_DN4082_c0_g1_i1	NA	salmon
cluster79066-TRINITY_DN4032_c0_g1_i2	NA	salmon
cluster23734-TRINITY_DN75990_c0_g1_i1	NA	salmon
cluster79190-TRINITY_DN83039_c0_g1_i1	NA	salmon
cluster79403-TRINITY_DN69496_c0_g1_i1	NA	salmon
cluster79765-TRINITY_DN20907_c0_g3_i1	NA	salmon
cluster79766-TRINITY_DN20907_c0_g4_i1	NA	salmon
cluster79782-TRINITY_DN20914_c0_g1_i2	NA	salmon
cluster79828-TRINITY_DN20916_c0_g1_i29	NA	salmon
cluster79892-TRINITY_DN9346_c0_g1_i3	NA	salmon
cluster79918-TRINITY_DN9323_c0_g2_i2	NA	salmon
cluster80047-TRINITY_DN76594_c0_g1_i1	NA	salmon
cluster80061-TRINITY_DN48305_c0_g1_i1	NA	salmon
cluster80139-TRINITY_DN52297_c0_g4_i1	NA	salmon
cluster80178-TRINITY_DN52247_c0_g1_i1	NA	salmon
cluster80179-TRINITY_DN52247_c0_g2_i1	NA	salmon
cluster80187-TRINITY_DN52213_c0_g2_i1	NA	salmon
cluster23528-TRINITY_DN52229_c0_g1_i2	NA	salmon
cluster80214-TRINITY_DN52225_c0_g1_i1	NA	salmon
cluster80313-TRINITY_DN52861_c0_g3_i1	NA	salmon
cluster80347-TRINITY_DN52894_c0_g1_i1	NA	salmon
cluster80450-TRINITY_DN18496_c0_g1_i1	NA	salmon
cluster80451-TRINITY_DN18496_c0_g2_i1	NA	salmon
cluster80591-TRINITY_DN30981_c0_g1_i1	NA	salmon
cluster80702-TRINITY_DN42045_c0_g2_i1	NA	salmon
cluster80912-TRINITY_DN16105_c0_g3_i1	NA	salmon
cluster81141-TRINITY_DN72427_c0_g1_i1	NA	salmon
cluster23785-TRINITY_DN72473_c0_g1_i1	NA	salmon
cluster81143-TRINITY_DN72473_c0_g1_i3	NA	salmon
cluster81160-TRINITY_DN31424_c0_g2_i1	NA	salmon
cluster81272-TRINITY_DN63727_c0_g1_i7	NA	salmon
cluster22193-TRINITY_DN63771_c0_g1_i1	NA	salmon
cluster3337-TRINITY_DN3882_c0_g1_i12	NA	salmon
cluster81467-TRINITY_DN3833_c0_g1_i8	NA	salmon
cluster81559-TRINITY_DN14921_c0_g1_i1	NA	salmon
cluster81582-TRINITY_DN14978_c0_g1_i1	NA	salmon
cluster81671-TRINITY_DN17237_c0_g1_i2	NA	salmon
cluster81714-TRINITY_DN48441_c0_g1_i1	NA	salmon
cluster81721-TRINITY_DN48477_c1_g1_i1	NA	salmon
cluster5315-TRINITY_DN15216_c0_g1_i8	NA	salmon
cluster81814-TRINITY_DN15294_c0_g1_i1	NA	salmon
cluster4218-TRINITY_DN15212_c0_g1_i18	NA	salmon
cluster81872-TRINITY_DN15280_c0_g1_i1	NA	salmon
cluster81924-TRINITY_DN71465_c0_g1_i1	NA	salmon
cluster81934-TRINITY_DN71459_c0_g1_i1	NA	salmon
cluster82065-TRINITY_DN56757_c0_g1_i1	NA	salmon
cluster82403-TRINITY_DN51515_c0_g1_i2	NA	salmon
cluster82483-TRINITY_DN17167_c0_g1_i1	NA	salmon
cluster3975-TRINITY_DN17175_c0_g1_i8	NA	salmon
cluster82655-TRINITY_DN50952_c0_g1_i1	NA	salmon
cluster82806-TRINITY_DN59223_c0_g1_i1	NA	salmon
cluster82980-TRINITY_DN58215_c0_g2_i1	NA	salmon
cluster83005-TRINITY_DN50230_c0_g1_i1	NA	salmon
cluster83041-TRINITY_DN50297_c0_g1_i1	NA	salmon
cluster83090-TRINITY_DN30719_c0_g1_i1	NA	salmon
cluster83116-TRINITY_DN30743_c0_g1_i1	NA	salmon
cluster83119-TRINITY_DN30791_c0_g1_i3	NA	salmon
cluster83239-TRINITY_DN27629_c0_g1_i1	NA	salmon
cluster83398-TRINITY_DN52374_c0_g1_i1	NA	salmon
cluster83672-TRINITY_DN40864_c0_g1_i1	NA	salmon
cluster83723-TRINITY_DN40813_c1_g1_i1	NA	salmon
cluster83742-TRINITY_DN40823_c0_g1_i1	NA	salmon
cluster83767-TRINITY_DN52920_c0_g1_i1	NA	salmon
cluster83773-TRINITY_DN52901_c0_g1_i1	NA	salmon
cluster83893-TRINITY_DN25688_c0_g1_i1	NA	salmon
cluster83963-TRINITY_DN9863_c0_g1_i18	NA	salmon
cluster13359-TRINITY_DN9845_c0_g1_i2	NA	salmon
cluster84034-TRINITY_DN9819_c0_g1_i1	NA	salmon
cluster23641-TRINITY_DN35831_c0_g1_i1	NA	salmon
cluster84065-TRINITY_DN35889_c0_g1_i1	NA	salmon
cluster84185-TRINITY_DN83424_c0_g1_i1	NA	salmon
cluster1524-TRINITY_DN66369_c0_g1_i18	NA	salmon
cluster84283-TRINITY_DN66380_c0_g1_i1	NA	salmon
cluster84299-TRINITY_DN3047_c0_g1_i1	NA	salmon
cluster7341-TRINITY_DN3011_c0_g1_i5	NA	salmon
cluster84418-TRINITY_DN3072_c0_g1_i10	NA	salmon
cluster84777-TRINITY_DN3614_c0_g1_i3	NA	salmon
cluster84905-TRINITY_DN3684_c0_g1_i2	NA	salmon
cluster85035-TRINITY_DN42431_c0_g1_i1	NA	salmon
cluster85068-TRINITY_DN42445_c0_g1_i1	NA	salmon
cluster85354-TRINITY_DN81908_c0_g1_i1	NA	salmon
cluster85481-TRINITY_DN73075_c0_g1_i1	NA	salmon
cluster23736-TRINITY_DN73035_c0_g1_i2	NA	salmon
cluster85538-TRINITY_DN44594_c0_g1_i1	NA	salmon
cluster85615-TRINITY_DN44500_c0_g1_i1	NA	salmon
cluster85636-TRINITY_DN34018_c0_g1_i1	NA	salmon
cluster23714-TRINITY_DN34005_c0_g1_i2	NA	salmon
cluster85852-TRINITY_DN81015_c0_g1_i1	NA	salmon
cluster85937-TRINITY_DN80940_c0_g1_i1	NA	salmon
cluster85966-TRINITY_DN80937_c0_g1_i1	NA	salmon
cluster85985-TRINITY_DN80984_c0_g1_i1	NA	salmon
cluster86045-TRINITY_DN52572_c0_g2_i1	NA	salmon
cluster86388-TRINITY_DN20121_c0_g1_i1	NA	salmon
cluster86440-TRINITY_DN23284_c0_g1_i1	NA	salmon
cluster86691-TRINITY_DN75110_c0_g1_i1	NA	salmon
cluster86701-TRINITY_DN82085_c0_g1_i1	NA	salmon
cluster18763-TRINITY_DN894_c0_g1_i20	NA	salmon
cluster86796-TRINITY_DN894_c0_g1_i7	NA	salmon
cluster12352-TRINITY_DN866_c0_g1_i11	NA	salmon
cluster86886-TRINITY_DN814_c0_g1_i1	NA	salmon
cluster18621-TRINITY_DN895_c0_g1_i2	NA	salmon
cluster22722-TRINITY_DN78017_c0_g1_i2	NA	salmon
cluster87165-TRINITY_DN78097_c0_g2_i1	NA	salmon
cluster25398-TRINITY_DN78090_c0_g1_i1	NA	salmon
cluster87188-TRINITY_DN77049_c0_g2_i1	NA	salmon
cluster24016-TRINITY_DN77078_c0_g1_i1	NA	salmon
cluster87261-TRINITY_DN32143_c0_g1_i1	NA	salmon
cluster87523-TRINITY_DN75367_c0_g1_i1	NA	salmon
cluster87596-TRINITY_DN61220_c0_g2_i1	NA	salmon
cluster25501-TRINITY_DN9079_c0_g2_i1	NA	salmon
cluster87902-TRINITY_DN51440_c0_g1_i2	NA	salmon
cluster87929-TRINITY_DN51424_c0_g1_i3	NA	salmon
cluster87945-TRINITY_DN51447_c0_g1_i1	NA	salmon
cluster19399-TRINITY_DN11335_c0_g1_i19	NA	salmon
cluster88043-TRINITY_DN11300_c0_g1_i1	NA	salmon
cluster16951-TRINITY_DN8582_c0_g1_i1	NA	salmon
cluster88127-TRINITY_DN8516_c0_g1_i1	NA	salmon
cluster88218-TRINITY_DN9927_c0_g1_i1	NA	salmon
cluster88219-TRINITY_DN9927_c0_g1_i2	NA	salmon
cluster88316-TRINITY_DN44604_c0_g1_i1	NA	salmon
cluster88317-TRINITY_DN44604_c0_g2_i1	NA	salmon
cluster88325-TRINITY_DN44699_c0_g1_i2	NA	salmon
cluster88457-TRINITY_DN38733_c1_g2_i1	NA	salmon
cluster88486-TRINITY_DN60745_c0_g1_i1	NA	salmon
cluster88517-TRINITY_DN60763_c0_g2_i1	NA	salmon
cluster88534-TRINITY_DN60723_c0_g1_i1	NA	salmon
cluster88587-TRINITY_DN12460_c0_g1_i1	NA	salmon
cluster88705-TRINITY_DN60507_c0_g2_i1	NA	salmon
cluster88745-TRINITY_DN60504_c0_g1_i1	NA	salmon
cluster7700-TRINITY_DN5169_c0_g1_i6	NA	salmon
cluster88817-TRINITY_DN5150_c0_g1_i1	NA	salmon
cluster19228-TRINITY_DN5150_c0_g1_i18	NA	salmon
cluster17656-TRINITY_DN5104_c0_g2_i1	NA	salmon
cluster842-TRINITY_DN4935_c0_g1_i14	NA	salmon
cluster88931-TRINITY_DN4996_c0_g1_i3	NA	salmon
cluster88932-TRINITY_DN4996_c0_g1_i4	NA	salmon
cluster89138-TRINITY_DN37820_c0_g1_i1	NA	salmon
cluster89178-TRINITY_DN26716_c0_g1_i1	NA	salmon
cluster21033-TRINITY_DN43944_c0_g2_i2	NA	salmon
cluster89457-TRINITY_DN32031_c0_g1_i1	NA	salmon
cluster89536-TRINITY_DN68380_c0_g1_i1	NA	salmon
cluster89557-TRINITY_DN68336_c0_g1_i3	NA	salmon
cluster89563-TRINITY_DN68334_c0_g1_i1	NA	salmon
cluster89729-TRINITY_DN25916_c0_g1_i1	NA	salmon
cluster89785-TRINITY_DN74290_c0_g1_i1	NA	salmon
cluster89786-TRINITY_DN74290_c0_g1_i2	NA	salmon
cluster89804-TRINITY_DN74253_c0_g2_i1	NA	salmon
cluster89820-TRINITY_DN74240_c0_g1_i1	NA	salmon
cluster89865-TRINITY_DN21530_c0_g2_i1	NA	salmon
cluster20833-TRINITY_DN21551_c0_g1_i2	NA	salmon
cluster90054-TRINITY_DN23693_c0_g2_i1	NA	salmon
cluster90311-TRINITY_DN49573_c0_g1_i1	NA	salmon
cluster90421-TRINITY_DN40727_c0_g1_i1	NA	salmon
cluster90526-TRINITY_DN72007_c0_g1_i3	NA	salmon
cluster25522-TRINITY_DN58655_c0_g2_i1	NA	salmon
cluster90767-TRINITY_DN58628_c0_g1_i1	NA	salmon
cluster90769-TRINITY_DN58628_c0_g3_i1	NA	salmon
cluster91099-TRINITY_DN19433_c0_g1_i1	NA	salmon
cluster91106-TRINITY_DN19475_c0_g1_i1	NA	salmon
cluster91120-TRINITY_DN19472_c0_g1_i1	NA	salmon
cluster91121-TRINITY_DN19472_c0_g2_i1	NA	salmon
cluster91205-TRINITY_DN63568_c0_g1_i1	NA	salmon
cluster91249-TRINITY_DN65461_c0_g1_i1	NA	salmon
cluster91277-TRINITY_DN65465_c0_g1_i13	NA	salmon
cluster91323-TRINITY_DN65422_c0_g4_i1	NA	salmon
cluster91344-TRINITY_DN63163_c0_g2_i1	NA	salmon
cluster91407-TRINITY_DN40063_c0_g1_i1	NA	salmon
cluster91482-TRINITY_DN40034_c0_g3_i1	NA	salmon
cluster91492-TRINITY_DN40029_c0_g1_i1	NA	salmon
cluster91500-TRINITY_DN64048_c0_g2_i1	NA	salmon
cluster91651-TRINITY_DN4695_c0_g1_i11	NA	salmon
cluster91715-TRINITY_DN4684_c0_g2_i1	NA	salmon
cluster91898-TRINITY_DN10334_c0_g1_i1	NA	salmon
cluster91912-TRINITY_DN10307_c0_g2_i1	NA	salmon
cluster92032-TRINITY_DN81128_c0_g1_i1	NA	salmon
cluster92151-TRINITY_DN42238_c0_g1_i1	NA	salmon
cluster92205-TRINITY_DN34666_c0_g1_i1	NA	salmon
cluster6840-TRINITY_DN37569_c0_g3_i1	NA	salmon
cluster92417-TRINITY_DN84317_c0_g1_i1	NA	salmon
cluster92468-TRINITY_DN26151_c0_g2_i1	NA	salmon
cluster92486-TRINITY_DN26126_c0_g1_i1	NA	salmon
cluster92539-TRINITY_DN26163_c0_g1_i1	NA	salmon
cluster92707-TRINITY_DN67502_c0_g1_i1	NA	salmon
cluster92841-TRINITY_DN37172_c0_g1_i2	NA	salmon
cluster92947-TRINITY_DN53316_c0_g1_i1	NA	salmon
cluster92997-TRINITY_DN78933_c1_g1_i1	NA	salmon
cluster93059-TRINITY_DN83711_c0_g1_i1	NA	salmon
cluster93064-TRINITY_DN83737_c0_g1_i1	NA	salmon
cluster93071-TRINITY_DN83728_c0_g1_i1	NA	salmon
cluster93099-TRINITY_DN83789_c0_g1_i1	NA	salmon
cluster17670-TRINITY_DN461_c0_g1_i1	NA	salmon
cluster3017-TRINITY_DN410_c0_g1_i11	NA	salmon
cluster93325-TRINITY_DN414_c0_g1_i3	NA	salmon
cluster93393-TRINITY_DN46658_c0_g1_i6	NA	salmon
cluster93467-TRINITY_DN30047_c0_g1_i50	NA	salmon
cluster93602-TRINITY_DN30802_c0_g1_i1	NA	salmon
cluster5269-TRINITY_DN7359_c0_g1_i10	NA	salmon
cluster93743-TRINITY_DN7343_c0_g1_i2	NA	salmon
cluster93752-TRINITY_DN7377_c0_g1_i8	NA	salmon
cluster93775-TRINITY_DN50585_c0_g1_i1	NA	salmon
cluster93776-TRINITY_DN50570_c0_g1_i1	NA	salmon
cluster93792-TRINITY_DN50586_c0_g1_i1	NA	salmon
cluster23828-TRINITY_DN65269_c0_g1_i2	NA	salmon
cluster9171-TRINITY_DN5973_c0_g1_i3	NA	salmon
cluster17040-TRINITY_DN5926_c0_g1_i2	NA	salmon
cluster17674-TRINITY_DN5950_c0_g1_i1	NA	salmon
cluster94174-TRINITY_DN14308_c0_g1_i1	NA	salmon
cluster94222-TRINITY_DN14337_c0_g1_i1	NA	salmon
cluster94226-TRINITY_DN14398_c0_g1_i1	NA	salmon
cluster25386-TRINITY_DN47557_c0_g1_i2	NA	salmon
cluster94296-TRINITY_DN47524_c0_g1_i1	NA	salmon
cluster94377-TRINITY_DN76379_c0_g1_i1	NA	salmon
cluster94394-TRINITY_DN56245_c0_g2_i1	NA	salmon
cluster9271-TRINITY_DN56217_c0_g1_i2	NA	salmon
cluster94410-TRINITY_DN56217_c2_g1_i1	NA	salmon
cluster94456-TRINITY_DN64690_c0_g1_i1	NA	salmon
cluster94458-TRINITY_DN64690_c0_g1_i5	NA	salmon
cluster94643-TRINITY_DN73748_c0_g2_i1	NA	salmon
cluster94670-TRINITY_DN47943_c0_g1_i1	NA	salmon
cluster10106-TRINITY_DN36191_c0_g1_i1	NA	salmon
cluster95380-TRINITY_DN15660_c0_g1_i1	NA	salmon
cluster95460-TRINITY_DN55203_c0_g1_i1	NA	salmon
cluster95535-TRINITY_DN13868_c1_g1_i2	NA	salmon
cluster95589-TRINITY_DN13878_c0_g1_i1	NA	salmon
cluster95667-TRINITY_DN44074_c0_g1_i1	NA	salmon
cluster95737-TRINITY_DN14010_c0_g1_i2	NA	salmon
cluster95741-TRINITY_DN14064_c0_g1_i1	NA	salmon
cluster95753-TRINITY_DN14033_c0_g1_i1	NA	salmon
cluster95793-TRINITY_DN14082_c0_g1_i7	NA	salmon
cluster95884-TRINITY_DN18851_c0_g2_i1	NA	salmon
cluster96094-TRINITY_DN56822_c0_g1_i1	NA	salmon
cluster96153-TRINITY_DN67938_c0_g1_i1	NA	salmon
cluster96174-TRINITY_DN67946_c0_g1_i1	NA	salmon
cluster23248-TRINITY_DN39641_c0_g1_i4	NA	salmon
cluster96260-TRINITY_DN39656_c0_g1_i1	NA	salmon
cluster96287-TRINITY_DN54582_c0_g1_i1	NA	salmon
cluster96470-TRINITY_DN77988_c0_g1_i1	NA	salmon
cluster20369-TRINITY_DN77966_c0_g1_i3	NA	salmon
cluster96605-TRINITY_DN27292_c0_g1_i1	NA	salmon
cluster96631-TRINITY_DN27298_c0_g1_i2	NA	salmon
cluster96722-TRINITY_DN70887_c0_g1_i1	NA	salmon
cluster96954-TRINITY_DN31128_c0_g1_i1	NA	salmon
cluster96955-TRINITY_DN31128_c0_g2_i1	NA	salmon
cluster96964-TRINITY_DN31152_c0_g1_i1	NA	salmon
cluster97196-TRINITY_DN54404_c0_g1_i2	NA	salmon
cluster97321-TRINITY_DN36785_c0_g1_i1	NA	salmon
cluster97334-TRINITY_DN59741_c0_g2_i1	NA	salmon
cluster97364-TRINITY_DN59717_c0_g1_i1	NA	salmon
cluster97392-TRINITY_DN59791_c0_g1_i1	NA	salmon
cluster97404-TRINITY_DN59743_c0_g1_i1	NA	salmon
cluster97431-TRINITY_DN57715_c0_g1_i1	NA	salmon
cluster97578-TRINITY_DN19198_c0_g1_i1	NA	salmon
cluster97675-TRINITY_DN55888_c0_g1_i1	NA	salmon
cluster97794-TRINITY_DN48625_c0_g1_i1	NA	salmon
cluster97822-TRINITY_DN48608_c0_g1_i1	NA	salmon
cluster97823-TRINITY_DN48608_c0_g1_i3	NA	salmon
cluster97824-TRINITY_DN48608_c0_g1_i5	NA	salmon
cluster12417-TRINITY_DN3195_c0_g1_i7	NA	salmon
cluster12440-TRINITY_DN3134_c0_g1_i15	NA	salmon
cluster18951-TRINITY_DN3101_c0_g1_i12	NA	salmon
cluster10219-TRINITY_DN3147_c0_g1_i32	NA	salmon
cluster15800-TRINITY_DN3147_c0_g1_i6	NA	salmon
cluster98066-TRINITY_DN67129_c0_g1_i1	NA	salmon
cluster98067-TRINITY_DN67129_c0_g2_i1	NA	salmon
cluster98135-TRINITY_DN80202_c0_g1_i1	NA	salmon
cluster98155-TRINITY_DN80162_c0_g1_i1	NA	salmon
cluster98180-TRINITY_DN80113_c0_g1_i1	NA	salmon
cluster7557-TRINITY_DN5627_c0_g1_i3	NA	salmon
cluster20114-TRINITY_DN2929_c0_g1_i1	NA	salmon
cluster10779-TRINITY_DN2906_c0_g1_i1	NA	salmon
cluster23327-TRINITY_DN2918_c0_g1_i1	NA	salmon
cluster8974-TRINITY_DN2918_c0_g1_i5	NA	salmon
cluster98479-TRINITY_DN2927_c0_g1_i1	NA	salmon
cluster11467-TRINITY_DN2949_c0_g1_i1	NA	salmon
cluster1612-TRINITY_DN2968_c1_g1_i1	NA	salmon
cluster234-TRINITY_DN2968_c1_g1_i5	NA	salmon
cluster98551-TRINITY_DN2904_c1_g1_i1	NA	salmon
cluster5991-TRINITY_DN2904_c1_g1_i16	NA	salmon
cluster98554-TRINITY_DN2923_c0_g1_i1	NA	salmon
cluster98565-TRINITY_DN2974_c1_g1_i3	NA	salmon
cluster11293-TRINITY_DN29483_c0_g2_i1	NA	salmon
cluster98888-TRINITY_DN55163_c0_g1_i1	NA	salmon
cluster98889-TRINITY_DN55168_c0_g1_i1	NA	salmon
cluster98909-TRINITY_DN55119_c0_g1_i1	NA	salmon
cluster22802-TRINITY_DN21129_c0_g1_i2	NA	salmon
cluster99036-TRINITY_DN21179_c0_g1_i1	NA	salmon
cluster5547-TRINITY_DN20720_c0_g2_i4	NA	salmon
cluster99212-TRINITY_DN20792_c0_g1_i1	NA	salmon
cluster7594-TRINITY_DN10525_c0_g1_i5	NA	salmon
cluster99337-TRINITY_DN10534_c0_g1_i2	NA	salmon
cluster99463-TRINITY_DN32842_c0_g2_i1	NA	salmon
cluster99582-TRINITY_DN55795_c0_g1_i1	NA	salmon
cluster99659-TRINITY_DN35923_c0_g1_i1	NA	salmon
cluster99719-TRINITY_DN35950_c0_g2_i1	NA	salmon
cluster20772-TRINITY_DN60984_c0_g1_i1	NA	salmon
cluster99765-TRINITY_DN60984_c0_g2_i3	NA	salmon
cluster99826-TRINITY_DN51071_c0_g1_i1	NA	salmon
cluster99873-TRINITY_DN51062_c0_g3_i1	NA	salmon
cluster99916-TRINITY_DN71112_c0_g1_i1	NA	salmon
cluster99918-TRINITY_DN71115_c0_g1_i1	NA	salmon
cluster99924-TRINITY_DN71124_c0_g2_i1	NA	salmon
cluster99949-TRINITY_DN71153_c0_g1_i1	NA	salmon
cluster100026-TRINITY_DN19204_c0_g2_i1	NA	salmon
cluster100049-TRINITY_DN19255_c0_g1_i1	NA	salmon
cluster100055-TRINITY_DN19258_c0_g1_i1	NA	salmon
cluster100098-TRINITY_DN15049_c0_g1_i1	NA	salmon
cluster100172-TRINITY_DN15019_c0_g1_i1	NA	salmon
cluster10261-TRINITY_DN38922_c0_g1_i1	NA	salmon
cluster100305-TRINITY_DN1637_c0_g1_i10	NA	salmon
cluster100446-TRINITY_DN1621_c0_g1_i20	NA	salmon
cluster100476-TRINITY_DN1673_c0_g1_i17	NA	salmon
cluster100542-TRINITY_DN83577_c0_g1_i1	NA	salmon
cluster25598-TRINITY_DN64150_c0_g2_i1	NA	salmon
cluster100863-TRINITY_DN20252_c0_g2_i1	NA	salmon
cluster100912-TRINITY_DN20220_c0_g1_i1	NA	salmon
cluster100947-TRINITY_DN20253_c0_g1_i1	NA	salmon
cluster101040-TRINITY_DN20355_c0_g1_i1	NA	salmon
cluster101058-TRINITY_DN14116_c0_g1_i1	NA	salmon
cluster101095-TRINITY_DN14178_c0_g1_i4	NA	salmon
cluster101154-TRINITY_DN14157_c2_g1_i1	NA	salmon
cluster101233-TRINITY_DN72297_c0_g2_i1	NA	salmon
cluster101335-TRINITY_DN19959_c0_g1_i1	NA	salmon
cluster101387-TRINITY_DN19952_c0_g1_i1	NA	salmon
cluster101546-TRINITY_DN36387_c0_g2_i1	NA	salmon
cluster101598-TRINITY_DN36328_c0_g1_i2	NA	salmon
cluster101661-TRINITY_DN42104_c0_g1_i2	NA	salmon
cluster15352-TRINITY_DN9110_c0_g1_i5	NA	salmon
cluster101975-TRINITY_DN9175_c0_g1_i2	NA	salmon
cluster13023-TRINITY_DN9102_c0_g1_i2	NA	salmon
cluster6121-TRINITY_DN9117_c0_g1_i1	NA	salmon
cluster1779-TRINITY_DN9106_c0_g1_i10	NA	salmon
cluster14070-TRINITY_DN1552_c0_g1_i4	NA	salmon
cluster102071-TRINITY_DN1535_c0_g1_i4	NA	salmon
cluster102072-TRINITY_DN1535_c0_g1_i7	NA	salmon
cluster102087-TRINITY_DN1554_c0_g1_i3	NA	salmon
cluster102112-TRINITY_DN1594_c1_g1_i1	NA	salmon
cluster102197-TRINITY_DN1518_c0_g1_i2	NA	salmon
cluster102250-TRINITY_DN49816_c0_g2_i1	NA	salmon
cluster102328-TRINITY_DN41387_c0_g1_i1	NA	salmon
cluster16306-TRINITY_DN32227_c0_g1_i3	NA	salmon
cluster102371-TRINITY_DN32281_c0_g1_i1	NA	salmon
cluster102499-TRINITY_DN15376_c0_g2_i2	NA	salmon
cluster102505-TRINITY_DN15381_c0_g2_i1	NA	salmon
cluster102529-TRINITY_DN15341_c0_g1_i1	NA	salmon
cluster102531-TRINITY_DN15341_c0_g3_i1	NA	salmon
cluster102561-TRINITY_DN73342_c1_g2_i1	NA	salmon
cluster102767-TRINITY_DN64312_c0_g1_i1	NA	salmon
cluster102786-TRINITY_DN84066_c0_g1_i1	NA	salmon
cluster102843-TRINITY_DN84068_c0_g1_i1	NA	salmon
cluster102951-TRINITY_DN72666_c0_g1_i1	NA	salmon
cluster103027-TRINITY_DN34425_c0_g1_i4	NA	salmon
cluster103092-TRINITY_DN25539_c0_g1_i3	NA	salmon
cluster103171-TRINITY_DN47037_c0_g2_i1	NA	salmon
cluster103313-TRINITY_DN7888_c0_g1_i2	NA	salmon
cluster103314-TRINITY_DN7888_c0_g2_i1	NA	salmon
cluster103358-TRINITY_DN7881_c0_g2_i1	NA	salmon
cluster11928-TRINITY_DN7829_c0_g1_i10	NA	salmon
cluster103405-TRINITY_DN7829_c0_g1_i6	NA	salmon
cluster103455-TRINITY_DN64720_c0_g1_i1	NA	salmon
cluster103580-TRINITY_DN41585_c0_g2_i1	NA	salmon
cluster103617-TRINITY_DN36923_c0_g1_i1	NA	salmon
cluster103654-TRINITY_DN36951_c0_g1_i1	NA	salmon
cluster21402-TRINITY_DN10655_c0_g1_i36	NA	salmon
cluster9554-TRINITY_DN10652_c0_g1_i7	NA	salmon
cluster103963-TRINITY_DN39270_c0_g1_i1	NA	salmon
cluster104092-TRINITY_DN79525_c0_g1_i1	NA	salmon
cluster104101-TRINITY_DN79537_c0_g1_i1	NA	salmon
cluster104134-TRINITY_DN76756_c0_g1_i2	NA	salmon
cluster104440-TRINITY_DN46147_c0_g1_i1	NA	salmon
cluster104545-TRINITY_DN79391_c0_g1_i1	NA	salmon
cluster104602-TRINITY_DN79320_c0_g1_i1	NA	salmon
cluster104619-TRINITY_DN79358_c0_g1_i1	NA	salmon
cluster104666-TRINITY_DN25395_c0_g1_i1	NA	salmon
cluster104693-TRINITY_DN25392_c0_g1_i1	NA	salmon
cluster104839-TRINITY_DN47224_c0_g1_i1	NA	salmon
cluster104878-TRINITY_DN33152_c0_g1_i1	NA	salmon
cluster104884-TRINITY_DN33135_c0_g1_i1	NA	salmon
cluster105004-TRINITY_DN50738_c0_g1_i1	NA	salmon
cluster105026-TRINITY_DN50708_c0_g2_i3	NA	salmon
cluster105027-TRINITY_DN50708_c0_g3_i1	NA	salmon
cluster105043-TRINITY_DN39759_c0_g1_i1	NA	salmon
cluster105132-TRINITY_DN17442_c0_g1_i1	NA	salmon
cluster105174-TRINITY_DN17498_c0_g1_i1	NA	salmon
cluster105256-TRINITY_DN53198_c0_g1_i1	NA	salmon
cluster105258-TRINITY_DN53146_c0_g1_i1	NA	salmon
cluster105261-TRINITY_DN53175_c0_g1_i1	NA	salmon
cluster105299-TRINITY_DN35281_c0_g1_i1	NA	salmon
cluster25409-TRINITY_DN68235_c0_g2_i1	NA	salmon
cluster105399-TRINITY_DN68287_c0_g1_i1	NA	salmon
cluster105438-TRINITY_DN68238_c0_g1_i1	NA	salmon
cluster105471-TRINITY_DN74634_c0_g1_i1	NA	salmon
cluster105526-TRINITY_DN28988_c0_g1_i1	NA	salmon
cluster105551-TRINITY_DN28929_c0_g1_i1	NA	salmon
cluster105567-TRINITY_DN28978_c0_g1_i1	NA	salmon
cluster105568-TRINITY_DN28978_c0_g2_i1	NA	salmon
cluster105582-TRINITY_DN28902_c0_g1_i1	NA	salmon
cluster105837-TRINITY_DN44967_c0_g1_i1	NA	salmon
cluster105861-TRINITY_DN33266_c0_g1_i7	NA	salmon
cluster105862-TRINITY_DN33266_c0_g2_i1	NA	salmon
cluster105897-TRINITY_DN33269_c0_g1_i1	NA	salmon
cluster20673-TRINITY_DN33236_c0_g1_i3	NA	salmon
cluster13797-TRINITY_DN33236_c0_g2_i2	NA	salmon
cluster106078-TRINITY_DN36046_c0_g1_i1	NA	salmon
cluster25590-TRINITY_DN36079_c0_g2_i1	NA	salmon
cluster106149-TRINITY_DN24095_c0_g1_i1	NA	salmon
cluster106193-TRINITY_DN24084_c0_g1_i1	NA	salmon
cluster106302-TRINITY_DN82971_c0_g1_i1	NA	salmon
cluster106341-TRINITY_DN82941_c0_g1_i1	NA	salmon
cluster106375-TRINITY_DN2311_c0_g1_i5	NA	salmon
cluster10274-TRINITY_DN2390_c0_g1_i5	NA	salmon
cluster17127-TRINITY_DN2358_c0_g1_i1	NA	salmon
cluster15731-TRINITY_DN2358_c0_g1_i3	NA	salmon
cluster106535-TRINITY_DN2369_c0_g2_i1	NA	salmon
cluster106571-TRINITY_DN32574_c0_g1_i1	NA	salmon
cluster106572-TRINITY_DN32574_c0_g2_i1	NA	salmon
cluster106704-TRINITY_DN75050_c0_g1_i1	NA	salmon
cluster106705-TRINITY_DN75050_c0_g2_i1	NA	salmon
cluster106748-TRINITY_DN34923_c0_g1_i2	NA	salmon
cluster106773-TRINITY_DN34952_c0_g1_i1	NA	salmon
cluster23670-TRINITY_DN34922_c1_g1_i3	NA	salmon
cluster107060-TRINITY_DN65631_c0_g1_i1	NA	salmon
cluster107080-TRINITY_DN65691_c0_g2_i1	NA	salmon
