# Supplementary material for: RNA-seq analysis reveals key genes associated with seed germination of Fritillaria taipaiensis P.Y.Li by cold stratification
Source: Front Plant Sci. 2022 Sep 28;13:1021572. doi: 10.3389/fpls.2022.1021572 (PMC9555243; doi:10.3389/fpls.2022.1021572)
Supplement: Supplementary file 9 [file Table_8.xlsx]

## Sheet: Sheet1
Source	Target	Weight
cluster25628-TRINITY_DN21625_c0_g1_i1	CBF-FtLi.1	0.0225867	undirected	NA	NA
cluster18682-TRINITY_DN21669_c0_g1_i2	CBF-FtLi.1	0.0379411	undirected	NA	NA
cluster25641-TRINITY_DN21640_c0_g1_i1	CBF-FtLi.1	0.0279066	undirected	NA	NA
cluster25701-TRINITY_DN21670_c0_g1_i1	CBF-FtLi.1	0.0373209	undirected	NA	NA
cluster456-TRINITY_DN5050_c0_g1_i8	CBF-FtLi.1	0.0270043	undirected	NA	NA
cluster1014-TRINITY_DN5020_c0_g1_i10	CBF-FtLi.1	0.0336745	undirected	NA	NA
cluster25733-TRINITY_DN5064_c0_g1_i1	CBF-FtLi.1	0.0376726	undirected	NA	NA
cluster25802-TRINITY_DN5091_c0_g1_i2	CBF-FtLi.1	0.031815	undirected	NA	NA
cluster25861-TRINITY_DN5040_c0_g1_i9	CBF-FtLi.1	0.0324322	undirected	NA	NA
cluster12056-TRINITY_DN5035_c0_g1_i2	CBF-FtLi.1	0.0317152	undirected	NA	NA
cluster25881-TRINITY_DN20849_c0_g1_i1	CBF-FtLi.1	0.0343072	undirected	NA	NA
cluster25918-TRINITY_DN20846_c0_g1_i1	CBF-FtLi.1	0.0281144	undirected	NA	NA
cluster18285-TRINITY_DN55069_c0_g2_i1	CBF-FtLi.1	0.0254744	undirected	NA	NA
cluster26060-TRINITY_DN83984_c0_g1_i1	CBF-FtLi.1	0.029383	undirected	NA	NA
cluster26079-TRINITY_DN83976_c0_g1_i1	CBF-FtLi.1	0.0321538	undirected	NA	NA
cluster26084-TRINITY_DN83981_c0_g1_i1	CBF-FtLi.1	0.0368797	undirected	NA	NA
cluster26124-TRINITY_DN83945_c0_g1_i1	CBF-FtLi.1	0.0408171	undirected	NA	NA
cluster26151-TRINITY_DN83963_c0_g1_i1	CBF-FtLi.1	0.0348061	undirected	NA	NA
cluster26154-TRINITY_DN83995_c0_g1_i1	CBF-FtLi.1	0.0354236	undirected	NA	NA
cluster26269-TRINITY_DN54686_c0_g1_i1	CBF-FtLi.1	0.0312927	undirected	NA	NA
cluster15684-TRINITY_DN54669_c0_g1_i2	CBF-FtLi.1	0.0259338	undirected	NA	NA
cluster26300-TRINITY_DN54646_c0_g1_i1	CBF-FtLi.1	0.0327274	undirected	NA	NA
cluster26337-TRINITY_DN18720_c0_g1_i1	CBF-FtLi.1	0.0273231	undirected	NA	NA
cluster7095-TRINITY_DN18744_c0_g1_i2	CBF-FtLi.1	0.0228667	undirected	NA	NA
cluster26394-TRINITY_DN18745_c0_g1_i1	CBF-FtLi.1	0.0317183	undirected	NA	NA
cluster5151-TRINITY_DN18780_c0_g2_i5	CBF-FtLi.1	0.0367002	undirected	NA	NA
cluster26407-TRINITY_DN18795_c0_g2_i1	CBF-FtLi.1	0.0236888	undirected	NA	NA
cluster26430-TRINITY_DN18770_c0_g2_i1	CBF-FtLi.1	0.0366996	undirected	NA	NA
cluster26495-TRINITY_DN43760_c0_g1_i1	CBF-FtLi.1	0.0284409	undirected	NA	NA
cluster26506-TRINITY_DN43709_c0_g1_i1	CBF-FtLi.1	0.0354938	undirected	NA	NA
cluster26622-TRINITY_DN23454_c0_g1_i1	CBF-FtLi.1	0.0275436	undirected	NA	NA
cluster26645-TRINITY_DN59553_c0_g1_i1	CBF-FtLi.1	0.0348984	undirected	NA	NA
cluster26797-TRINITY_DN18911_c0_g2_i1	CBF-FtLi.1	0.0221326	undirected	NA	NA
cluster8136-TRINITY_DN18958_c0_g1_i3	CBF-FtLi.1	0.0244987	undirected	NA	NA
cluster26851-TRINITY_DN18988_c0_g2_i1	CBF-FtLi.1	0.0236978	undirected	NA	NA
cluster13261-TRINITY_DN18937_c0_g1_i1	CBF-FtLi.1	0.0337825	undirected	NA	NA
cluster26865-TRINITY_DN18968_c0_g1_i1	CBF-FtLi.1	0.0355053	undirected	NA	NA
cluster1421-TRINITY_DN2451_c0_g1_i16	CBF-FtLi.1	0.0305213	undirected	NA	NA
cluster2417-TRINITY_DN2451_c0_g1_i2	CBF-FtLi.1	0.0306254	undirected	NA	NA
cluster9938-TRINITY_DN2451_c0_g1_i22	CBF-FtLi.1	0.027848	undirected	NA	NA
cluster26921-TRINITY_DN2460_c0_g1_i1	CBF-FtLi.1	0.0250598	undirected	NA	NA
cluster26922-TRINITY_DN2412_c0_g1_i1	CBF-FtLi.1	0.0242219	undirected	NA	NA
cluster26926-TRINITY_DN2430_c0_g1_i1	CBF-FtLi.1	0.0278974	undirected	NA	NA
cluster181-TRINITY_DN2469_c0_g1_i14	CBF-FtLi.1	0.0270135	undirected	NA	NA
cluster26940-TRINITY_DN2454_c0_g1_i1	CBF-FtLi.1	0.0381383	undirected	NA	NA
cluster17817-TRINITY_DN2471_c0_g1_i2	CBF-FtLi.1	0.0225873	undirected	NA	NA
cluster26988-TRINITY_DN2406_c0_g1_i36	CBF-FtLi.1	0.0200832	undirected	NA	NA
cluster27004-TRINITY_DN2487_c0_g1_i1	CBF-FtLi.1	0.0317939	undirected	NA	NA
cluster27005-TRINITY_DN2487_c0_g1_i3	CBF-FtLi.1	0.0321677	undirected	NA	NA
cluster27006-TRINITY_DN2487_c0_g1_i6	CBF-FtLi.1	0.026894	undirected	NA	NA
cluster27007-TRINITY_DN2487_c0_g2_i1	CBF-FtLi.1	0.0331878	undirected	NA	NA
cluster27017-TRINITY_DN2435_c0_g2_i1	CBF-FtLi.1	0.0208029	undirected	NA	NA
cluster27039-TRINITY_DN2468_c0_g1_i28	CBF-FtLi.1	0.0264106	undirected	NA	NA
cluster27096-TRINITY_DN2420_c0_g1_i2	CBF-FtLi.1	0.0326944	undirected	NA	NA
cluster14527-TRINITY_DN2448_c0_g1_i4	CBF-FtLi.1	0.027343	undirected	NA	NA
cluster5341-TRINITY_DN73592_c0_g1_i6	CBF-FtLi.1	0.0307091	undirected	NA	NA
cluster27234-TRINITY_DN73511_c0_g1_i3	CBF-FtLi.1	0.0359505	undirected	NA	NA
cluster27280-TRINITY_DN41780_c0_g1_i1	CBF-FtLi.1	0.0283296	undirected	NA	NA
cluster27298-TRINITY_DN41795_c0_g1_i6	CBF-FtLi.1	0.0239845	undirected	NA	NA
cluster23045-TRINITY_DN15821_c0_g1_i1	CBF-FtLi.1	0.0395777	undirected	NA	NA
cluster18634-TRINITY_DN15810_c0_g1_i1	CBF-FtLi.1	0.03025	undirected	NA	NA
cluster18474-TRINITY_DN15808_c0_g1_i2	CBF-FtLi.1	0.0334565	undirected	NA	NA
cluster27400-TRINITY_DN15822_c0_g1_i1	CBF-FtLi.1	0.0259946	undirected	NA	NA
cluster27404-TRINITY_DN15889_c0_g1_i1	CBF-FtLi.1	0.034005	undirected	NA	NA
cluster19651-TRINITY_DN15853_c0_g1_i2	CBF-FtLi.1	0.0309391	undirected	NA	NA
cluster27416-TRINITY_DN15866_c0_g1_i1	CBF-FtLi.1	0.0300844	undirected	NA	NA
cluster19078-TRINITY_DN15834_c0_g2_i2	CBF-FtLi.1	0.0206898	undirected	NA	NA
cluster27448-TRINITY_DN14723_c0_g3_i1	CBF-FtLi.1	0.0276391	undirected	NA	NA
cluster17418-TRINITY_DN14723_c1_g1_i3	CBF-FtLi.1	0.0202574	undirected	NA	NA
cluster22615-TRINITY_DN14729_c0_g1_i2	CBF-FtLi.1	0.0284895	undirected	NA	NA
cluster27494-TRINITY_DN14744_c0_g1_i10	CBF-FtLi.1	0.023219	undirected	NA	NA
cluster27538-TRINITY_DN14714_c0_g1_i1	CBF-FtLi.1	0.0308292	undirected	NA	NA
cluster21192-TRINITY_DN14748_c0_g1_i1	CBF-FtLi.1	0.0321103	undirected	NA	NA
cluster27594-TRINITY_DN9444_c0_g1_i1	CBF-FtLi.1	0.0464862	undirected	NA	NA
cluster23087-TRINITY_DN9478_c0_g1_i1	CBF-FtLi.1	0.0377218	undirected	NA	NA
cluster27633-TRINITY_DN9438_c0_g1_i1	CBF-FtLi.1	0.0286575	undirected	NA	NA
cluster27640-TRINITY_DN9459_c0_g1_i1	CBF-FtLi.1	0.0365725	undirected	NA	NA
cluster10719-TRINITY_DN9459_c0_g1_i12	CBF-FtLi.1	0.0305728	undirected	NA	NA
cluster4553-TRINITY_DN9459_c0_g1_i21	CBF-FtLi.1	0.0349763	undirected	NA	NA
cluster27641-TRINITY_DN9459_c0_g1_i32	CBF-FtLi.1	0.021345	undirected	NA	NA
cluster27642-TRINITY_DN9459_c0_g1_i6	CBF-FtLi.1	0.0392358	undirected	NA	NA
cluster27662-TRINITY_DN9467_c0_g1_i1	CBF-FtLi.1	0.0327864	undirected	NA	NA
cluster27717-TRINITY_DN36553_c0_g1_i1	CBF-FtLi.1	0.024374	undirected	NA	NA
cluster27850-TRINITY_DN81835_c0_g1_i1	CBF-FtLi.1	0.0254243	undirected	NA	NA
cluster27894-TRINITY_DN81823_c0_g1_i1	CBF-FtLi.1	0.0354942	undirected	NA	NA
cluster27930-TRINITY_DN81875_c0_g1_i1	CBF-FtLi.1	0.0314919	undirected	NA	NA
cluster7810-TRINITY_DN16029_c0_g1_i5	CBF-FtLi.1	0.0205362	undirected	NA	NA
cluster27946-TRINITY_DN16064_c0_g1_i1	CBF-FtLi.1	0.0339118	undirected	NA	NA
cluster5270-TRINITY_DN16008_c0_g1_i1	CBF-FtLi.1	0.0234069	undirected	NA	NA
cluster19847-TRINITY_DN16018_c0_g1_i5	CBF-FtLi.1	0.0213763	undirected	NA	NA
cluster28013-TRINITY_DN16032_c0_g1_i1	CBF-FtLi.1	0.0363898	undirected	NA	NA
cluster28017-TRINITY_DN16002_c0_g1_i3	CBF-FtLi.1	0.0370476	undirected	NA	NA
cluster17112-TRINITY_DN16002_c1_g1_i2	CBF-FtLi.1	0.02646	undirected	NA	NA
cluster28039-TRINITY_DN16019_c1_g1_i2	CBF-FtLi.1	0.0201456	undirected	NA	NA
cluster28051-TRINITY_DN16015_c0_g1_i1	CBF-FtLi.1	0.0363659	undirected	NA	NA
cluster23617-TRINITY_DN16015_c0_g1_i2	CBF-FtLi.1	0.0366489	undirected	NA	NA
cluster28052-TRINITY_DN16015_c0_g1_i4	CBF-FtLi.1	0.0208497	undirected	NA	NA
cluster16597-TRINITY_DN13429_c0_g1_i2	CBF-FtLi.1	0.0318912	undirected	NA	NA
cluster28068-TRINITY_DN13479_c0_g1_i1	CBF-FtLi.1	0.0217195	undirected	NA	NA
cluster23893-TRINITY_DN13474_c0_g1_i1	CBF-FtLi.1	0.0389354	undirected	NA	NA
cluster11884-TRINITY_DN13490_c0_g1_i3	CBF-FtLi.1	0.0251385	undirected	NA	NA
cluster3708-TRINITY_DN13488_c0_g1_i1	CBF-FtLi.1	0.0324297	undirected	NA	NA
cluster18426-TRINITY_DN13402_c0_g1_i6	CBF-FtLi.1	0.0366985	undirected	NA	NA
cluster28118-TRINITY_DN13475_c0_g1_i1	CBF-FtLi.1	0.0331601	undirected	NA	NA
cluster15118-TRINITY_DN13424_c0_g1_i3	CBF-FtLi.1	0.0273858	undirected	NA	NA
cluster19954-TRINITY_DN13482_c0_g1_i11	CBF-FtLi.1	0.0260332	undirected	NA	NA
cluster11446-TRINITY_DN13473_c0_g1_i1	CBF-FtLi.1	0.0297789	undirected	NA	NA
cluster28174-TRINITY_DN13407_c0_g1_i1	CBF-FtLi.1	0.0359799	undirected	NA	NA
cluster28263-TRINITY_DN36676_c0_g1_i1	CBF-FtLi.1	0.0323049	undirected	NA	NA
cluster6810-TRINITY_DN62350_c0_g1_i1	CBF-FtLi.1	0.0383674	undirected	NA	NA
cluster28378-TRINITY_DN41271_c0_g1_i1	CBF-FtLi.1	0.0230862	undirected	NA	NA
cluster28409-TRINITY_DN41226_c0_g1_i2	CBF-FtLi.1	0.0366494	undirected	NA	NA
cluster20130-TRINITY_DN59054_c0_g1_i7	CBF-FtLi.1	0.029354	undirected	NA	NA
cluster28499-TRINITY_DN59067_c0_g1_i1	CBF-FtLi.1	0.0272904	undirected	NA	NA
cluster28527-TRINITY_DN56374_c0_g1_i1	CBF-FtLi.1	0.0357842	undirected	NA	NA
cluster28625-TRINITY_DN70257_c0_g1_i1	CBF-FtLi.1	0.0298056	undirected	NA	NA
cluster935-TRINITY_DN59638_c0_g1_i2	CBF-FtLi.1	0.0376838	undirected	NA	NA
cluster28690-TRINITY_DN59690_c0_g1_i1	CBF-FtLi.1	0.0262959	undirected	NA	NA
cluster15945-TRINITY_DN10115_c0_g1_i1	CBF-FtLi.1	0.0373541	undirected	NA	NA
cluster28733-TRINITY_DN10136_c0_g2_i1	CBF-FtLi.1	0.0439467	undirected	NA	NA
cluster28738-TRINITY_DN10123_c0_g1_i1	CBF-FtLi.1	0.0200633	undirected	NA	NA
cluster28741-TRINITY_DN10146_c0_g1_i1	CBF-FtLi.1	0.0368751	undirected	NA	NA
cluster28742-TRINITY_DN10148_c0_g1_i1	CBF-FtLi.1	0.0211622	undirected	NA	NA
cluster28743-TRINITY_DN10188_c0_g1_i1	CBF-FtLi.1	0.030628	undirected	NA	NA
cluster28749-TRINITY_DN10107_c0_g1_i4	CBF-FtLi.1	0.0314718	undirected	NA	NA
cluster5313-TRINITY_DN10133_c0_g1_i15	CBF-FtLi.1	0.0238742	undirected	NA	NA
cluster20851-TRINITY_DN10133_c0_g1_i22	CBF-FtLi.1	0.0295101	undirected	NA	NA
cluster23587-TRINITY_DN10133_c0_g1_i24	CBF-FtLi.1	0.0320267	undirected	NA	NA
cluster28752-TRINITY_DN10133_c0_g1_i29	CBF-FtLi.1	0.0258474	undirected	NA	NA
cluster9598-TRINITY_DN10133_c0_g1_i8	CBF-FtLi.1	0.0276879	undirected	NA	NA
cluster28753-TRINITY_DN10147_c0_g1_i1	CBF-FtLi.1	0.0334604	undirected	NA	NA
cluster28767-TRINITY_DN10113_c0_g1_i1	CBF-FtLi.1	0.0316724	undirected	NA	NA
cluster28778-TRINITY_DN10192_c0_g1_i1	CBF-FtLi.1	0.0338426	undirected	NA	NA
cluster19633-TRINITY_DN10173_c0_g1_i2	CBF-FtLi.1	0.0306667	undirected	NA	NA
cluster10210-TRINITY_DN10109_c0_g1_i1	CBF-FtLi.1	0.036378	undirected	NA	NA
cluster5117-TRINITY_DN10109_c0_g1_i14	CBF-FtLi.1	0.0367177	undirected	NA	NA
cluster28789-TRINITY_DN10109_c0_g1_i16	CBF-FtLi.1	0.034712	undirected	NA	NA
cluster5347-TRINITY_DN10109_c0_g1_i18	CBF-FtLi.1	0.0367617	undirected	NA	NA
cluster28820-TRINITY_DN10140_c0_g1_i1	CBF-FtLi.1	0.0318105	undirected	NA	NA
cluster13541-TRINITY_DN37073_c0_g1_i4	CBF-FtLi.1	0.0368862	undirected	NA	NA
cluster28897-TRINITY_DN37037_c0_g1_i1	CBF-FtLi.1	0.0359904	undirected	NA	NA
cluster28934-TRINITY_DN52066_c0_g2_i1	CBF-FtLi.1	0.0275905	undirected	NA	NA
cluster28943-TRINITY_DN52099_c0_g1_i1	CBF-FtLi.1	0.0314008	undirected	NA	NA
cluster28960-TRINITY_DN52044_c0_g1_i1	CBF-FtLi.1	0.0307787	undirected	NA	NA
cluster29116-TRINITY_DN52184_c1_g1_i1	CBF-FtLi.1	0.020564	undirected	NA	NA
cluster11516-TRINITY_DN22998_c0_g1_i10	CBF-FtLi.1	0.035136	undirected	NA	NA
cluster6067-TRINITY_DN22998_c0_g1_i8	CBF-FtLi.1	0.0245942	undirected	NA	NA
cluster29228-TRINITY_DN22936_c0_g1_i1	CBF-FtLi.1	0.0246126	undirected	NA	NA
cluster16177-TRINITY_DN22938_c0_g1_i1	CBF-FtLi.1	0.029116	undirected	NA	NA
cluster29255-TRINITY_DN22941_c0_g1_i1	CBF-FtLi.1	0.034303	undirected	NA	NA
cluster8344-TRINITY_DN37_c0_g1_i9	CBF-FtLi.1	0.0361046	undirected	NA	NA
cluster29270-TRINITY_DN57_c0_g1_i1	CBF-FtLi.1	0.0386934	undirected	NA	NA
cluster25468-TRINITY_DN91_c0_g1_i1	CBF-FtLi.1	0.0332494	undirected	NA	NA
cluster11315-TRINITY_DN50_c0_g1_i2	CBF-FtLi.1	0.0235701	undirected	NA	NA
cluster29380-TRINITY_DN22_c0_g1_i12	CBF-FtLi.1	0.036591	undirected	NA	NA
cluster5791-TRINITY_DN22_c0_g1_i2	CBF-FtLi.1	0.0278064	undirected	NA	NA
cluster29458-TRINITY_DN92_c0_g1_i1	CBF-FtLi.1	0.0205931	undirected	NA	NA
cluster29482-TRINITY_DN3_c0_g2_i2	CBF-FtLi.1	0.032221	undirected	NA	NA
cluster29483-TRINITY_DN3_c0_g2_i3	CBF-FtLi.1	0.0400635	undirected	NA	NA
cluster29495-TRINITY_DN49_c0_g3_i1	CBF-FtLi.1	0.0290128	undirected	NA	NA
cluster9417-TRINITY_DN32947_c0_g1_i1	CBF-FtLi.1	0.0203541	undirected	NA	NA
cluster14606-TRINITY_DN32960_c0_g1_i1	CBF-FtLi.1	0.0245596	undirected	NA	NA
cluster22444-TRINITY_DN32901_c0_g1_i3	CBF-FtLi.1	0.0204884	undirected	NA	NA
cluster29627-TRINITY_DN68481_c1_g1_i1	CBF-FtLi.1	0.033608	undirected	NA	NA
cluster29628-TRINITY_DN68481_c1_g2_i1	CBF-FtLi.1	0.0438753	undirected	NA	NA
cluster29710-TRINITY_DN58538_c0_g1_i1	CBF-FtLi.1	0.0303428	undirected	NA	NA
cluster14215-TRINITY_DN11808_c0_g1_i1	CBF-FtLi.1	0.0278235	undirected	NA	NA
cluster29717-TRINITY_DN11876_c0_g1_i2	CBF-FtLi.1	0.0278271	undirected	NA	NA
cluster11172-TRINITY_DN11849_c0_g2_i3	CBF-FtLi.1	0.022628	undirected	NA	NA
cluster6110-TRINITY_DN11842_c0_g1_i8	CBF-FtLi.1	0.0380926	undirected	NA	NA
cluster24000-TRINITY_DN11860_c0_g1_i2	CBF-FtLi.1	0.0385607	undirected	NA	NA
cluster29774-TRINITY_DN11863_c0_g1_i2	CBF-FtLi.1	0.0294293	undirected	NA	NA
cluster2964-TRINITY_DN11811_c0_g2_i9	CBF-FtLi.1	0.0254306	undirected	NA	NA
cluster29792-TRINITY_DN11853_c0_g1_i1	CBF-FtLi.1	0.0216618	undirected	NA	NA
cluster29802-TRINITY_DN11857_c0_g1_i10	CBF-FtLi.1	0.0236363	undirected	NA	NA
cluster29808-TRINITY_DN11857_c0_g1_i4	CBF-FtLi.1	0.0346948	undirected	NA	NA
cluster23927-TRINITY_DN11859_c0_g1_i1	CBF-FtLi.1	0.0260122	undirected	NA	NA
cluster29822-TRINITY_DN11859_c0_g2_i1	CBF-FtLi.1	0.032644	undirected	NA	NA
cluster12451-TRINITY_DN78741_c0_g1_i2	CBF-FtLi.1	0.0318705	undirected	NA	NA
cluster12886-TRINITY_DN78767_c0_g1_i3	CBF-FtLi.1	0.029054	undirected	NA	NA
cluster29869-TRINITY_DN78767_c0_g1_i5	CBF-FtLi.1	0.037591	undirected	NA	NA
cluster2850-TRINITY_DN31946_c0_g1_i44	CBF-FtLi.1	0.0272659	undirected	NA	NA
cluster29909-TRINITY_DN31955_c0_g1_i1	CBF-FtLi.1	0.0343294	undirected	NA	NA
cluster29979-TRINITY_DN27177_c0_g1_i1	CBF-FtLi.1	0.0371904	undirected	NA	NA
cluster30002-TRINITY_DN27155_c0_g1_i2	CBF-FtLi.1	0.0312992	undirected	NA	NA
cluster30028-TRINITY_DN27172_c0_g1_i1	CBF-FtLi.1	0.0322517	undirected	NA	NA
cluster30048-TRINITY_DN27138_c0_g1_i1	CBF-FtLi.1	0.0345321	undirected	NA	NA
cluster21398-TRINITY_DN8086_c0_g1_i2	CBF-FtLi.1	0.0298448	undirected	NA	NA
cluster5466-TRINITY_DN8079_c0_g1_i1	CBF-FtLi.1	0.0296066	undirected	NA	NA
cluster6906-TRINITY_DN8051_c0_g1_i3	CBF-FtLi.1	0.0329968	undirected	NA	NA
cluster30090-TRINITY_DN8031_c0_g1_i4	CBF-FtLi.1	0.0333764	undirected	NA	NA
cluster19899-TRINITY_DN8067_c0_g1_i1	CBF-FtLi.1	0.0347617	undirected	NA	NA
cluster7716-TRINITY_DN8036_c0_g1_i4	CBF-FtLi.1	0.0300851	undirected	NA	NA
cluster3929-TRINITY_DN8040_c0_g1_i5	CBF-FtLi.1	0.0289441	undirected	NA	NA
cluster17216-TRINITY_DN8095_c0_g1_i2	CBF-FtLi.1	0.0373876	undirected	NA	NA
cluster20645-TRINITY_DN8064_c0_g2_i2	CBF-FtLi.1	0.0204599	undirected	NA	NA
cluster30138-TRINITY_DN8064_c0_g3_i1	CBF-FtLi.1	0.0363815	undirected	NA	NA
cluster30159-TRINITY_DN8052_c0_g1_i1	CBF-FtLi.1	0.03143	undirected	NA	NA
cluster30199-TRINITY_DN16591_c0_g1_i3	CBF-FtLi.1	0.0270476	undirected	NA	NA
cluster30250-TRINITY_DN16502_c0_g1_i2	CBF-FtLi.1	0.0330977	undirected	NA	NA
cluster18673-TRINITY_DN16555_c0_g1_i3	CBF-FtLi.1	0.0334766	undirected	NA	NA
cluster8773-TRINITY_DN16581_c0_g1_i10	CBF-FtLi.1	0.0393905	undirected	NA	NA
cluster30309-TRINITY_DN37980_c0_g1_i1	CBF-FtLi.1	0.0290883	undirected	NA	NA
cluster30338-TRINITY_DN37928_c0_g1_i1	CBF-FtLi.1	0.0231367	undirected	NA	NA
cluster30350-TRINITY_DN37929_c0_g2_i1	CBF-FtLi.1	0.020105	undirected	NA	NA
cluster30351-TRINITY_DN37929_c0_g3_i1	CBF-FtLi.1	0.0286257	undirected	NA	NA
cluster30363-TRINITY_DN37997_c0_g4_i1	CBF-FtLi.1	0.0236102	undirected	NA	NA
cluster22496-TRINITY_DN28631_c0_g1_i2	CBF-FtLi.1	0.0376294	undirected	NA	NA
cluster30400-TRINITY_DN28631_c0_g1_i3	CBF-FtLi.1	0.0389009	undirected	NA	NA
cluster30440-TRINITY_DN28614_c1_g1_i1	CBF-FtLi.1	0.0450787	undirected	NA	NA
cluster30503-TRINITY_DN81512_c0_g1_i1	CBF-FtLi.1	0.0320917	undirected	NA	NA
cluster30517-TRINITY_DN81601_c0_g1_i1	CBF-FtLi.1	0.0366867	undirected	NA	NA
cluster30526-TRINITY_DN81590_c0_g1_i1	CBF-FtLi.1	0.0300987	undirected	NA	NA
cluster30537-TRINITY_DN81535_c0_g1_i1	CBF-FtLi.1	0.034824	undirected	NA	NA
cluster17147-TRINITY_DN45170_c0_g2_i1	CBF-FtLi.1	0.0203378	undirected	NA	NA
cluster30591-TRINITY_DN45195_c0_g1_i2	CBF-FtLi.1	0.0263751	undirected	NA	NA
cluster12555-TRINITY_DN2019_c0_g3_i5	CBF-FtLi.1	0.0425559	undirected	NA	NA
cluster10442-TRINITY_DN2069_c0_g1_i6	CBF-FtLi.1	0.0274406	undirected	NA	NA
cluster30639-TRINITY_DN2004_c0_g1_i72	CBF-FtLi.1	0.0323729	undirected	NA	NA
cluster2706-TRINITY_DN2038_c0_g1_i17	CBF-FtLi.1	0.0350283	undirected	NA	NA
cluster30642-TRINITY_DN2038_c0_g1_i18	CBF-FtLi.1	0.0321335	undirected	NA	NA
cluster23897-TRINITY_DN2038_c0_g1_i24	CBF-FtLi.1	0.0364593	undirected	NA	NA
cluster30643-TRINITY_DN2038_c0_g1_i30	CBF-FtLi.1	0.0255696	undirected	NA	NA
cluster30644-TRINITY_DN2064_c0_g1_i6	CBF-FtLi.1	0.0345792	undirected	NA	NA
cluster14903-TRINITY_DN2054_c0_g1_i18	CBF-FtLi.1	0.0291727	undirected	NA	NA
cluster30645-TRINITY_DN2054_c0_g1_i21	CBF-FtLi.1	0.040958	undirected	NA	NA
cluster30654-TRINITY_DN2021_c1_g3_i1	CBF-FtLi.1	0.0262219	undirected	NA	NA
cluster16541-TRINITY_DN2032_c0_g1_i1	CBF-FtLi.1	0.036373	undirected	NA	NA
cluster13385-TRINITY_DN2009_c0_g1_i8	CBF-FtLi.1	0.0245087	undirected	NA	NA
cluster30695-TRINITY_DN2010_c1_g1_i1	CBF-FtLi.1	0.0282686	undirected	NA	NA
cluster24415-TRINITY_DN2001_c0_g3_i1	CBF-FtLi.1	0.0323157	undirected	NA	NA
cluster30712-TRINITY_DN2001_c1_g1_i1	CBF-FtLi.1	0.0269232	undirected	NA	NA
cluster30717-TRINITY_DN2084_c0_g1_i7	CBF-FtLi.1	0.0268117	undirected	NA	NA
cluster11519-TRINITY_DN2084_c2_g1_i1	CBF-FtLi.1	0.0288149	undirected	NA	NA
cluster23561-TRINITY_DN2016_c1_g2_i1	CBF-FtLi.1	0.0235167	undirected	NA	NA
cluster30770-TRINITY_DN2097_c1_g1_i1	CBF-FtLi.1	0.025606	undirected	NA	NA
cluster30777-TRINITY_DN2097_c1_g3_i1	CBF-FtLi.1	0.0301218	undirected	NA	NA
cluster4230-TRINITY_DN2044_c0_g1_i2	CBF-FtLi.1	0.0227441	undirected	NA	NA
cluster30798-TRINITY_DN2076_c0_g2_i2	CBF-FtLi.1	0.0346562	undirected	NA	NA
cluster30807-TRINITY_DN2026_c0_g2_i2	CBF-FtLi.1	0.0238422	undirected	NA	NA
cluster11835-TRINITY_DN2065_c1_g1_i1	CBF-FtLi.1	0.0340799	undirected	NA	NA
cluster30855-TRINITY_DN2070_c0_g1_i2	CBF-FtLi.1	0.0299809	undirected	NA	NA
cluster30857-TRINITY_DN2070_c0_g1_i4	CBF-FtLi.1	0.0405	undirected	NA	NA
cluster30858-TRINITY_DN2070_c0_g1_i5	CBF-FtLi.1	0.0235172	undirected	NA	NA
cluster30879-TRINITY_DN49051_c0_g1_i1	CBF-FtLi.1	0.0304359	undirected	NA	NA
cluster30888-TRINITY_DN49043_c0_g1_i1	CBF-FtLi.1	0.0337554	undirected	NA	NA
cluster30921-TRINITY_DN49009_c0_g1_i1	CBF-FtLi.1	0.0272864	undirected	NA	NA
cluster30931-TRINITY_DN49013_c0_g1_i1	CBF-FtLi.1	0.038452	undirected	NA	NA
cluster30934-TRINITY_DN49031_c0_g2_i3	CBF-FtLi.1	0.0220345	undirected	NA	NA
cluster30957-TRINITY_DN8400_c0_g1_i1	CBF-FtLi.1	0.0219584	undirected	NA	NA
cluster30966-TRINITY_DN8473_c0_g1_i9	CBF-FtLi.1	0.0249333	undirected	NA	NA
cluster23852-TRINITY_DN8489_c0_g1_i4	CBF-FtLi.1	0.0428492	undirected	NA	NA
cluster31022-TRINITY_DN8486_c0_g2_i1	CBF-FtLi.1	0.0295258	undirected	NA	NA
cluster31035-TRINITY_DN8470_c1_g1_i1	CBF-FtLi.1	0.037602	undirected	NA	NA
cluster20638-TRINITY_DN8481_c1_g1_i3	CBF-FtLi.1	0.0400112	undirected	NA	NA
cluster31086-TRINITY_DN8410_c0_g1_i2	CBF-FtLi.1	0.0258306	undirected	NA	NA
cluster31093-TRINITY_DN8445_c0_g1_i1	CBF-FtLi.1	0.0242306	undirected	NA	NA
cluster22534-TRINITY_DN8411_c0_g1_i1	CBF-FtLi.1	0.0308181	undirected	NA	NA
cluster16850-TRINITY_DN8487_c0_g1_i6	CBF-FtLi.1	0.0281909	undirected	NA	NA
cluster4723-TRINITY_DN8443_c0_g1_i4	CBF-FtLi.1	0.0409884	undirected	NA	NA
cluster19185-TRINITY_DN72960_c0_g1_i1	CBF-FtLi.1	0.0225977	undirected	NA	NA
cluster2175-TRINITY_DN72964_c0_g1_i3	CBF-FtLi.1	0.0251822	undirected	NA	NA
cluster31188-TRINITY_DN52754_c0_g1_i1	CBF-FtLi.1	0.0369701	undirected	NA	NA
cluster19966-TRINITY_DN52742_c0_g1_i2	CBF-FtLi.1	0.0381535	undirected	NA	NA
cluster8602-TRINITY_DN20035_c0_g1_i1	CBF-FtLi.1	0.037343	undirected	NA	NA
cluster31270-TRINITY_DN20046_c1_g1_i12	CBF-FtLi.1	0.0292306	undirected	NA	NA
cluster20964-TRINITY_DN20022_c0_g1_i2	CBF-FtLi.1	0.0296021	undirected	NA	NA
cluster31309-TRINITY_DN20099_c0_g4_i1	CBF-FtLi.1	0.028396	undirected	NA	NA
cluster31322-TRINITY_DN20023_c0_g1_i1	CBF-FtLi.1	0.0232042	undirected	NA	NA
cluster16975-TRINITY_DN20083_c0_g1_i2	CBF-FtLi.1	0.0387906	undirected	NA	NA
cluster31378-TRINITY_DN56028_c0_g1_i1	CBF-FtLi.1	0.0280433	undirected	NA	NA
cluster11880-TRINITY_DN41678_c0_g1_i1	CBF-FtLi.1	0.0266518	undirected	NA	NA
cluster31468-TRINITY_DN41683_c0_g1_i1	CBF-FtLi.1	0.0359136	undirected	NA	NA
cluster31472-TRINITY_DN41606_c0_g1_i1	CBF-FtLi.1	0.0262154	undirected	NA	NA
cluster31512-TRINITY_DN59344_c0_g1_i1	CBF-FtLi.1	0.037797	undirected	NA	NA
cluster31514-TRINITY_DN59396_c0_g2_i1	CBF-FtLi.1	0.0235062	undirected	NA	NA
cluster31527-TRINITY_DN59310_c0_g1_i1	CBF-FtLi.1	0.032804	undirected	NA	NA
cluster31566-TRINITY_DN59341_c0_g1_i1	CBF-FtLi.1	0.0267876	undirected	NA	NA
cluster18232-TRINITY_DN48853_c0_g1_i3	CBF-FtLi.1	0.0264688	undirected	NA	NA
cluster31613-TRINITY_DN48824_c0_g1_i1	CBF-FtLi.1	0.0229053	undirected	NA	NA
cluster31622-TRINITY_DN48847_c0_g1_i1	CBF-FtLi.1	0.0347136	undirected	NA	NA
cluster12279-TRINITY_DN45097_c0_g1_i1	CBF-FtLi.1	0.0298776	undirected	NA	NA
cluster14401-TRINITY_DN12926_c0_g1_i2	CBF-FtLi.1	0.0230043	undirected	NA	NA
cluster11275-TRINITY_DN12954_c0_g1_i1	CBF-FtLi.1	0.0371041	undirected	NA	NA
cluster31818-TRINITY_DN12958_c0_g1_i1	CBF-FtLi.1	0.0219452	undirected	NA	NA
cluster31840-TRINITY_DN12974_c0_g1_i4	CBF-FtLi.1	0.0341095	undirected	NA	NA
cluster23453-TRINITY_DN12986_c0_g1_i3	CBF-FtLi.1	0.0282465	undirected	NA	NA
cluster31893-TRINITY_DN12907_c0_g2_i2	CBF-FtLi.1	0.0247779	undirected	NA	NA
cluster31906-TRINITY_DN12934_c0_g1_i1	CBF-FtLi.1	0.0294916	undirected	NA	NA
cluster31979-TRINITY_DN40968_c0_g2_i1	CBF-FtLi.1	0.0354096	undirected	NA	NA
cluster16646-TRINITY_DN40913_c0_g1_i2	CBF-FtLi.1	0.0311346	undirected	NA	NA
cluster31986-TRINITY_DN40970_c1_g1_i1	CBF-FtLi.1	0.0321925	undirected	NA	NA
cluster31990-TRINITY_DN40909_c0_g1_i1	CBF-FtLi.1	0.0232566	undirected	NA	NA
cluster31991-TRINITY_DN40909_c0_g2_i1	CBF-FtLi.1	0.035141	undirected	NA	NA
cluster32011-TRINITY_DN40956_c0_g1_i1	CBF-FtLi.1	0.0379583	undirected	NA	NA
cluster16765-TRINITY_DN74573_c0_g1_i1	CBF-FtLi.1	0.0305765	undirected	NA	NA
cluster5751-TRINITY_DN74562_c0_g1_i5	CBF-FtLi.1	0.0290347	undirected	NA	NA
cluster32036-TRINITY_DN74547_c0_g1_i1	CBF-FtLi.1	0.0237938	undirected	NA	NA
cluster32101-TRINITY_DN18298_c0_g1_i10	CBF-FtLi.1	0.0335354	undirected	NA	NA
cluster536-TRINITY_DN18298_c0_g1_i2	CBF-FtLi.1	0.0265491	undirected	NA	NA
cluster32102-TRINITY_DN18274_c0_g1_i1	CBF-FtLi.1	0.0252547	undirected	NA	NA
cluster15511-TRINITY_DN18230_c0_g1_i2	CBF-FtLi.1	0.0279836	undirected	NA	NA
cluster32119-TRINITY_DN18230_c1_g2_i1	CBF-FtLi.1	0.0233493	undirected	NA	NA
cluster9287-TRINITY_DN18293_c0_g1_i1	CBF-FtLi.1	0.0354794	undirected	NA	NA
cluster5513-TRINITY_DN18235_c0_g1_i1	CBF-FtLi.1	0.0270047	undirected	NA	NA
cluster32124-TRINITY_DN18235_c1_g1_i1	CBF-FtLi.1	0.0316602	undirected	NA	NA
cluster14630-TRINITY_DN18211_c0_g1_i2	CBF-FtLi.1	0.0204859	undirected	NA	NA
cluster32168-TRINITY_DN22013_c0_g2_i1	CBF-FtLi.1	0.0267848	undirected	NA	NA
cluster11902-TRINITY_DN22044_c0_g2_i2	CBF-FtLi.1	0.0371954	undirected	NA	NA
cluster32191-TRINITY_DN22024_c1_g2_i1	CBF-FtLi.1	0.0401643	undirected	NA	NA
cluster32192-TRINITY_DN22024_c1_g2_i2	CBF-FtLi.1	0.0303176	undirected	NA	NA
cluster32198-TRINITY_DN22043_c0_g1_i1	CBF-FtLi.1	0.0367795	undirected	NA	NA
cluster32218-TRINITY_DN22009_c1_g1_i1	CBF-FtLi.1	0.0281467	undirected	NA	NA
cluster32267-TRINITY_DN22046_c0_g2_i1	CBF-FtLi.1	0.0305837	undirected	NA	NA
cluster32277-TRINITY_DN22058_c0_g1_i2	CBF-FtLi.1	0.0208939	undirected	NA	NA
cluster32313-TRINITY_DN17631_c0_g1_i2	CBF-FtLi.1	0.0389116	undirected	NA	NA
cluster32361-TRINITY_DN17638_c0_g1_i1	CBF-FtLi.1	0.0445848	undirected	NA	NA
cluster32369-TRINITY_DN17627_c0_g1_i2	CBF-FtLi.1	0.0308752	undirected	NA	NA
cluster32396-TRINITY_DN82219_c0_g1_i1	CBF-FtLi.1	0.0273636	undirected	NA	NA
cluster32422-TRINITY_DN82280_c0_g1_i1	CBF-FtLi.1	0.0371223	undirected	NA	NA
cluster32435-TRINITY_DN82242_c0_g1_i1	CBF-FtLi.1	0.0373206	undirected	NA	NA
cluster32450-TRINITY_DN82260_c0_g1_i1	CBF-FtLi.1	0.0343691	undirected	NA	NA
cluster32458-TRINITY_DN82258_c0_g1_i1	CBF-FtLi.1	0.0302236	undirected	NA	NA
cluster32467-TRINITY_DN82261_c0_g1_i1	CBF-FtLi.1	0.035446	undirected	NA	NA
cluster19597-TRINITY_DN39584_c0_g1_i6	CBF-FtLi.1	0.0223821	undirected	NA	NA
cluster32564-TRINITY_DN51159_c0_g1_i1	CBF-FtLi.1	0.0236605	undirected	NA	NA
cluster32641-TRINITY_DN17761_c0_g1_i1	CBF-FtLi.1	0.0221232	undirected	NA	NA
cluster32663-TRINITY_DN17702_c0_g1_i1	CBF-FtLi.1	0.0288461	undirected	NA	NA
cluster22787-TRINITY_DN17764_c0_g1_i1	CBF-FtLi.1	0.0296926	undirected	NA	NA
cluster32721-TRINITY_DN17776_c0_g1_i1	CBF-FtLi.1	0.0331999	undirected	NA	NA
cluster32830-TRINITY_DN83314_c0_g1_i1	CBF-FtLi.1	0.0323856	undirected	NA	NA
cluster32863-TRINITY_DN83370_c0_g1_i1	CBF-FtLi.1	0.021492	undirected	NA	NA
cluster32987-TRINITY_DN31677_c0_g1_i1	CBF-FtLi.1	0.0342733	undirected	NA	NA
cluster23868-TRINITY_DN12876_c0_g1_i2	CBF-FtLi.1	0.0358431	undirected	NA	NA
cluster14657-TRINITY_DN12818_c0_g1_i1	CBF-FtLi.1	0.0247136	undirected	NA	NA
cluster7208-TRINITY_DN12892_c0_g1_i1	CBF-FtLi.1	0.0274687	undirected	NA	NA
cluster12579-TRINITY_DN12850_c0_g1_i1	CBF-FtLi.1	0.0252279	undirected	NA	NA
cluster33067-TRINITY_DN12815_c0_g1_i1	CBF-FtLi.1	0.0297476	undirected	NA	NA
cluster16583-TRINITY_DN12838_c0_g1_i2	CBF-FtLi.1	0.0298118	undirected	NA	NA
cluster33081-TRINITY_DN12872_c0_g1_i1	CBF-FtLi.1	0.0349672	undirected	NA	NA
cluster14482-TRINITY_DN12829_c0_g1_i2	CBF-FtLi.1	0.0303625	undirected	NA	NA
cluster33195-TRINITY_DN7785_c0_g1_i1	CBF-FtLi.1	0.0362691	undirected	NA	NA
cluster33197-TRINITY_DN7735_c1_g1_i12	CBF-FtLi.1	0.0349502	undirected	NA	NA
cluster8822-TRINITY_DN7735_c1_g1_i15	CBF-FtLi.1	0.0321394	undirected	NA	NA
cluster33198-TRINITY_DN7735_c1_g1_i16	CBF-FtLi.1	0.0367236	undirected	NA	NA
cluster8331-TRINITY_DN7735_c1_g1_i24	CBF-FtLi.1	0.032727	undirected	NA	NA
cluster10277-TRINITY_DN7735_c1_g1_i25	CBF-FtLi.1	0.033435	undirected	NA	NA
cluster23931-TRINITY_DN7749_c0_g1_i2	CBF-FtLi.1	0.0319728	undirected	NA	NA
cluster12166-TRINITY_DN7712_c0_g1_i2	CBF-FtLi.1	0.0249304	undirected	NA	NA
cluster7071-TRINITY_DN7712_c0_g1_i29	CBF-FtLi.1	0.0358637	undirected	NA	NA
cluster6488-TRINITY_DN7712_c0_g1_i30	CBF-FtLi.1	0.0287745	undirected	NA	NA
cluster10015-TRINITY_DN7795_c1_g1_i3	CBF-FtLi.1	0.0357297	undirected	NA	NA
cluster33281-TRINITY_DN7742_c0_g1_i1	CBF-FtLi.1	0.0397394	undirected	NA	NA
cluster33284-TRINITY_DN7727_c0_g1_i2	CBF-FtLi.1	0.0350521	undirected	NA	NA
cluster33293-TRINITY_DN7773_c0_g1_i2	CBF-FtLi.1	0.0215376	undirected	NA	NA
cluster33302-TRINITY_DN7788_c0_g1_i1	CBF-FtLi.1	0.0356842	undirected	NA	NA
cluster33303-TRINITY_DN7765_c0_g1_i1	CBF-FtLi.1	0.02382	undirected	NA	NA
cluster33316-TRINITY_DN24683_c0_g1_i1	CBF-FtLi.1	0.0297469	undirected	NA	NA
cluster1479-TRINITY_DN24651_c1_g1_i11	CBF-FtLi.1	0.0361666	undirected	NA	NA
cluster15083-TRINITY_DN24651_c1_g1_i4	CBF-FtLi.1	0.031444	undirected	NA	NA
cluster33327-TRINITY_DN24651_c1_g2_i8	CBF-FtLi.1	0.0254896	undirected	NA	NA
cluster16221-TRINITY_DN24698_c0_g2_i1	CBF-FtLi.1	0.0404933	undirected	NA	NA
cluster20862-TRINITY_DN24684_c0_g1_i2	CBF-FtLi.1	0.0240846	undirected	NA	NA
cluster33441-TRINITY_DN22656_c0_g2_i1	CBF-FtLi.1	0.0222482	undirected	NA	NA
cluster33444-TRINITY_DN22670_c0_g1_i1	CBF-FtLi.1	0.0226658	undirected	NA	NA
cluster11905-TRINITY_DN22698_c0_g1_i2	CBF-FtLi.1	0.0342203	undirected	NA	NA
cluster18409-TRINITY_DN60692_c0_g2_i2	CBF-FtLi.1	0.0298239	undirected	NA	NA
cluster33529-TRINITY_DN60623_c0_g1_i1	CBF-FtLi.1	0.0204951	undirected	NA	NA
cluster24389-TRINITY_DN13294_c0_g2_i1	CBF-FtLi.1	0.030293	undirected	NA	NA
cluster33640-TRINITY_DN13249_c0_g1_i1	CBF-FtLi.1	0.0353535	undirected	NA	NA
cluster6294-TRINITY_DN13201_c0_g1_i3	CBF-FtLi.1	0.0294351	undirected	NA	NA
cluster33751-TRINITY_DN30575_c0_g1_i1	CBF-FtLi.1	0.0273095	undirected	NA	NA
cluster33752-TRINITY_DN30575_c0_g1_i2	CBF-FtLi.1	0.0322536	undirected	NA	NA
cluster33788-TRINITY_DN30504_c0_g1_i1	CBF-FtLi.1	0.0272886	undirected	NA	NA
cluster33791-TRINITY_DN30579_c0_g1_i10	CBF-FtLi.1	0.0239391	undirected	NA	NA
cluster14093-TRINITY_DN30514_c0_g1_i2	CBF-FtLi.1	0.0215216	undirected	NA	NA
cluster33795-TRINITY_DN30511_c0_g2_i1	CBF-FtLi.1	0.0343946	undirected	NA	NA
cluster15689-TRINITY_DN25762_c0_g1_i2	CBF-FtLi.1	0.0242332	undirected	NA	NA
cluster33854-TRINITY_DN25741_c0_g1_i1	CBF-FtLi.1	0.0458155	undirected	NA	NA
cluster33859-TRINITY_DN25745_c0_g2_i1	CBF-FtLi.1	0.0265217	undirected	NA	NA
cluster33871-TRINITY_DN25728_c0_g1_i3	CBF-FtLi.1	0.0307735	undirected	NA	NA
cluster10887-TRINITY_DN10915_c0_g1_i2	CBF-FtLi.1	0.0310031	undirected	NA	NA
cluster4142-TRINITY_DN10927_c0_g1_i6	CBF-FtLi.1	0.0208195	undirected	NA	NA
cluster33932-TRINITY_DN10901_c0_g1_i1	CBF-FtLi.1	0.0300437	undirected	NA	NA
cluster16322-TRINITY_DN10903_c0_g1_i11	CBF-FtLi.1	0.0334205	undirected	NA	NA
cluster34039-TRINITY_DN68849_c0_g1_i1	CBF-FtLi.1	0.031001	undirected	NA	NA
cluster34059-TRINITY_DN68828_c0_g1_i1	CBF-FtLi.1	0.0344757	undirected	NA	NA
cluster34099-TRINITY_DN43824_c0_g1_i1	CBF-FtLi.1	0.0335932	undirected	NA	NA
cluster34106-TRINITY_DN43866_c0_g1_i1	CBF-FtLi.1	0.0241751	undirected	NA	NA
cluster34137-TRINITY_DN43859_c0_g1_i1	CBF-FtLi.1	0.0262555	undirected	NA	NA
cluster25531-TRINITY_DN43893_c0_g1_i1	CBF-FtLi.1	0.0348696	undirected	NA	NA
cluster16528-TRINITY_DN8834_c0_g1_i1	CBF-FtLi.1	0.0348819	undirected	NA	NA
cluster21026-TRINITY_DN8834_c0_g2_i2	CBF-FtLi.1	0.0274609	undirected	NA	NA
cluster34197-TRINITY_DN8801_c0_g1_i1	CBF-FtLi.1	0.0388997	undirected	NA	NA
cluster3321-TRINITY_DN8838_c0_g1_i1	CBF-FtLi.1	0.02662	undirected	NA	NA
cluster34214-TRINITY_DN8855_c0_g1_i1	CBF-FtLi.1	0.0345734	undirected	NA	NA
cluster5338-TRINITY_DN8846_c0_g1_i4	CBF-FtLi.1	0.0373161	undirected	NA	NA
cluster34218-TRINITY_DN8815_c0_g1_i1	CBF-FtLi.1	0.0215114	undirected	NA	NA
cluster34237-TRINITY_DN8864_c0_g1_i1	CBF-FtLi.1	0.0204628	undirected	NA	NA
cluster20173-TRINITY_DN8821_c0_g1_i2	CBF-FtLi.1	0.0352838	undirected	NA	NA
cluster34241-TRINITY_DN8890_c0_g1_i2	CBF-FtLi.1	0.0264346	undirected	NA	NA
cluster585-TRINITY_DN8817_c0_g1_i12	CBF-FtLi.1	0.0289387	undirected	NA	NA
cluster4565-TRINITY_DN8872_c0_g1_i3	CBF-FtLi.1	0.0223215	undirected	NA	NA
cluster34280-TRINITY_DN8889_c0_g1_i1	CBF-FtLi.1	0.0342569	undirected	NA	NA
cluster12040-TRINITY_DN8884_c0_g1_i3	CBF-FtLi.1	0.0402598	undirected	NA	NA
cluster34312-TRINITY_DN60009_c0_g1_i1	CBF-FtLi.1	0.0252137	undirected	NA	NA
cluster34322-TRINITY_DN60018_c0_g2_i1	CBF-FtLi.1	0.0449972	undirected	NA	NA
cluster14153-TRINITY_DN60035_c0_g1_i2	CBF-FtLi.1	0.0402156	undirected	NA	NA
cluster34360-TRINITY_DN60054_c0_g2_i1	CBF-FtLi.1	0.0277187	undirected	NA	NA
cluster34363-TRINITY_DN60062_c0_g1_i1	CBF-FtLi.1	0.0343656	undirected	NA	NA
cluster22430-TRINITY_DN60052_c0_g1_i2	CBF-FtLi.1	0.0300683	undirected	NA	NA
cluster9990-TRINITY_DN60052_c0_g1_i7	CBF-FtLi.1	0.0329672	undirected	NA	NA
cluster34402-TRINITY_DN39498_c0_g1_i1	CBF-FtLi.1	0.0241439	undirected	NA	NA
cluster34414-TRINITY_DN39426_c0_g1_i1	CBF-FtLi.1	0.0397254	undirected	NA	NA
cluster21238-TRINITY_DN39433_c0_g1_i1	CBF-FtLi.1	0.0233251	undirected	NA	NA
cluster22147-TRINITY_DN39476_c0_g1_i2	CBF-FtLi.1	0.0222549	undirected	NA	NA
cluster34459-TRINITY_DN39449_c0_g1_i2	CBF-FtLi.1	0.0258707	undirected	NA	NA
cluster7489-TRINITY_DN12207_c0_g1_i2	CBF-FtLi.1	0.0288642	undirected	NA	NA
cluster34479-TRINITY_DN12229_c0_g1_i2	CBF-FtLi.1	0.0208293	undirected	NA	NA
cluster9064-TRINITY_DN12251_c0_g1_i2	CBF-FtLi.1	0.0305091	undirected	NA	NA
cluster10081-TRINITY_DN12292_c0_g1_i1	CBF-FtLi.1	0.0304103	undirected	NA	NA
cluster2372-TRINITY_DN12279_c0_g1_i4	CBF-FtLi.1	0.0231788	undirected	NA	NA
cluster34621-TRINITY_DN17971_c0_g1_i1	CBF-FtLi.1	0.0223078	undirected	NA	NA
cluster9528-TRINITY_DN17996_c0_g1_i2	CBF-FtLi.1	0.031349	undirected	NA	NA
cluster23628-TRINITY_DN17996_c0_g1_i6	CBF-FtLi.1	0.0232276	undirected	NA	NA
cluster34652-TRINITY_DN17970_c0_g1_i2	CBF-FtLi.1	0.0229798	undirected	NA	NA
cluster34659-TRINITY_DN17964_c0_g1_i1	CBF-FtLi.1	0.031169	undirected	NA	NA
cluster34695-TRINITY_DN17904_c0_g1_i1	CBF-FtLi.1	0.0308369	undirected	NA	NA
cluster19244-TRINITY_DN17963_c1_g2_i2	CBF-FtLi.1	0.0311977	undirected	NA	NA
cluster34741-TRINITY_DN45866_c0_g1_i1	CBF-FtLi.1	0.0371106	undirected	NA	NA
cluster6117-TRINITY_DN45826_c0_g1_i2	CBF-FtLi.1	0.0305084	undirected	NA	NA
cluster34758-TRINITY_DN45810_c1_g1_i1	CBF-FtLi.1	0.0246457	undirected	NA	NA
cluster34798-TRINITY_DN79664_c0_g1_i1	CBF-FtLi.1	0.0348367	undirected	NA	NA
cluster34827-TRINITY_DN79617_c0_g1_i1	CBF-FtLi.1	0.0324198	undirected	NA	NA
cluster34829-TRINITY_DN79675_c0_g1_i1	CBF-FtLi.1	0.037697	undirected	NA	NA
cluster34868-TRINITY_DN79650_c0_g1_i1	CBF-FtLi.1	0.0330467	undirected	NA	NA
cluster34880-TRINITY_DN79676_c0_g1_i1	CBF-FtLi.1	0.0349868	undirected	NA	NA
cluster34883-TRINITY_DN79613_c0_g1_i1	CBF-FtLi.1	0.0240816	undirected	NA	NA
cluster34936-TRINITY_DN26968_c0_g2_i6	CBF-FtLi.1	0.0352335	undirected	NA	NA
cluster35001-TRINITY_DN40541_c0_g1_i1	CBF-FtLi.1	0.0324934	undirected	NA	NA
cluster35092-TRINITY_DN27447_c0_g3_i1	CBF-FtLi.1	0.0335341	undirected	NA	NA
cluster14257-TRINITY_DN27476_c0_g1_i1	CBF-FtLi.1	0.0352058	undirected	NA	NA
cluster35109-TRINITY_DN27452_c0_g1_i2	CBF-FtLi.1	0.0366365	undirected	NA	NA
cluster35125-TRINITY_DN27496_c0_g1_i1	CBF-FtLi.1	0.0353461	undirected	NA	NA
cluster35149-TRINITY_DN27424_c0_g1_i2	CBF-FtLi.1	0.0283375	undirected	NA	NA
cluster17024-TRINITY_DN77807_c1_g1_i5	CBF-FtLi.1	0.0280711	undirected	NA	NA
cluster35243-TRINITY_DN56521_c0_g1_i1	CBF-FtLi.1	0.0320728	undirected	NA	NA
cluster35448-TRINITY_DN20595_c0_g1_i3	CBF-FtLi.1	0.0211473	undirected	NA	NA
cluster4569-TRINITY_DN20583_c0_g1_i2	CBF-FtLi.1	0.0331842	undirected	NA	NA
cluster35592-TRINITY_DN59901_c0_g1_i1	CBF-FtLi.1	0.0357249	undirected	NA	NA
cluster16391-TRINITY_DN146_c0_g1_i9	CBF-FtLi.1	0.0386331	undirected	NA	NA
cluster35626-TRINITY_DN158_c0_g1_i10	CBF-FtLi.1	0.037752	undirected	NA	NA
cluster35640-TRINITY_DN127_c1_g1_i2	CBF-FtLi.1	0.0286021	undirected	NA	NA
cluster35641-TRINITY_DN127_c1_g2_i1	CBF-FtLi.1	0.0333046	undirected	NA	NA
cluster6564-TRINITY_DN164_c0_g1_i3	CBF-FtLi.1	0.0214191	undirected	NA	NA
cluster35642-TRINITY_DN164_c0_g1_i5	CBF-FtLi.1	0.0376849	undirected	NA	NA
cluster35643-TRINITY_DN164_c1_g1_i18	CBF-FtLi.1	0.0425361	undirected	NA	NA
cluster23192-TRINITY_DN164_c1_g1_i20	CBF-FtLi.1	0.0357928	undirected	NA	NA
cluster3084-TRINITY_DN121_c0_g1_i2	CBF-FtLi.1	0.0306866	undirected	NA	NA
cluster35657-TRINITY_DN160_c0_g1_i23	CBF-FtLi.1	0.0210645	undirected	NA	NA
cluster35675-TRINITY_DN156_c0_g1_i2	CBF-FtLi.1	0.0354019	undirected	NA	NA
cluster35693-TRINITY_DN171_c0_g1_i1	CBF-FtLi.1	0.0299874	undirected	NA	NA
cluster35694-TRINITY_DN171_c0_g2_i1	CBF-FtLi.1	0.0313652	undirected	NA	NA
cluster4590-TRINITY_DN122_c0_g1_i2	CBF-FtLi.1	0.0285549	undirected	NA	NA
cluster35728-TRINITY_DN155_c0_g1_i2	CBF-FtLi.1	0.0226667	undirected	NA	NA
cluster35730-TRINITY_DN118_c0_g1_i1	CBF-FtLi.1	0.0327814	undirected	NA	NA
cluster15536-TRINITY_DN183_c0_g1_i18	CBF-FtLi.1	0.0282847	undirected	NA	NA
cluster4311-TRINITY_DN183_c0_g1_i3	CBF-FtLi.1	0.024099	undirected	NA	NA
cluster35743-TRINITY_DN136_c0_g1_i1	CBF-FtLi.1	0.0233133	undirected	NA	NA
cluster35747-TRINITY_DN114_c0_g2_i3	CBF-FtLi.1	0.0215065	undirected	NA	NA
cluster35751-TRINITY_DN133_c0_g1_i1	CBF-FtLi.1	0.0393445	undirected	NA	NA
cluster10879-TRINITY_DN133_c0_g1_i2	CBF-FtLi.1	0.0325158	undirected	NA	NA
cluster8794-TRINITY_DN133_c0_g1_i6	CBF-FtLi.1	0.0424311	undirected	NA	NA
cluster11026-TRINITY_DN134_c0_g2_i14	CBF-FtLi.1	0.0296638	undirected	NA	NA
cluster35760-TRINITY_DN153_c0_g1_i4	CBF-FtLi.1	0.0289398	undirected	NA	NA
cluster35862-TRINITY_DN64558_c0_g1_i1	CBF-FtLi.1	0.0317252	undirected	NA	NA
cluster14166-TRINITY_DN19841_c0_g1_i1	CBF-FtLi.1	0.0388628	undirected	NA	NA
cluster5888-TRINITY_DN19844_c0_g1_i3	CBF-FtLi.1	0.0258599	undirected	NA	NA
cluster35966-TRINITY_DN19842_c0_g1_i11	CBF-FtLi.1	0.0245289	undirected	NA	NA
cluster35991-TRINITY_DN24944_c0_g1_i2	CBF-FtLi.1	0.0339541	undirected	NA	NA
cluster36020-TRINITY_DN24957_c0_g1_i1	CBF-FtLi.1	0.0217283	undirected	NA	NA
cluster36079-TRINITY_DN7951_c0_g1_i69	CBF-FtLi.1	0.0213829	undirected	NA	NA
cluster36083-TRINITY_DN7971_c0_g1_i1	CBF-FtLi.1	0.0339099	undirected	NA	NA
cluster10618-TRINITY_DN7983_c0_g1_i9	CBF-FtLi.1	0.0286395	undirected	NA	NA
cluster36088-TRINITY_DN7948_c0_g1_i1	CBF-FtLi.1	0.0386737	undirected	NA	NA
cluster36116-TRINITY_DN7999_c0_g1_i1	CBF-FtLi.1	0.031259	undirected	NA	NA
cluster36128-TRINITY_DN7994_c0_g1_i1	CBF-FtLi.1	0.0381896	undirected	NA	NA
cluster16422-TRINITY_DN7992_c0_g1_i7	CBF-FtLi.1	0.0301641	undirected	NA	NA
cluster202-TRINITY_DN7949_c0_g1_i13	CBF-FtLi.1	0.0279527	undirected	NA	NA
cluster36188-TRINITY_DN39913_c0_g1_i1	CBF-FtLi.1	0.0216475	undirected	NA	NA
cluster6933-TRINITY_DN39900_c0_g1_i6	CBF-FtLi.1	0.0425179	undirected	NA	NA
cluster36275-TRINITY_DN2257_c0_g1_i49	CBF-FtLi.1	0.0247142	undirected	NA	NA
cluster36308-TRINITY_DN2245_c0_g1_i10	CBF-FtLi.1	0.0340768	undirected	NA	NA
cluster36309-TRINITY_DN2245_c0_g1_i2	CBF-FtLi.1	0.0350425	undirected	NA	NA
cluster36310-TRINITY_DN2245_c0_g1_i5	CBF-FtLi.1	0.0334179	undirected	NA	NA
cluster36311-TRINITY_DN2245_c0_g1_i6	CBF-FtLi.1	0.0375213	undirected	NA	NA
cluster333-TRINITY_DN2208_c0_g1_i4	CBF-FtLi.1	0.0360922	undirected	NA	NA
cluster36345-TRINITY_DN2204_c0_g1_i4	CBF-FtLi.1	0.0205662	undirected	NA	NA
cluster36346-TRINITY_DN2204_c2_g1_i1	CBF-FtLi.1	0.0333191	undirected	NA	NA
cluster36351-TRINITY_DN2272_c0_g1_i1	CBF-FtLi.1	0.0272968	undirected	NA	NA
cluster610-TRINITY_DN2210_c0_g1_i12	CBF-FtLi.1	0.0315534	undirected	NA	NA
cluster20974-TRINITY_DN2228_c0_g2_i13	CBF-FtLi.1	0.0301427	undirected	NA	NA
cluster36407-TRINITY_DN2228_c0_g2_i17	CBF-FtLi.1	0.0249216	undirected	NA	NA
cluster23623-TRINITY_DN2230_c0_g1_i2	CBF-FtLi.1	0.0340526	undirected	NA	NA
cluster36430-TRINITY_DN2275_c0_g1_i24	CBF-FtLi.1	0.0255631	undirected	NA	NA
cluster36439-TRINITY_DN2258_c0_g1_i3	CBF-FtLi.1	0.0220078	undirected	NA	NA
cluster1461-TRINITY_DN2267_c0_g1_i5	CBF-FtLi.1	0.0347944	undirected	NA	NA
cluster36496-TRINITY_DN2241_c0_g1_i1	CBF-FtLi.1	0.0303227	undirected	NA	NA
cluster9978-TRINITY_DN2241_c0_g1_i10	CBF-FtLi.1	0.0328199	undirected	NA	NA
cluster7300-TRINITY_DN2241_c0_g1_i11	CBF-FtLi.1	0.0327406	undirected	NA	NA
cluster10241-TRINITY_DN2241_c0_g1_i18	CBF-FtLi.1	0.0289146	undirected	NA	NA
cluster36497-TRINITY_DN2241_c0_g1_i23	CBF-FtLi.1	0.0295354	undirected	NA	NA
cluster5266-TRINITY_DN2241_c0_g1_i26	CBF-FtLi.1	0.0304173	undirected	NA	NA
cluster36498-TRINITY_DN2241_c0_g1_i32	CBF-FtLi.1	0.0288492	undirected	NA	NA
cluster10128-TRINITY_DN2241_c0_g1_i9	CBF-FtLi.1	0.0295078	undirected	NA	NA
cluster36504-TRINITY_DN2211_c0_g1_i11	CBF-FtLi.1	0.0366105	undirected	NA	NA
cluster36509-TRINITY_DN2211_c0_g1_i27	CBF-FtLi.1	0.0381808	undirected	NA	NA
cluster36510-TRINITY_DN2211_c0_g1_i31	CBF-FtLi.1	0.0238365	undirected	NA	NA
cluster36511-TRINITY_DN2211_c0_g1_i34	CBF-FtLi.1	0.0414801	undirected	NA	NA
cluster36513-TRINITY_DN2211_c0_g1_i7	CBF-FtLi.1	0.0416088	undirected	NA	NA
cluster36528-TRINITY_DN30261_c0_g1_i1	CBF-FtLi.1	0.0385606	undirected	NA	NA
cluster36541-TRINITY_DN30291_c0_g1_i1	CBF-FtLi.1	0.0212237	undirected	NA	NA
cluster36588-TRINITY_DN30235_c0_g1_i1	CBF-FtLi.1	0.030773	undirected	NA	NA
cluster36590-TRINITY_DN30290_c0_g1_i1	CBF-FtLi.1	0.0290211	undirected	NA	NA
cluster1403-TRINITY_DN3370_c0_g1_i31	CBF-FtLi.1	0.0307221	undirected	NA	NA
cluster3784-TRINITY_DN3364_c0_g1_i16	CBF-FtLi.1	0.0304893	undirected	NA	NA
cluster36652-TRINITY_DN3372_c0_g3_i3	CBF-FtLi.1	0.0287501	undirected	NA	NA
cluster36661-TRINITY_DN3399_c0_g1_i19	CBF-FtLi.1	0.0227084	undirected	NA	NA
cluster36662-TRINITY_DN3399_c0_g1_i26	CBF-FtLi.1	0.0275817	undirected	NA	NA
cluster36663-TRINITY_DN3399_c0_g1_i38	CBF-FtLi.1	0.0326669	undirected	NA	NA
cluster36664-TRINITY_DN3399_c0_g1_i4	CBF-FtLi.1	0.0318635	undirected	NA	NA
cluster6897-TRINITY_DN3399_c0_g1_i9	CBF-FtLi.1	0.0244253	undirected	NA	NA
cluster15061-TRINITY_DN3312_c0_g1_i3	CBF-FtLi.1	0.0418916	undirected	NA	NA
cluster36682-TRINITY_DN3312_c0_g1_i7	CBF-FtLi.1	0.0389116	undirected	NA	NA
cluster36686-TRINITY_DN3391_c0_g1_i7	CBF-FtLi.1	0.0327207	undirected	NA	NA
cluster36687-TRINITY_DN3391_c0_g1_i8	CBF-FtLi.1	0.0250297	undirected	NA	NA
cluster6930-TRINITY_DN3391_c0_g1_i9	CBF-FtLi.1	0.0307218	undirected	NA	NA
cluster36695-TRINITY_DN3395_c0_g2_i4	CBF-FtLi.1	0.0243319	undirected	NA	NA
cluster36698-TRINITY_DN3384_c0_g1_i2	CBF-FtLi.1	0.0302426	undirected	NA	NA
cluster4249-TRINITY_DN3322_c0_g1_i23	CBF-FtLi.1	0.0224059	undirected	NA	NA
cluster5532-TRINITY_DN3322_c0_g1_i5	CBF-FtLi.1	0.0330135	undirected	NA	NA
cluster14869-TRINITY_DN3333_c0_g1_i2	CBF-FtLi.1	0.0227271	undirected	NA	NA
cluster36708-TRINITY_DN3350_c0_g1_i1	CBF-FtLi.1	0.0415788	undirected	NA	NA
cluster11873-TRINITY_DN3374_c0_g1_i1	CBF-FtLi.1	0.0279673	undirected	NA	NA
cluster22950-TRINITY_DN3326_c0_g1_i1	CBF-FtLi.1	0.0310101	undirected	NA	NA
cluster23451-TRINITY_DN3392_c0_g1_i2	CBF-FtLi.1	0.0216262	undirected	NA	NA
cluster7229-TRINITY_DN3328_c0_g1_i3	CBF-FtLi.1	0.0318755	undirected	NA	NA
cluster36764-TRINITY_DN81738_c0_g1_i1	CBF-FtLi.1	0.0324031	undirected	NA	NA
cluster36790-TRINITY_DN81753_c0_g1_i1	CBF-FtLi.1	0.0325277	undirected	NA	NA
cluster36792-TRINITY_DN81778_c0_g1_i1	CBF-FtLi.1	0.0248333	undirected	NA	NA
cluster36796-TRINITY_DN81707_c0_g1_i1	CBF-FtLi.1	0.0301217	undirected	NA	NA
cluster36819-TRINITY_DN81774_c0_g1_i1	CBF-FtLi.1	0.0314991	undirected	NA	NA
cluster36859-TRINITY_DN81739_c0_g1_i1	CBF-FtLi.1	0.0331264	undirected	NA	NA
cluster22118-TRINITY_DN12123_c0_g2_i1	CBF-FtLi.1	0.0330189	undirected	NA	NA
cluster36880-TRINITY_DN12180_c0_g1_i1	CBF-FtLi.1	0.0325946	undirected	NA	NA
cluster15253-TRINITY_DN12141_c0_g1_i1	CBF-FtLi.1	0.03979	undirected	NA	NA
cluster36929-TRINITY_DN12137_c0_g1_i2	CBF-FtLi.1	0.0279346	undirected	NA	NA
cluster36934-TRINITY_DN12186_c0_g2_i1	CBF-FtLi.1	0.0214449	undirected	NA	NA
cluster21090-TRINITY_DN66886_c0_g1_i2	CBF-FtLi.1	0.0324747	undirected	NA	NA
cluster36983-TRINITY_DN66822_c0_g1_i1	CBF-FtLi.1	0.0305256	undirected	NA	NA
cluster7329-TRINITY_DN1367_c0_g1_i5	CBF-FtLi.1	0.0327951	undirected	NA	NA
cluster7233-TRINITY_DN1302_c0_g1_i1	CBF-FtLi.1	0.0251478	undirected	NA	NA
cluster37072-TRINITY_DN1347_c0_g1_i3	CBF-FtLi.1	0.035005	undirected	NA	NA
cluster37085-TRINITY_DN1377_c0_g1_i10	CBF-FtLi.1	0.0405435	undirected	NA	NA
cluster37112-TRINITY_DN1315_c0_g1_i11	CBF-FtLi.1	0.0365574	undirected	NA	NA
cluster37113-TRINITY_DN1315_c0_g1_i12	CBF-FtLi.1	0.0370511	undirected	NA	NA
cluster37114-TRINITY_DN1315_c0_g1_i13	CBF-FtLi.1	0.0362202	undirected	NA	NA
cluster37116-TRINITY_DN1315_c0_g1_i8	CBF-FtLi.1	0.028911	undirected	NA	NA
cluster37117-TRINITY_DN1315_c0_g1_i9	CBF-FtLi.1	0.0321164	undirected	NA	NA
cluster37148-TRINITY_DN1366_c0_g1_i25	CBF-FtLi.1	0.0313428	undirected	NA	NA
cluster4921-TRINITY_DN1354_c0_g2_i1	CBF-FtLi.1	0.0210084	undirected	NA	NA
cluster18174-TRINITY_DN1388_c0_g1_i3	CBF-FtLi.1	0.0260196	undirected	NA	NA
cluster13841-TRINITY_DN1394_c0_g1_i1	CBF-FtLi.1	0.0354429	undirected	NA	NA
cluster14673-TRINITY_DN1394_c0_g1_i14	CBF-FtLi.1	0.0332512	undirected	NA	NA
cluster37173-TRINITY_DN1361_c0_g1_i13	CBF-FtLi.1	0.0311115	undirected	NA	NA
cluster37175-TRINITY_DN1361_c0_g1_i4	CBF-FtLi.1	0.0368314	undirected	NA	NA
cluster11247-TRINITY_DN1306_c0_g1_i3	CBF-FtLi.1	0.0269145	undirected	NA	NA
cluster37191-TRINITY_DN1380_c0_g2_i1	CBF-FtLi.1	0.0329319	undirected	NA	NA
cluster22540-TRINITY_DN1371_c0_g1_i19	CBF-FtLi.1	0.0355867	undirected	NA	NA
cluster23515-TRINITY_DN1371_c0_g1_i2	CBF-FtLi.1	0.0370905	undirected	NA	NA
cluster5307-TRINITY_DN1371_c0_g1_i3	CBF-FtLi.1	0.040108	undirected	NA	NA
cluster37228-TRINITY_DN1371_c0_g1_i4	CBF-FtLi.1	0.035828	undirected	NA	NA
cluster10524-TRINITY_DN1345_c1_g1_i8	CBF-FtLi.1	0.0273783	undirected	NA	NA
cluster37236-TRINITY_DN1345_c1_g1_i9	CBF-FtLi.1	0.0247514	undirected	NA	NA
cluster37237-TRINITY_DN1362_c0_g1_i2	CBF-FtLi.1	0.021916	undirected	NA	NA
cluster12111-TRINITY_DN1363_c0_g1_i2	CBF-FtLi.1	0.0225377	undirected	NA	NA
cluster37309-TRINITY_DN70089_c1_g2_i1	CBF-FtLi.1	0.0212837	undirected	NA	NA
cluster23339-TRINITY_DN29168_c0_g1_i2	CBF-FtLi.1	0.0330917	undirected	NA	NA
cluster37346-TRINITY_DN29126_c0_g1_i1	CBF-FtLi.1	0.0340999	undirected	NA	NA
cluster37378-TRINITY_DN29127_c0_g1_i1	CBF-FtLi.1	0.0329863	undirected	NA	NA
cluster37382-TRINITY_DN29174_c0_g1_i2	CBF-FtLi.1	0.0245646	undirected	NA	NA
cluster16193-TRINITY_DN36820_c1_g1_i3	CBF-FtLi.1	0.0235951	undirected	NA	NA
cluster16883-TRINITY_DN11203_c0_g1_i28	CBF-FtLi.1	0.0233912	undirected	NA	NA
cluster24107-TRINITY_DN11274_c0_g2_i1	CBF-FtLi.1	0.0358992	undirected	NA	NA
cluster37553-TRINITY_DN11274_c0_g1_i2	CBF-FtLi.1	0.037153	undirected	NA	NA
cluster6100-TRINITY_DN11262_c0_g1_i3	CBF-FtLi.1	0.0337208	undirected	NA	NA
cluster37558-TRINITY_DN11271_c0_g1_i1	CBF-FtLi.1	0.0304995	undirected	NA	NA
cluster14811-TRINITY_DN11289_c0_g1_i1	CBF-FtLi.1	0.0278419	undirected	NA	NA
cluster37596-TRINITY_DN11231_c0_g1_i10	CBF-FtLi.1	0.0225062	undirected	NA	NA
cluster37603-TRINITY_DN11231_c0_g2_i2	CBF-FtLi.1	0.0246895	undirected	NA	NA
cluster37634-TRINITY_DN11296_c0_g1_i1	CBF-FtLi.1	0.0326454	undirected	NA	NA
cluster16451-TRINITY_DN11257_c0_g1_i1	CBF-FtLi.1	0.0429431	undirected	NA	NA
cluster37640-TRINITY_DN11246_c0_g1_i2	CBF-FtLi.1	0.0314719	undirected	NA	NA
cluster37647-TRINITY_DN11292_c0_g1_i1	CBF-FtLi.1	0.0345906	undirected	NA	NA
cluster15995-TRINITY_DN11214_c0_g1_i7	CBF-FtLi.1	0.0368385	undirected	NA	NA
cluster37656-TRINITY_DN11214_c0_g1_i9	CBF-FtLi.1	0.0401086	undirected	NA	NA
cluster14136-TRINITY_DN11299_c0_g1_i2	CBF-FtLi.1	0.0258464	undirected	NA	NA
cluster21076-TRINITY_DN39858_c0_g1_i3	CBF-FtLi.1	0.024864	undirected	NA	NA
cluster37717-TRINITY_DN39806_c0_g1_i1	CBF-FtLi.1	0.0217739	undirected	NA	NA
cluster23381-TRINITY_DN54152_c0_g2_i3	CBF-FtLi.1	0.04142	undirected	NA	NA
cluster37789-TRINITY_DN54109_c0_g1_i3	CBF-FtLi.1	0.0270472	undirected	NA	NA
cluster37907-TRINITY_DN30421_c0_g1_i1	CBF-FtLi.1	0.0203262	undirected	NA	NA
cluster37926-TRINITY_DN30479_c0_g2_i1	CBF-FtLi.1	0.0341228	undirected	NA	NA
cluster23668-TRINITY_DN66728_c0_g1_i1	CBF-FtLi.1	0.0319254	undirected	NA	NA
cluster38017-TRINITY_DN24793_c0_g1_i1	CBF-FtLi.1	0.0311333	undirected	NA	NA
cluster19046-TRINITY_DN22184_c0_g1_i1	CBF-FtLi.1	0.0366	undirected	NA	NA
cluster38182-TRINITY_DN22154_c0_g1_i1	CBF-FtLi.1	0.0205427	undirected	NA	NA
cluster38247-TRINITY_DN73115_c0_g2_i1	CBF-FtLi.1	0.0227916	undirected	NA	NA
cluster38265-TRINITY_DN49947_c0_g1_i1	CBF-FtLi.1	0.0373607	undirected	NA	NA
cluster38290-TRINITY_DN49960_c0_g1_i1	CBF-FtLi.1	0.0379403	undirected	NA	NA
cluster38307-TRINITY_DN49995_c0_g1_i1	CBF-FtLi.1	0.0356994	undirected	NA	NA
cluster9061-TRINITY_DN49939_c0_g2_i1	CBF-FtLi.1	0.0325756	undirected	NA	NA
cluster1383-TRINITY_DN2678_c0_g1_i3	CBF-FtLi.1	0.0294112	undirected	NA	NA
cluster1545-TRINITY_DN2664_c0_g1_i6	CBF-FtLi.1	0.0336889	undirected	NA	NA
cluster38365-TRINITY_DN2606_c0_g1_i1	CBF-FtLi.1	0.038109	undirected	NA	NA
cluster38367-TRINITY_DN2606_c0_g2_i2	CBF-FtLi.1	0.0314409	undirected	NA	NA
cluster19560-TRINITY_DN2688_c0_g1_i6	CBF-FtLi.1	0.0276	undirected	NA	NA
cluster7765-TRINITY_DN2682_c0_g1_i1	CBF-FtLi.1	0.0233434	undirected	NA	NA
cluster38428-TRINITY_DN2682_c0_g1_i7	CBF-FtLi.1	0.0369379	undirected	NA	NA
cluster38442-TRINITY_DN2640_c0_g1_i1	CBF-FtLi.1	0.0311651	undirected	NA	NA
cluster38444-TRINITY_DN2640_c0_g2_i5	CBF-FtLi.1	0.0221367	undirected	NA	NA
cluster6304-TRINITY_DN2645_c0_g1_i39	CBF-FtLi.1	0.0222724	undirected	NA	NA
cluster38514-TRINITY_DN2607_c0_g1_i14	CBF-FtLi.1	0.0255935	undirected	NA	NA
cluster38516-TRINITY_DN2607_c0_g1_i18	CBF-FtLi.1	0.0264117	undirected	NA	NA
cluster38519-TRINITY_DN2607_c0_g1_i48	CBF-FtLi.1	0.0250071	undirected	NA	NA
cluster23049-TRINITY_DN2699_c0_g1_i9	CBF-FtLi.1	0.0358856	undirected	NA	NA
cluster38538-TRINITY_DN2626_c3_g1_i1	CBF-FtLi.1	0.020862	undirected	NA	NA
cluster38566-TRINITY_DN2652_c0_g1_i2	CBF-FtLi.1	0.0256794	undirected	NA	NA
cluster38575-TRINITY_DN2665_c0_g1_i4	CBF-FtLi.1	0.0260637	undirected	NA	NA
cluster38581-TRINITY_DN2644_c0_g1_i1	CBF-FtLi.1	0.0317524	undirected	NA	NA
cluster3755-TRINITY_DN2639_c0_g1_i7	CBF-FtLi.1	0.0336828	undirected	NA	NA
cluster22044-TRINITY_DN6676_c0_g1_i1	CBF-FtLi.1	0.0350076	undirected	NA	NA
cluster13021-TRINITY_DN6611_c0_g1_i11	CBF-FtLi.1	0.0369057	undirected	NA	NA
cluster38593-TRINITY_DN6611_c0_g1_i23	CBF-FtLi.1	0.030057	undirected	NA	NA
cluster38602-TRINITY_DN6657_c0_g1_i2	CBF-FtLi.1	0.0296499	undirected	NA	NA
cluster10136-TRINITY_DN6637_c0_g1_i3	CBF-FtLi.1	0.0353098	undirected	NA	NA
cluster7345-TRINITY_DN6678_c0_g1_i3	CBF-FtLi.1	0.0299491	undirected	NA	NA
cluster38639-TRINITY_DN6606_c0_g2_i1	CBF-FtLi.1	0.0385673	undirected	NA	NA
cluster9027-TRINITY_DN6605_c0_g1_i2	CBF-FtLi.1	0.0302024	undirected	NA	NA
cluster19140-TRINITY_DN6625_c0_g1_i2	CBF-FtLi.1	0.0315061	undirected	NA	NA
cluster16976-TRINITY_DN6671_c0_g1_i2	CBF-FtLi.1	0.0227837	undirected	NA	NA
cluster3424-TRINITY_DN6681_c0_g1_i2	CBF-FtLi.1	0.0269852	undirected	NA	NA
cluster18310-TRINITY_DN6619_c0_g1_i3	CBF-FtLi.1	0.0317255	undirected	NA	NA
cluster23756-TRINITY_DN6615_c0_g1_i1	CBF-FtLi.1	0.0376846	undirected	NA	NA
cluster10909-TRINITY_DN6600_c0_g1_i2	CBF-FtLi.1	0.0319404	undirected	NA	NA
cluster7143-TRINITY_DN6600_c0_g1_i4	CBF-FtLi.1	0.0324316	undirected	NA	NA
cluster38722-TRINITY_DN80364_c0_g1_i1	CBF-FtLi.1	0.0403095	undirected	NA	NA
cluster38728-TRINITY_DN80362_c0_g1_i1	CBF-FtLi.1	0.0296264	undirected	NA	NA
cluster38768-TRINITY_DN80361_c0_g1_i1	CBF-FtLi.1	0.030034	undirected	NA	NA
cluster38772-TRINITY_DN80355_c0_g1_i1	CBF-FtLi.1	0.0311694	undirected	NA	NA
cluster10215-TRINITY_DN5234_c0_g1_i6	CBF-FtLi.1	0.0365283	undirected	NA	NA
cluster38811-TRINITY_DN5263_c0_g1_i1	CBF-FtLi.1	0.0317969	undirected	NA	NA
cluster12630-TRINITY_DN5263_c0_g1_i3	CBF-FtLi.1	0.0311134	undirected	NA	NA
cluster38812-TRINITY_DN5263_c0_g1_i6	CBF-FtLi.1	0.0273148	undirected	NA	NA
cluster38813-TRINITY_DN5263_c0_g1_i9	CBF-FtLi.1	0.0391792	undirected	NA	NA
cluster5290-TRINITY_DN5224_c0_g1_i3	CBF-FtLi.1	0.0297888	undirected	NA	NA
cluster38836-TRINITY_DN5229_c0_g1_i14	CBF-FtLi.1	0.0237409	undirected	NA	NA
cluster38839-TRINITY_DN5246_c0_g1_i12	CBF-FtLi.1	0.0277667	undirected	NA	NA
cluster38859-TRINITY_DN5268_c0_g1_i19	CBF-FtLi.1	0.0279754	undirected	NA	NA
cluster37-TRINITY_DN5279_c0_g1_i42	CBF-FtLi.1	0.0243343	undirected	NA	NA
cluster38881-TRINITY_DN5295_c0_g1_i6	CBF-FtLi.1	0.0218648	undirected	NA	NA
cluster38883-TRINITY_DN5284_c0_g2_i1	CBF-FtLi.1	0.0333262	undirected	NA	NA
cluster7283-TRINITY_DN5284_c0_g2_i4	CBF-FtLi.1	0.0317433	undirected	NA	NA
cluster38895-TRINITY_DN5206_c0_g1_i1	CBF-FtLi.1	0.0220919	undirected	NA	NA
cluster38896-TRINITY_DN5206_c0_g1_i3	CBF-FtLi.1	0.0293453	undirected	NA	NA
cluster12941-TRINITY_DN5204_c0_g1_i14	CBF-FtLi.1	0.0317778	undirected	NA	NA
cluster12016-TRINITY_DN5283_c0_g1_i4	CBF-FtLi.1	0.0335665	undirected	NA	NA
cluster4795-TRINITY_DN5277_c1_g1_i2	CBF-FtLi.1	0.0311492	undirected	NA	NA
cluster24610-TRINITY_DN5254_c0_g1_i1	CBF-FtLi.1	0.0275861	undirected	NA	NA
cluster7576-TRINITY_DN5236_c0_g1_i1	CBF-FtLi.1	0.0210277	undirected	NA	NA
cluster38918-TRINITY_DN5225_c0_g1_i1	CBF-FtLi.1	0.0382256	undirected	NA	NA
cluster38920-TRINITY_DN5250_c0_g1_i6	CBF-FtLi.1	0.0208872	undirected	NA	NA
cluster38941-TRINITY_DN33387_c1_g1_i1	CBF-FtLi.1	0.0304453	undirected	NA	NA
cluster5441-TRINITY_DN33381_c0_g1_i1	CBF-FtLi.1	0.0283206	undirected	NA	NA
cluster22462-TRINITY_DN33334_c0_g1_i2	CBF-FtLi.1	0.0339958	undirected	NA	NA
cluster22262-TRINITY_DN19612_c0_g2_i8	CBF-FtLi.1	0.0226011	undirected	NA	NA
cluster39076-TRINITY_DN19625_c0_g1_i1	CBF-FtLi.1	0.0277411	undirected	NA	NA
cluster39145-TRINITY_DN37341_c0_g1_i3	CBF-FtLi.1	0.0336588	undirected	NA	NA
cluster39151-TRINITY_DN37316_c0_g1_i2	CBF-FtLi.1	0.0247662	undirected	NA	NA
cluster39178-TRINITY_DN37312_c0_g1_i1	CBF-FtLi.1	0.0309499	undirected	NA	NA
cluster39231-TRINITY_DN76675_c0_g1_i1	CBF-FtLi.1	0.032113	undirected	NA	NA
cluster138-TRINITY_DN61982_c0_g1_i7	CBF-FtLi.1	0.020739	undirected	NA	NA
cluster18033-TRINITY_DN36482_c0_g1_i2	CBF-FtLi.1	0.0396989	undirected	NA	NA
cluster39364-TRINITY_DN36482_c0_g1_i3	CBF-FtLi.1	0.0291167	undirected	NA	NA
cluster39498-TRINITY_DN24808_c0_g1_i1	CBF-FtLi.1	0.0243605	undirected	NA	NA
cluster39537-TRINITY_DN59854_c0_g1_i1	CBF-FtLi.1	0.0224256	undirected	NA	NA
cluster39581-TRINITY_DN6158_c0_g2_i3	CBF-FtLi.1	0.0280239	undirected	NA	NA
cluster12150-TRINITY_DN6184_c0_g1_i1	CBF-FtLi.1	0.0286524	undirected	NA	NA
cluster39607-TRINITY_DN6171_c0_g2_i1	CBF-FtLi.1	0.0291203	undirected	NA	NA
cluster39608-TRINITY_DN6113_c0_g1_i1	CBF-FtLi.1	0.0319647	undirected	NA	NA
cluster12157-TRINITY_DN6181_c0_g1_i2	CBF-FtLi.1	0.0313447	undirected	NA	NA
cluster39622-TRINITY_DN6164_c0_g1_i3	CBF-FtLi.1	0.0212841	undirected	NA	NA
cluster2904-TRINITY_DN6164_c0_g1_i8	CBF-FtLi.1	0.020036	undirected	NA	NA
cluster24015-TRINITY_DN6118_c0_g1_i1	CBF-FtLi.1	0.0416454	undirected	NA	NA
cluster39629-TRINITY_DN6118_c0_g2_i1	CBF-FtLi.1	0.0207686	undirected	NA	NA
cluster39632-TRINITY_DN6148_c0_g1_i13	CBF-FtLi.1	0.0335442	undirected	NA	NA
cluster39633-TRINITY_DN6148_c0_g1_i3	CBF-FtLi.1	0.0269466	undirected	NA	NA
cluster23171-TRINITY_DN6148_c0_g1_i4	CBF-FtLi.1	0.0333676	undirected	NA	NA
cluster12835-TRINITY_DN6178_c0_g1_i2	CBF-FtLi.1	0.03414	undirected	NA	NA
cluster39662-TRINITY_DN6108_c1_g1_i1	CBF-FtLi.1	0.0309513	undirected	NA	NA
cluster39666-TRINITY_DN6173_c0_g1_i11	CBF-FtLi.1	0.0309372	undirected	NA	NA
cluster8538-TRINITY_DN6185_c0_g1_i6	CBF-FtLi.1	0.0344708	undirected	NA	NA
cluster39673-TRINITY_DN6198_c0_g1_i1	CBF-FtLi.1	0.0222796	undirected	NA	NA
cluster17953-TRINITY_DN6129_c0_g1_i2	CBF-FtLi.1	0.0250595	undirected	NA	NA
cluster1096-TRINITY_DN6124_c0_g1_i4	CBF-FtLi.1	0.0223205	undirected	NA	NA
cluster39687-TRINITY_DN6125_c0_g1_i1	CBF-FtLi.1	0.0358683	undirected	NA	NA
cluster13968-TRINITY_DN6125_c0_g1_i5	CBF-FtLi.1	0.024539	undirected	NA	NA
cluster39690-TRINITY_DN6125_c0_g1_i6	CBF-FtLi.1	0.0343039	undirected	NA	NA
cluster14999-TRINITY_DN6141_c0_g1_i1	CBF-FtLi.1	0.0380776	undirected	NA	NA
cluster39752-TRINITY_DN21958_c0_g2_i1	CBF-FtLi.1	0.0227905	undirected	NA	NA
cluster39870-TRINITY_DN61466_c0_g1_i1	CBF-FtLi.1	0.0406265	undirected	NA	NA
cluster39904-TRINITY_DN61453_c0_g1_i1	CBF-FtLi.1	0.0386443	undirected	NA	NA
cluster39944-TRINITY_DN51779_c0_g1_i1	CBF-FtLi.1	0.0326883	undirected	NA	NA
cluster40019-TRINITY_DN47187_c0_g1_i1	CBF-FtLi.1	0.0278974	undirected	NA	NA
cluster19860-TRINITY_DN47196_c0_g1_i2	CBF-FtLi.1	0.0341779	undirected	NA	NA
cluster23098-TRINITY_DN47154_c0_g1_i1	CBF-FtLi.1	0.0226033	undirected	NA	NA
cluster40174-TRINITY_DN6909_c0_g1_i2	CBF-FtLi.1	0.0335528	undirected	NA	NA
cluster4451-TRINITY_DN6913_c0_g1_i9	CBF-FtLi.1	0.0277932	undirected	NA	NA
cluster40180-TRINITY_DN6957_c0_g1_i2	CBF-FtLi.1	0.0203776	undirected	NA	NA
cluster40183-TRINITY_DN6911_c0_g1_i10	CBF-FtLi.1	0.0365448	undirected	NA	NA
cluster15544-TRINITY_DN6968_c0_g1_i1	CBF-FtLi.1	0.0322433	undirected	NA	NA
cluster40187-TRINITY_DN6968_c0_g1_i10	CBF-FtLi.1	0.0275789	undirected	NA	NA
cluster40188-TRINITY_DN6968_c0_g1_i9	CBF-FtLi.1	0.0292152	undirected	NA	NA
cluster40195-TRINITY_DN6936_c0_g1_i1	CBF-FtLi.1	0.0316597	undirected	NA	NA
cluster40200-TRINITY_DN6953_c0_g1_i3	CBF-FtLi.1	0.0278085	undirected	NA	NA
cluster40208-TRINITY_DN6927_c0_g2_i2	CBF-FtLi.1	0.0264614	undirected	NA	NA
cluster14518-TRINITY_DN6917_c0_g1_i1	CBF-FtLi.1	0.0284826	undirected	NA	NA
cluster24636-TRINITY_DN6999_c0_g1_i2	CBF-FtLi.1	0.0492161	undirected	NA	NA
cluster40240-TRINITY_DN6999_c0_g2_i4	CBF-FtLi.1	0.0427367	undirected	NA	NA
cluster40243-TRINITY_DN6964_c0_g1_i1	CBF-FtLi.1	0.0219483	undirected	NA	NA
cluster13807-TRINITY_DN6966_c0_g1_i1	CBF-FtLi.1	0.0343736	undirected	NA	NA
cluster40301-TRINITY_DN6988_c0_g1_i1	CBF-FtLi.1	0.0325325	undirected	NA	NA
cluster40302-TRINITY_DN6923_c0_g1_i1	CBF-FtLi.1	0.0281991	undirected	NA	NA
cluster12378-TRINITY_DN6923_c0_g1_i8	CBF-FtLi.1	0.0376288	undirected	NA	NA
cluster40319-TRINITY_DN16865_c0_g1_i2	CBF-FtLi.1	0.0263705	undirected	NA	NA
cluster6366-TRINITY_DN16804_c0_g2_i16	CBF-FtLi.1	0.0278064	undirected	NA	NA
cluster5675-TRINITY_DN16832_c0_g2_i1	CBF-FtLi.1	0.0303142	undirected	NA	NA
cluster40373-TRINITY_DN16850_c0_g1_i1	CBF-FtLi.1	0.020892	undirected	NA	NA
cluster40388-TRINITY_DN16848_c0_g1_i4	CBF-FtLi.1	0.0236163	undirected	NA	NA
cluster29-TRINITY_DN16818_c0_g1_i27	CBF-FtLi.1	0.0275941	undirected	NA	NA
cluster40429-TRINITY_DN51317_c0_g1_i1	CBF-FtLi.1	0.0387796	undirected	NA	NA
cluster40463-TRINITY_DN51330_c0_g1_i1	CBF-FtLi.1	0.0316501	undirected	NA	NA
cluster40581-TRINITY_DN40680_c0_g1_i1	CBF-FtLi.1	0.0318657	undirected	NA	NA
cluster40604-TRINITY_DN40613_c0_g1_i1	CBF-FtLi.1	0.0361208	undirected	NA	NA
cluster40638-TRINITY_DN40654_c0_g1_i1	CBF-FtLi.1	0.0326031	undirected	NA	NA
cluster40765-TRINITY_DN59103_c0_g1_i1	CBF-FtLi.1	0.0239725	undirected	NA	NA
cluster40821-TRINITY_DN59143_c0_g2_i4	CBF-FtLi.1	0.0296205	undirected	NA	NA
cluster5990-TRINITY_DN6252_c0_g1_i1	CBF-FtLi.1	0.0273875	undirected	NA	NA
cluster40851-TRINITY_DN6247_c0_g1_i1	CBF-FtLi.1	0.0326883	undirected	NA	NA
cluster40885-TRINITY_DN6274_c0_g1_i19	CBF-FtLi.1	0.0315147	undirected	NA	NA
cluster12198-TRINITY_DN6274_c0_g1_i2	CBF-FtLi.1	0.0298974	undirected	NA	NA
cluster23865-TRINITY_DN6248_c0_g1_i2	CBF-FtLi.1	0.0394581	undirected	NA	NA
cluster1827-TRINITY_DN6200_c0_g1_i1	CBF-FtLi.1	0.0235738	undirected	NA	NA
cluster40922-TRINITY_DN6200_c0_g1_i12	CBF-FtLi.1	0.0282964	undirected	NA	NA
cluster19526-TRINITY_DN6217_c0_g1_i1	CBF-FtLi.1	0.0271486	undirected	NA	NA
cluster11440-TRINITY_DN6235_c0_g1_i1	CBF-FtLi.1	0.0262464	undirected	NA	NA
cluster41007-TRINITY_DN6277_c0_g1_i1	CBF-FtLi.1	0.0285383	undirected	NA	NA
cluster12087-TRINITY_DN6209_c0_g3_i1	CBF-FtLi.1	0.0310079	undirected	NA	NA
cluster41013-TRINITY_DN12609_c0_g1_i4	CBF-FtLi.1	0.0236025	undirected	NA	NA
cluster23497-TRINITY_DN12628_c0_g1_i1	CBF-FtLi.1	0.0324091	undirected	NA	NA
cluster41052-TRINITY_DN12690_c0_g2_i1	CBF-FtLi.1	0.0295706	undirected	NA	NA
cluster41059-TRINITY_DN12618_c0_g1_i10	CBF-FtLi.1	0.0259399	undirected	NA	NA
cluster41060-TRINITY_DN12618_c0_g1_i5	CBF-FtLi.1	0.0323798	undirected	NA	NA
cluster15358-TRINITY_DN12635_c0_g1_i2	CBF-FtLi.1	0.0296896	undirected	NA	NA
cluster41087-TRINITY_DN12686_c0_g1_i12	CBF-FtLi.1	0.0241855	undirected	NA	NA
cluster41088-TRINITY_DN12686_c0_g1_i14	CBF-FtLi.1	0.0302248	undirected	NA	NA
cluster41089-TRINITY_DN12686_c0_g1_i4	CBF-FtLi.1	0.0305176	undirected	NA	NA
cluster41116-TRINITY_DN12607_c0_g1_i1	CBF-FtLi.1	0.0348746	undirected	NA	NA
cluster21028-TRINITY_DN3702_c0_g3_i2	CBF-FtLi.1	0.0278251	undirected	NA	NA
cluster41175-TRINITY_DN3781_c0_g3_i1	CBF-FtLi.1	0.0327873	undirected	NA	NA
cluster41176-TRINITY_DN3781_c1_g1_i1	CBF-FtLi.1	0.0314774	undirected	NA	NA
cluster41177-TRINITY_DN3795_c0_g1_i1	CBF-FtLi.1	0.0429145	undirected	NA	NA
cluster41178-TRINITY_DN3795_c0_g1_i2	CBF-FtLi.1	0.0238394	undirected	NA	NA
cluster41180-TRINITY_DN3762_c0_g1_i11	CBF-FtLi.1	0.0212065	undirected	NA	NA
cluster41185-TRINITY_DN3762_c0_g1_i19	CBF-FtLi.1	0.0284398	undirected	NA	NA
cluster41188-TRINITY_DN3762_c0_g1_i3	CBF-FtLi.1	0.0265759	undirected	NA	NA
cluster41189-TRINITY_DN3762_c0_g1_i4	CBF-FtLi.1	0.0297336	undirected	NA	NA
cluster14976-TRINITY_DN3735_c0_g1_i4	CBF-FtLi.1	0.0320491	undirected	NA	NA
cluster17878-TRINITY_DN3704_c0_g1_i6	CBF-FtLi.1	0.0399681	undirected	NA	NA
cluster24251-TRINITY_DN3745_c1_g3_i1	CBF-FtLi.1	0.0310231	undirected	NA	NA
cluster17556-TRINITY_DN3741_c0_g1_i5	CBF-FtLi.1	0.0354515	undirected	NA	NA
cluster19128-TRINITY_DN3741_c0_g1_i7	CBF-FtLi.1	0.0315628	undirected	NA	NA
cluster4621-TRINITY_DN3717_c0_g1_i2	CBF-FtLi.1	0.0319793	undirected	NA	NA
cluster41233-TRINITY_DN3720_c0_g1_i4	CBF-FtLi.1	0.0244499	undirected	NA	NA
cluster12730-TRINITY_DN3718_c0_g1_i2	CBF-FtLi.1	0.0380751	undirected	NA	NA
cluster41246-TRINITY_DN3718_c0_g1_i3	CBF-FtLi.1	0.0330578	undirected	NA	NA
cluster41247-TRINITY_DN3718_c0_g2_i1	CBF-FtLi.1	0.0397945	undirected	NA	NA
cluster10221-TRINITY_DN3718_c1_g1_i17	CBF-FtLi.1	0.0362257	undirected	NA	NA
cluster41249-TRINITY_DN3718_c1_g1_i3	CBF-FtLi.1	0.0350944	undirected	NA	NA
cluster20239-TRINITY_DN3726_c1_g1_i6	CBF-FtLi.1	0.0308183	undirected	NA	NA
cluster41255-TRINITY_DN3726_c1_g1_i8	CBF-FtLi.1	0.0367422	undirected	NA	NA
cluster5409-TRINITY_DN3731_c0_g1_i1	CBF-FtLi.1	0.0208787	undirected	NA	NA
cluster13430-TRINITY_DN3794_c0_g1_i2	CBF-FtLi.1	0.0323633	undirected	NA	NA
cluster41268-TRINITY_DN3774_c0_g1_i1	CBF-FtLi.1	0.0342932	undirected	NA	NA
cluster20524-TRINITY_DN3753_c0_g1_i1	CBF-FtLi.1	0.0429153	undirected	NA	NA
cluster41288-TRINITY_DN3771_c0_g1_i32	CBF-FtLi.1	0.0288216	undirected	NA	NA
cluster158-TRINITY_DN3771_c0_g1_i7	CBF-FtLi.1	0.0270253	undirected	NA	NA
cluster41289-TRINITY_DN3771_c0_g1_i9	CBF-FtLi.1	0.0311594	undirected	NA	NA
cluster41332-TRINITY_DN3725_c0_g1_i1	CBF-FtLi.1	0.0216804	undirected	NA	NA
cluster41333-TRINITY_DN3725_c0_g1_i5	CBF-FtLi.1	0.0306221	undirected	NA	NA
cluster41357-TRINITY_DN26491_c0_g1_i1	CBF-FtLi.1	0.0260583	undirected	NA	NA
cluster41423-TRINITY_DN26435_c0_g1_i1	CBF-FtLi.1	0.0332257	undirected	NA	NA
cluster41428-TRINITY_DN26404_c0_g1_i1	CBF-FtLi.1	0.0346559	undirected	NA	NA
cluster41432-TRINITY_DN26490_c0_g1_i1	CBF-FtLi.1	0.0265037	undirected	NA	NA
cluster1502-TRINITY_DN26456_c0_g1_i10	CBF-FtLi.1	0.0251741	undirected	NA	NA
cluster41448-TRINITY_DN26468_c1_g1_i1	CBF-FtLi.1	0.0252104	undirected	NA	NA
cluster41464-TRINITY_DN65144_c0_g1_i1	CBF-FtLi.1	0.0333953	undirected	NA	NA
cluster41555-TRINITY_DN18366_c0_g1_i1	CBF-FtLi.1	0.0263521	undirected	NA	NA
cluster41659-TRINITY_DN76943_c0_g1_i1	CBF-FtLi.1	0.025178	undirected	NA	NA
cluster41681-TRINITY_DN76903_c0_g1_i1	CBF-FtLi.1	0.0343935	undirected	NA	NA
cluster42004-TRINITY_DN78149_c0_g1_i1	CBF-FtLi.1	0.0281773	undirected	NA	NA
cluster42029-TRINITY_DN45673_c0_g1_i1	CBF-FtLi.1	0.0279018	undirected	NA	NA
cluster42125-TRINITY_DN17599_c0_g1_i1	CBF-FtLi.1	0.034475	undirected	NA	NA
cluster42134-TRINITY_DN17556_c0_g1_i1	CBF-FtLi.1	0.0289142	undirected	NA	NA
cluster42149-TRINITY_DN17538_c0_g1_i1	CBF-FtLi.1	0.0356718	undirected	NA	NA
cluster42150-TRINITY_DN17543_c0_g1_i1	CBF-FtLi.1	0.0313285	undirected	NA	NA
cluster42162-TRINITY_DN17578_c0_g1_i3	CBF-FtLi.1	0.0312288	undirected	NA	NA
cluster10212-TRINITY_DN17514_c0_g1_i1	CBF-FtLi.1	0.0272663	undirected	NA	NA
cluster42242-TRINITY_DN31858_c0_g1_i1	CBF-FtLi.1	0.0230044	undirected	NA	NA
cluster42357-TRINITY_DN28360_c0_g1_i1	CBF-FtLi.1	0.0352167	undirected	NA	NA
cluster42363-TRINITY_DN28329_c0_g1_i1	CBF-FtLi.1	0.0267738	undirected	NA	NA
cluster1921-TRINITY_DN28319_c0_g1_i5	CBF-FtLi.1	0.0331978	undirected	NA	NA
cluster42456-TRINITY_DN47783_c0_g1_i1	CBF-FtLi.1	0.03388	undirected	NA	NA
cluster23223-TRINITY_DN47783_c0_g2_i2	CBF-FtLi.1	0.0308489	undirected	NA	NA
cluster42463-TRINITY_DN47729_c0_g1_i1	CBF-FtLi.1	0.0294049	undirected	NA	NA
cluster42498-TRINITY_DN47797_c0_g1_i6	CBF-FtLi.1	0.0294963	undirected	NA	NA
cluster11879-TRINITY_DN47797_c0_g2_i2	CBF-FtLi.1	0.0227368	undirected	NA	NA
cluster42511-TRINITY_DN82134_c0_g1_i1	CBF-FtLi.1	0.035834	undirected	NA	NA
cluster42572-TRINITY_DN82169_c0_g1_i1	CBF-FtLi.1	0.0335516	undirected	NA	NA
cluster42582-TRINITY_DN82104_c0_g1_i1	CBF-FtLi.1	0.0307296	undirected	NA	NA
cluster42589-TRINITY_DN82175_c0_g1_i1	CBF-FtLi.1	0.0329367	undirected	NA	NA
cluster42599-TRINITY_DN82162_c0_g1_i1	CBF-FtLi.1	0.0262754	undirected	NA	NA
cluster42637-TRINITY_DN82348_c0_g1_i1	CBF-FtLi.1	0.0358543	undirected	NA	NA
cluster42640-TRINITY_DN82396_c0_g1_i1	CBF-FtLi.1	0.0359652	undirected	NA	NA
cluster42671-TRINITY_DN82352_c0_g1_i1	CBF-FtLi.1	0.0423289	undirected	NA	NA
cluster42685-TRINITY_DN82368_c0_g1_i1	CBF-FtLi.1	0.025519	undirected	NA	NA
cluster42692-TRINITY_DN82349_c0_g1_i1	CBF-FtLi.1	0.0226675	undirected	NA	NA
cluster42717-TRINITY_DN35310_c0_g1_i1	CBF-FtLi.1	0.0302401	undirected	NA	NA
cluster2688-TRINITY_DN58471_c0_g1_i3	CBF-FtLi.1	0.034192	undirected	NA	NA
cluster42839-TRINITY_DN58471_c0_g1_i4	CBF-FtLi.1	0.0211369	undirected	NA	NA
cluster20566-TRINITY_DN43689_c0_g1_i5	CBF-FtLi.1	0.0303683	undirected	NA	NA
cluster42861-TRINITY_DN43620_c0_g1_i1	CBF-FtLi.1	0.0304069	undirected	NA	NA
cluster42894-TRINITY_DN43672_c0_g1_i1	CBF-FtLi.1	0.0406806	undirected	NA	NA
cluster42909-TRINITY_DN43681_c0_g1_i1	CBF-FtLi.1	0.031262	undirected	NA	NA
cluster21175-TRINITY_DN71003_c0_g1_i3	CBF-FtLi.1	0.0327893	undirected	NA	NA
cluster43005-TRINITY_DN35624_c0_g1_i1	CBF-FtLi.1	0.0382871	undirected	NA	NA
cluster43015-TRINITY_DN35638_c0_g1_i1	CBF-FtLi.1	0.038151	undirected	NA	NA
cluster43017-TRINITY_DN35638_c1_g1_i1	CBF-FtLi.1	0.0295522	undirected	NA	NA
cluster43019-TRINITY_DN35638_c2_g1_i1	CBF-FtLi.1	0.0467379	undirected	NA	NA
cluster43143-TRINITY_DN18565_c0_g1_i1	CBF-FtLi.1	0.027221	undirected	NA	NA
cluster3572-TRINITY_DN69073_c0_g1_i6	CBF-FtLi.1	0.0201402	undirected	NA	NA
cluster43211-TRINITY_DN69073_c1_g1_i3	CBF-FtLi.1	0.0265037	undirected	NA	NA
cluster24549-TRINITY_DN69018_c0_g1_i2	CBF-FtLi.1	0.029377	undirected	NA	NA
cluster43332-TRINITY_DN16203_c0_g1_i1	CBF-FtLi.1	0.0315179	undirected	NA	NA
cluster43333-TRINITY_DN16279_c0_g1_i13	CBF-FtLi.1	0.0464088	undirected	NA	NA
cluster43362-TRINITY_DN16235_c0_g2_i1	CBF-FtLi.1	0.0275035	undirected	NA	NA
cluster43363-TRINITY_DN16224_c0_g1_i1	CBF-FtLi.1	0.0294277	undirected	NA	NA
cluster43377-TRINITY_DN16244_c0_g1_i1	CBF-FtLi.1	0.0276716	undirected	NA	NA
cluster43387-TRINITY_DN16234_c0_g1_i3	CBF-FtLi.1	0.0294702	undirected	NA	NA
cluster43388-TRINITY_DN16266_c0_g1_i2	CBF-FtLi.1	0.0337747	undirected	NA	NA
cluster43394-TRINITY_DN16214_c0_g1_i1	CBF-FtLi.1	0.0334347	undirected	NA	NA
cluster43416-TRINITY_DN56999_c0_g1_i1	CBF-FtLi.1	0.0255723	undirected	NA	NA
cluster43427-TRINITY_DN56907_c0_g1_i1	CBF-FtLi.1	0.0250929	undirected	NA	NA
cluster43439-TRINITY_DN56984_c0_g1_i1	CBF-FtLi.1	0.0221432	undirected	NA	NA
cluster14429-TRINITY_DN56988_c0_g1_i1	CBF-FtLi.1	0.0404773	undirected	NA	NA
cluster21119-TRINITY_DN55693_c0_g1_i1	CBF-FtLi.1	0.0288144	undirected	NA	NA
cluster43599-TRINITY_DN55610_c0_g1_i1	CBF-FtLi.1	0.0378382	undirected	NA	NA
cluster43664-TRINITY_DN32671_c0_g1_i1	CBF-FtLi.1	0.0418013	undirected	NA	NA
cluster14845-TRINITY_DN32637_c0_g1_i1	CBF-FtLi.1	0.0260547	undirected	NA	NA
cluster43739-TRINITY_DN32646_c0_g1_i1	CBF-FtLi.1	0.0210574	undirected	NA	NA
cluster14939-TRINITY_DN78690_c0_g1_i2	CBF-FtLi.1	0.038769	undirected	NA	NA
cluster43927-TRINITY_DN61791_c0_g1_i2	CBF-FtLi.1	0.0266615	undirected	NA	NA
cluster43957-TRINITY_DN80483_c0_g1_i1	CBF-FtLi.1	0.0304953	undirected	NA	NA
cluster44003-TRINITY_DN80441_c0_g1_i1	CBF-FtLi.1	0.0405376	undirected	NA	NA
cluster15602-TRINITY_DN26029_c0_g1_i1	CBF-FtLi.1	0.0269344	undirected	NA	NA
cluster44068-TRINITY_DN26002_c0_g1_i3	CBF-FtLi.1	0.0334505	undirected	NA	NA
cluster44091-TRINITY_DN26054_c0_g1_i12	CBF-FtLi.1	0.02957	undirected	NA	NA
cluster16590-TRINITY_DN38226_c0_g1_i1	CBF-FtLi.1	0.0282613	undirected	NA	NA
cluster5980-TRINITY_DN50024_c0_g1_i1	CBF-FtLi.1	0.0277243	undirected	NA	NA
cluster44347-TRINITY_DN80746_c0_g1_i1	CBF-FtLi.1	0.0342861	undirected	NA	NA
cluster44363-TRINITY_DN80773_c0_g1_i1	CBF-FtLi.1	0.0345518	undirected	NA	NA
cluster44372-TRINITY_DN80771_c0_g1_i1	CBF-FtLi.1	0.0403101	undirected	NA	NA
cluster44378-TRINITY_DN80741_c0_g1_i1	CBF-FtLi.1	0.0317344	undirected	NA	NA
cluster44381-TRINITY_DN80768_c0_g1_i1	CBF-FtLi.1	0.0265078	undirected	NA	NA
cluster44439-TRINITY_DN80294_c0_g1_i1	CBF-FtLi.1	0.0325045	undirected	NA	NA
cluster44454-TRINITY_DN80287_c0_g1_i1	CBF-FtLi.1	0.0320323	undirected	NA	NA
cluster44480-TRINITY_DN80255_c0_g1_i1	CBF-FtLi.1	0.0203468	undirected	NA	NA
cluster44484-TRINITY_DN80300_c0_g1_i1	CBF-FtLi.1	0.0346552	undirected	NA	NA
cluster44485-TRINITY_DN80297_c0_g1_i1	CBF-FtLi.1	0.0371925	undirected	NA	NA
cluster44495-TRINITY_DN80253_c0_g1_i1	CBF-FtLi.1	0.0229198	undirected	NA	NA
cluster44531-TRINITY_DN55395_c0_g2_i1	CBF-FtLi.1	0.0202153	undirected	NA	NA
cluster44548-TRINITY_DN55317_c0_g1_i1	CBF-FtLi.1	0.0372415	undirected	NA	NA
cluster44660-TRINITY_DN9659_c0_g1_i1	CBF-FtLi.1	0.0355479	undirected	NA	NA
cluster44668-TRINITY_DN9683_c0_g1_i1	CBF-FtLi.1	0.0215848	undirected	NA	NA
cluster44671-TRINITY_DN9685_c0_g1_i1	CBF-FtLi.1	0.0334509	undirected	NA	NA
cluster23516-TRINITY_DN9652_c0_g1_i1	CBF-FtLi.1	0.0358988	undirected	NA	NA
cluster44686-TRINITY_DN9631_c0_g1_i1	CBF-FtLi.1	0.0254846	undirected	NA	NA
cluster44688-TRINITY_DN9692_c0_g1_i1	CBF-FtLi.1	0.0351791	undirected	NA	NA
cluster44708-TRINITY_DN9605_c0_g1_i1	CBF-FtLi.1	0.0354621	undirected	NA	NA
cluster12127-TRINITY_DN9654_c0_g1_i1	CBF-FtLi.1	0.0423798	undirected	NA	NA
cluster6750-TRINITY_DN9667_c0_g1_i1	CBF-FtLi.1	0.032761	undirected	NA	NA
cluster44712-TRINITY_DN9667_c0_g1_i2	CBF-FtLi.1	0.030878	undirected	NA	NA
cluster10044-TRINITY_DN9667_c0_g1_i7	CBF-FtLi.1	0.0324848	undirected	NA	NA
cluster19728-TRINITY_DN9621_c0_g1_i1	CBF-FtLi.1	0.0342785	undirected	NA	NA
cluster44755-TRINITY_DN9690_c0_g1_i1	CBF-FtLi.1	0.0208628	undirected	NA	NA
cluster6038-TRINITY_DN9684_c0_g1_i1	CBF-FtLi.1	0.0372981	undirected	NA	NA
cluster19868-TRINITY_DN9658_c0_g1_i10	CBF-FtLi.1	0.0250624	undirected	NA	NA
cluster44771-TRINITY_DN9658_c0_g1_i7	CBF-FtLi.1	0.0348217	undirected	NA	NA
cluster44772-TRINITY_DN9626_c0_g1_i2	CBF-FtLi.1	0.0280595	undirected	NA	NA
cluster44791-TRINITY_DN82863_c0_g1_i1	CBF-FtLi.1	0.0273176	undirected	NA	NA
cluster44900-TRINITY_DN48006_c0_g2_i1	CBF-FtLi.1	0.0239135	undirected	NA	NA
cluster19948-TRINITY_DN48087_c0_g2_i1	CBF-FtLi.1	0.0372725	undirected	NA	NA
cluster44958-TRINITY_DN48044_c0_g1_i1	CBF-FtLi.1	0.0257605	undirected	NA	NA
cluster23858-TRINITY_DN18640_c0_g1_i4	CBF-FtLi.1	0.0237918	undirected	NA	NA
cluster44992-TRINITY_DN18671_c0_g1_i1	CBF-FtLi.1	0.0383068	undirected	NA	NA
cluster45051-TRINITY_DN18648_c0_g1_i15	CBF-FtLi.1	0.0368971	undirected	NA	NA
cluster45122-TRINITY_DN18118_c0_g3_i1	CBF-FtLi.1	0.0283631	undirected	NA	NA
cluster45132-TRINITY_DN18166_c0_g1_i1	CBF-FtLi.1	0.0273479	undirected	NA	NA
cluster18815-TRINITY_DN18186_c0_g1_i2	CBF-FtLi.1	0.0337784	undirected	NA	NA
cluster45147-TRINITY_DN18132_c0_g1_i2	CBF-FtLi.1	0.034392	undirected	NA	NA
cluster45160-TRINITY_DN18131_c0_g2_i1	CBF-FtLi.1	0.0352036	undirected	NA	NA
cluster20184-TRINITY_DN18173_c0_g1_i1	CBF-FtLi.1	0.0244111	undirected	NA	NA
cluster18739-TRINITY_DN7606_c0_g1_i1	CBF-FtLi.1	0.0228268	undirected	NA	NA
cluster4415-TRINITY_DN7671_c0_g1_i3	CBF-FtLi.1	0.030324	undirected	NA	NA
cluster45245-TRINITY_DN7678_c0_g1_i2	CBF-FtLi.1	0.0299346	undirected	NA	NA
cluster45259-TRINITY_DN7611_c0_g1_i1	CBF-FtLi.1	0.0354673	undirected	NA	NA
cluster45267-TRINITY_DN7636_c0_g1_i1	CBF-FtLi.1	0.0305524	undirected	NA	NA
cluster45307-TRINITY_DN7699_c0_g1_i1	CBF-FtLi.1	0.0261277	undirected	NA	NA
cluster21195-TRINITY_DN7699_c0_g1_i10	CBF-FtLi.1	0.0339615	undirected	NA	NA
cluster45308-TRINITY_DN7699_c0_g1_i3	CBF-FtLi.1	0.0279962	undirected	NA	NA
cluster45309-TRINITY_DN7699_c0_g1_i7	CBF-FtLi.1	0.0322671	undirected	NA	NA
cluster8230-TRINITY_DN7685_c0_g1_i4	CBF-FtLi.1	0.0200461	undirected	NA	NA
cluster45326-TRINITY_DN4288_c0_g1_i1	CBF-FtLi.1	0.0283336	undirected	NA	NA
cluster20418-TRINITY_DN4249_c0_g1_i24	CBF-FtLi.1	0.0268937	undirected	NA	NA
cluster45334-TRINITY_DN4249_c1_g1_i1	CBF-FtLi.1	0.033125	undirected	NA	NA
cluster45344-TRINITY_DN4240_c0_g1_i1	CBF-FtLi.1	0.0219522	undirected	NA	NA
cluster45351-TRINITY_DN4298_c0_g1_i1	CBF-FtLi.1	0.0272643	undirected	NA	NA
cluster3419-TRINITY_DN4234_c1_g2_i4	CBF-FtLi.1	0.0217807	undirected	NA	NA
cluster16340-TRINITY_DN4234_c1_g3_i2	CBF-FtLi.1	0.0261722	undirected	NA	NA
cluster1707-TRINITY_DN4231_c0_g1_i2	CBF-FtLi.1	0.0234391	undirected	NA	NA
cluster45395-TRINITY_DN4255_c0_g1_i1	CBF-FtLi.1	0.0269663	undirected	NA	NA
cluster45396-TRINITY_DN4255_c0_g2_i1	CBF-FtLi.1	0.0360958	undirected	NA	NA
cluster45461-TRINITY_DN4290_c0_g1_i1	CBF-FtLi.1	0.036526	undirected	NA	NA
cluster45467-TRINITY_DN4253_c1_g2_i1	CBF-FtLi.1	0.0264974	undirected	NA	NA
cluster45468-TRINITY_DN4253_c1_g3_i1	CBF-FtLi.1	0.0371341	undirected	NA	NA
cluster14336-TRINITY_DN4252_c0_g1_i2	CBF-FtLi.1	0.0371007	undirected	NA	NA
cluster2388-TRINITY_DN4217_c0_g1_i3	CBF-FtLi.1	0.0311222	undirected	NA	NA
cluster13277-TRINITY_DN4241_c0_g1_i4	CBF-FtLi.1	0.0270384	undirected	NA	NA
cluster45476-TRINITY_DN4220_c0_g1_i1	CBF-FtLi.1	0.0305619	undirected	NA	NA
cluster4351-TRINITY_DN4226_c0_g1_i4	CBF-FtLi.1	0.0205338	undirected	NA	NA
cluster20462-TRINITY_DN7053_c0_g2_i1	CBF-FtLi.1	0.0213507	undirected	NA	NA
cluster16332-TRINITY_DN7013_c0_g1_i2	CBF-FtLi.1	0.0307553	undirected	NA	NA
cluster23887-TRINITY_DN7056_c0_g1_i3	CBF-FtLi.1	0.0278285	undirected	NA	NA
cluster45498-TRINITY_DN7069_c0_g1_i1	CBF-FtLi.1	0.0343054	undirected	NA	NA
cluster45501-TRINITY_DN7017_c0_g1_i1	CBF-FtLi.1	0.0323865	undirected	NA	NA
cluster45507-TRINITY_DN7004_c0_g1_i3	CBF-FtLi.1	0.0363458	undirected	NA	NA
cluster45519-TRINITY_DN7001_c0_g2_i1	CBF-FtLi.1	0.0279925	undirected	NA	NA
cluster45550-TRINITY_DN7026_c0_g1_i1	CBF-FtLi.1	0.0328283	undirected	NA	NA
cluster23306-TRINITY_DN7024_c0_g1_i2	CBF-FtLi.1	0.0371477	undirected	NA	NA
cluster45555-TRINITY_DN7002_c0_g1_i2	CBF-FtLi.1	0.0353417	undirected	NA	NA
cluster2730-TRINITY_DN7006_c0_g1_i5	CBF-FtLi.1	0.0320309	undirected	NA	NA
cluster1077-TRINITY_DN7075_c0_g1_i8	CBF-FtLi.1	0.0344785	undirected	NA	NA
cluster45592-TRINITY_DN7038_c0_g1_i1	CBF-FtLi.1	0.021164	undirected	NA	NA
cluster45644-TRINITY_DN46974_c0_g1_i1	CBF-FtLi.1	0.0336703	undirected	NA	NA
cluster45655-TRINITY_DN46917_c0_g1_i1	CBF-FtLi.1	0.0321311	undirected	NA	NA
cluster45703-TRINITY_DN38406_c0_g1_i1	CBF-FtLi.1	0.0409983	undirected	NA	NA
cluster45740-TRINITY_DN38404_c0_g1_i1	CBF-FtLi.1	0.0293784	undirected	NA	NA
cluster45791-TRINITY_DN28883_c0_g1_i1	CBF-FtLi.1	0.0383962	undirected	NA	NA
cluster45796-TRINITY_DN28829_c0_g2_i1	CBF-FtLi.1	0.0278366	undirected	NA	NA
cluster45834-TRINITY_DN28861_c0_g1_i1	CBF-FtLi.1	0.0279158	undirected	NA	NA
cluster11558-TRINITY_DN28826_c0_g1_i12	CBF-FtLi.1	0.0282257	undirected	NA	NA
cluster45940-TRINITY_DN67418_c0_g1_i2	CBF-FtLi.1	0.0248772	undirected	NA	NA
cluster45941-TRINITY_DN67418_c0_g2_i1	CBF-FtLi.1	0.0233307	undirected	NA	NA
cluster46014-TRINITY_DN54901_c0_g2_i1	CBF-FtLi.1	0.0261399	undirected	NA	NA
cluster23707-TRINITY_DN54907_c0_g1_i2	CBF-FtLi.1	0.0397672	undirected	NA	NA
cluster46170-TRINITY_DN37745_c0_g1_i1	CBF-FtLi.1	0.0339722	undirected	NA	NA
cluster46177-TRINITY_DN37707_c0_g1_i1	CBF-FtLi.1	0.0332148	undirected	NA	NA
cluster46204-TRINITY_DN1122_c0_g2_i1	CBF-FtLi.1	0.0338266	undirected	NA	NA
cluster46206-TRINITY_DN1122_c2_g2_i1	CBF-FtLi.1	0.0359024	undirected	NA	NA
cluster13082-TRINITY_DN1157_c0_g2_i2	CBF-FtLi.1	0.0270739	undirected	NA	NA
cluster46228-TRINITY_DN1178_c0_g1_i5	CBF-FtLi.1	0.0273728	undirected	NA	NA
cluster1412-TRINITY_DN1151_c0_g1_i15	CBF-FtLi.1	0.0266661	undirected	NA	NA
cluster8406-TRINITY_DN1165_c0_g1_i3	CBF-FtLi.1	0.0376425	undirected	NA	NA
cluster46256-TRINITY_DN1153_c0_g1_i2	CBF-FtLi.1	0.0278125	undirected	NA	NA
cluster46266-TRINITY_DN1108_c0_g1_i44	CBF-FtLi.1	0.0390126	undirected	NA	NA
cluster16743-TRINITY_DN1108_c0_g1_i56	CBF-FtLi.1	0.0298099	undirected	NA	NA
cluster46280-TRINITY_DN1104_c0_g1_i2	CBF-FtLi.1	0.0284439	undirected	NA	NA
cluster21697-TRINITY_DN1191_c0_g1_i4	CBF-FtLi.1	0.0271722	undirected	NA	NA
cluster53-TRINITY_DN1130_c0_g1_i26	CBF-FtLi.1	0.0317073	undirected	NA	NA
cluster46347-TRINITY_DN1137_c0_g1_i1	CBF-FtLi.1	0.0296714	undirected	NA	NA
cluster46348-TRINITY_DN1137_c0_g2_i1	CBF-FtLi.1	0.0367534	undirected	NA	NA
cluster46368-TRINITY_DN1105_c0_g1_i4	CBF-FtLi.1	0.0311674	undirected	NA	NA
cluster18307-TRINITY_DN1148_c0_g1_i10	CBF-FtLi.1	0.0362937	undirected	NA	NA
cluster24113-TRINITY_DN1148_c0_g1_i2	CBF-FtLi.1	0.037216	undirected	NA	NA
cluster46377-TRINITY_DN1117_c0_g1_i1	CBF-FtLi.1	0.0233866	undirected	NA	NA
cluster16542-TRINITY_DN1117_c0_g1_i21	CBF-FtLi.1	0.0262336	undirected	NA	NA
cluster46392-TRINITY_DN1171_c0_g2_i1	CBF-FtLi.1	0.0283185	undirected	NA	NA
cluster46402-TRINITY_DN1166_c0_g2_i2	CBF-FtLi.1	0.0372046	undirected	NA	NA
cluster20212-TRINITY_DN1166_c0_g2_i4	CBF-FtLi.1	0.034433	undirected	NA	NA
cluster46432-TRINITY_DN13079_c0_g1_i1	CBF-FtLi.1	0.0217171	undirected	NA	NA
cluster18586-TRINITY_DN13022_c0_g1_i3	CBF-FtLi.1	0.0279983	undirected	NA	NA
cluster46435-TRINITY_DN13091_c0_g1_i3	CBF-FtLi.1	0.0202058	undirected	NA	NA
cluster8297-TRINITY_DN13091_c0_g1_i7	CBF-FtLi.1	0.0247509	undirected	NA	NA
cluster13964-TRINITY_DN13090_c0_g1_i2	CBF-FtLi.1	0.0331354	undirected	NA	NA
cluster46444-TRINITY_DN13009_c0_g1_i1	CBF-FtLi.1	0.0282961	undirected	NA	NA
cluster46492-TRINITY_DN13011_c0_g1_i1	CBF-FtLi.1	0.0364581	undirected	NA	NA
cluster23193-TRINITY_DN13012_c0_g1_i1	CBF-FtLi.1	0.039274	undirected	NA	NA
cluster46517-TRINITY_DN13023_c0_g1_i1	CBF-FtLi.1	0.0277468	undirected	NA	NA
cluster46518-TRINITY_DN13023_c0_g2_i1	CBF-FtLi.1	0.0276322	undirected	NA	NA
cluster4784-TRINITY_DN29952_c0_g1_i11	CBF-FtLi.1	0.0255317	undirected	NA	NA
cluster46589-TRINITY_DN29909_c0_g1_i1	CBF-FtLi.1	0.0322584	undirected	NA	NA
cluster46601-TRINITY_DN29963_c0_g1_i1	CBF-FtLi.1	0.0329089	undirected	NA	NA
cluster10325-TRINITY_DN4193_c0_g1_i3	CBF-FtLi.1	0.0304999	undirected	NA	NA
cluster46643-TRINITY_DN4146_c0_g1_i2	CBF-FtLi.1	0.0295843	undirected	NA	NA
cluster46663-TRINITY_DN4149_c0_g1_i2	CBF-FtLi.1	0.0423536	undirected	NA	NA
cluster46666-TRINITY_DN4143_c0_g1_i1	CBF-FtLi.1	0.0244033	undirected	NA	NA
cluster46680-TRINITY_DN4131_c2_g1_i1	CBF-FtLi.1	0.0321644	undirected	NA	NA
cluster5172-TRINITY_DN4127_c0_g1_i6	CBF-FtLi.1	0.0246301	undirected	NA	NA
cluster5330-TRINITY_DN4104_c0_g1_i11	CBF-FtLi.1	0.0284666	undirected	NA	NA
cluster5334-TRINITY_DN4104_c0_g1_i12	CBF-FtLi.1	0.0311355	undirected	NA	NA
cluster9367-TRINITY_DN4155_c0_g1_i8	CBF-FtLi.1	0.0338059	undirected	NA	NA
cluster15615-TRINITY_DN4185_c0_g1_i2	CBF-FtLi.1	0.0322096	undirected	NA	NA
cluster13632-TRINITY_DN4177_c0_g1_i5	CBF-FtLi.1	0.0329467	undirected	NA	NA
cluster17223-TRINITY_DN4154_c0_g1_i3	CBF-FtLi.1	0.0372966	undirected	NA	NA
cluster46709-TRINITY_DN4154_c0_g1_i8	CBF-FtLi.1	0.0401166	undirected	NA	NA
cluster3090-TRINITY_DN4196_c0_g1_i6	CBF-FtLi.1	0.0287732	undirected	NA	NA
cluster16149-TRINITY_DN4136_c0_g1_i10	CBF-FtLi.1	0.0286966	undirected	NA	NA
cluster46735-TRINITY_DN4132_c0_g1_i6	CBF-FtLi.1	0.0214679	undirected	NA	NA
cluster46755-TRINITY_DN4162_c0_g1_i2	CBF-FtLi.1	0.0227199	undirected	NA	NA
cluster46766-TRINITY_DN4108_c0_g2_i7	CBF-FtLi.1	0.0303626	undirected	NA	NA
cluster12918-TRINITY_DN4110_c0_g1_i1	CBF-FtLi.1	0.023107	undirected	NA	NA
cluster12230-TRINITY_DN4170_c0_g1_i8	CBF-FtLi.1	0.0340339	undirected	NA	NA
cluster46816-TRINITY_DN4178_c0_g1_i7	CBF-FtLi.1	0.038038	undirected	NA	NA
cluster18902-TRINITY_DN4178_c0_g1_i8	CBF-FtLi.1	0.0382716	undirected	NA	NA
cluster46820-TRINITY_DN33438_c0_g1_i1	CBF-FtLi.1	0.0336315	undirected	NA	NA
cluster46856-TRINITY_DN33402_c0_g1_i1	CBF-FtLi.1	0.0337794	undirected	NA	NA
cluster46909-TRINITY_DN77160_c0_g1_i1	CBF-FtLi.1	0.0316999	undirected	NA	NA
cluster46910-TRINITY_DN77183_c0_g1_i1	CBF-FtLi.1	0.0270682	undirected	NA	NA
cluster47033-TRINITY_DN83262_c0_g1_i1	CBF-FtLi.1	0.0324764	undirected	NA	NA
cluster9410-TRINITY_DN71980_c0_g1_i2	CBF-FtLi.1	0.0277307	undirected	NA	NA
cluster47229-TRINITY_DN39353_c0_g1_i2	CBF-FtLi.1	0.0275325	undirected	NA	NA
cluster47258-TRINITY_DN39371_c0_g1_i1	CBF-FtLi.1	0.0267164	undirected	NA	NA
cluster47293-TRINITY_DN39381_c0_g1_i1	CBF-FtLi.1	0.0244296	undirected	NA	NA
cluster20695-TRINITY_DN39366_c0_g1_i2	CBF-FtLi.1	0.0237775	undirected	NA	NA
cluster23399-TRINITY_DN67072_c0_g1_i2	CBF-FtLi.1	0.0334908	undirected	NA	NA
cluster47323-TRINITY_DN67051_c0_g1_i1	CBF-FtLi.1	0.0202265	undirected	NA	NA
cluster47324-TRINITY_DN67051_c1_g1_i1	CBF-FtLi.1	0.0387155	undirected	NA	NA
cluster47343-TRINITY_DN67082_c0_g1_i1	CBF-FtLi.1	0.0223122	undirected	NA	NA
cluster47449-TRINITY_DN43526_c0_g1_i1	CBF-FtLi.1	0.0238621	undirected	NA	NA
cluster47456-TRINITY_DN43551_c0_g1_i1	CBF-FtLi.1	0.0286489	undirected	NA	NA
cluster47473-TRINITY_DN53432_c0_g1_i1	CBF-FtLi.1	0.0276823	undirected	NA	NA
cluster47600-TRINITY_DN37208_c1_g1_i1	CBF-FtLi.1	0.0279677	undirected	NA	NA
cluster47620-TRINITY_DN37253_c0_g1_i1	CBF-FtLi.1	0.0305073	undirected	NA	NA
cluster47647-TRINITY_DN37260_c0_g1_i1	CBF-FtLi.1	0.0389093	undirected	NA	NA
cluster14996-TRINITY_DN775_c0_g1_i5	CBF-FtLi.1	0.0260112	undirected	NA	NA
cluster47680-TRINITY_DN775_c0_g1_i6	CBF-FtLi.1	0.0263053	undirected	NA	NA
cluster47719-TRINITY_DN731_c0_g1_i1	CBF-FtLi.1	0.0367196	undirected	NA	NA
cluster47795-TRINITY_DN755_c1_g1_i14	CBF-FtLi.1	0.0270936	undirected	NA	NA
cluster47809-TRINITY_DN726_c0_g1_i3	CBF-FtLi.1	0.0209128	undirected	NA	NA
cluster47820-TRINITY_DN796_c0_g1_i46	CBF-FtLi.1	0.0338419	undirected	NA	NA
cluster47834-TRINITY_DN719_c0_g1_i15	CBF-FtLi.1	0.0338635	undirected	NA	NA
cluster3465-TRINITY_DN745_c0_g1_i6	CBF-FtLi.1	0.0308785	undirected	NA	NA
cluster47836-TRINITY_DN745_c0_g1_i7	CBF-FtLi.1	0.0386596	undirected	NA	NA
cluster13093-TRINITY_DN745_c1_g1_i44	CBF-FtLi.1	0.0290257	undirected	NA	NA
cluster47849-TRINITY_DN741_c0_g1_i4	CBF-FtLi.1	0.0209467	undirected	NA	NA
cluster47851-TRINITY_DN741_c0_g1_i7	CBF-FtLi.1	0.0284816	undirected	NA	NA
cluster15306-TRINITY_DN706_c0_g1_i15	CBF-FtLi.1	0.0314676	undirected	NA	NA
cluster47902-TRINITY_DN769_c0_g2_i2	CBF-FtLi.1	0.0285457	undirected	NA	NA
cluster47931-TRINITY_DN791_c0_g1_i1	CBF-FtLi.1	0.0263441	undirected	NA	NA
cluster47951-TRINITY_DN22203_c0_g2_i1	CBF-FtLi.1	0.0268842	undirected	NA	NA
cluster10743-TRINITY_DN22289_c0_g1_i2	CBF-FtLi.1	0.0338573	undirected	NA	NA
cluster48058-TRINITY_DN57019_c0_g1_i1	CBF-FtLi.1	0.0405829	undirected	NA	NA
cluster48099-TRINITY_DN57083_c0_g1_i1	CBF-FtLi.1	0.033091	undirected	NA	NA
cluster7051-TRINITY_DN57033_c0_g1_i3	CBF-FtLi.1	0.026096	undirected	NA	NA
cluster16426-TRINITY_DN10203_c0_g1_i1	CBF-FtLi.1	0.027275	undirected	NA	NA
cluster8879-TRINITY_DN10260_c0_g1_i2	CBF-FtLi.1	0.0220481	undirected	NA	NA
cluster23842-TRINITY_DN10278_c0_g1_i1	CBF-FtLi.1	0.0355669	undirected	NA	NA
cluster23291-TRINITY_DN10288_c0_g1_i2	CBF-FtLi.1	0.0337856	undirected	NA	NA
cluster4860-TRINITY_DN10238_c0_g1_i1	CBF-FtLi.1	0.0243605	undirected	NA	NA
cluster18354-TRINITY_DN10225_c0_g1_i1	CBF-FtLi.1	0.0303658	undirected	NA	NA
cluster48340-TRINITY_DN53766_c0_g1_i1	CBF-FtLi.1	0.0255771	undirected	NA	NA
cluster48343-TRINITY_DN53742_c0_g2_i1	CBF-FtLi.1	0.0384335	undirected	NA	NA
cluster48400-TRINITY_DN24208_c0_g1_i1	CBF-FtLi.1	0.0311773	undirected	NA	NA
cluster48483-TRINITY_DN55923_c0_g1_i1	CBF-FtLi.1	0.0225742	undirected	NA	NA
cluster19951-TRINITY_DN970_c0_g1_i4	CBF-FtLi.1	0.0351799	undirected	NA	NA
cluster13360-TRINITY_DN974_c0_g1_i2	CBF-FtLi.1	0.0220083	undirected	NA	NA
cluster48521-TRINITY_DN935_c0_g1_i1	CBF-FtLi.1	0.0246454	undirected	NA	NA
cluster9837-TRINITY_DN923_c3_g1_i1	CBF-FtLi.1	0.0275364	undirected	NA	NA
cluster8299-TRINITY_DN949_c0_g1_i4	CBF-FtLi.1	0.0348999	undirected	NA	NA
cluster48549-TRINITY_DN933_c0_g1_i11	CBF-FtLi.1	0.035858	undirected	NA	NA
cluster4964-TRINITY_DN933_c0_g1_i9	CBF-FtLi.1	0.0319645	undirected	NA	NA
cluster20722-TRINITY_DN987_c0_g1_i1	CBF-FtLi.1	0.0343227	undirected	NA	NA
cluster48591-TRINITY_DN940_c0_g1_i3	CBF-FtLi.1	0.0340366	undirected	NA	NA
cluster17678-TRINITY_DN905_c0_g1_i4	CBF-FtLi.1	0.0339704	undirected	NA	NA
cluster23923-TRINITY_DN916_c0_g1_i2	CBF-FtLi.1	0.0350142	undirected	NA	NA
cluster48619-TRINITY_DN955_c2_g1_i3	CBF-FtLi.1	0.0321481	undirected	NA	NA
cluster48625-TRINITY_DN988_c0_g1_i1	CBF-FtLi.1	0.039383	undirected	NA	NA
cluster10121-TRINITY_DN918_c0_g2_i5	CBF-FtLi.1	0.0370304	undirected	NA	NA
cluster48647-TRINITY_DN918_c0_g2_i6	CBF-FtLi.1	0.0374114	undirected	NA	NA
cluster48662-TRINITY_DN919_c0_g1_i1	CBF-FtLi.1	0.0246717	undirected	NA	NA
cluster48664-TRINITY_DN919_c0_g2_i2	CBF-FtLi.1	0.034417	undirected	NA	NA
cluster48667-TRINITY_DN919_c0_g2_i7	CBF-FtLi.1	0.02567	undirected	NA	NA
cluster48668-TRINITY_DN919_c0_g2_i8	CBF-FtLi.1	0.0283166	undirected	NA	NA
cluster48675-TRINITY_DN951_c2_g1_i2	CBF-FtLi.1	0.0247298	undirected	NA	NA
cluster450-TRINITY_DN931_c0_g1_i13	CBF-FtLi.1	0.0239701	undirected	NA	NA
cluster48718-TRINITY_DN79023_c0_g1_i1	CBF-FtLi.1	0.0243774	undirected	NA	NA
cluster48739-TRINITY_DN79036_c0_g1_i1	CBF-FtLi.1	0.0247941	undirected	NA	NA
cluster48751-TRINITY_DN79087_c0_g1_i1	CBF-FtLi.1	0.0321772	undirected	NA	NA
cluster48756-TRINITY_DN79011_c0_g1_i1	CBF-FtLi.1	0.0375764	undirected	NA	NA
cluster48770-TRINITY_DN79088_c0_g1_i1	CBF-FtLi.1	0.0293395	undirected	NA	NA
cluster5494-TRINITY_DN61514_c0_g1_i2	CBF-FtLi.1	0.0301317	undirected	NA	NA
cluster48897-TRINITY_DN82452_c0_g1_i1	CBF-FtLi.1	0.0302755	undirected	NA	NA
cluster48912-TRINITY_DN82437_c0_g1_i1	CBF-FtLi.1	0.0322226	undirected	NA	NA
cluster48927-TRINITY_DN82480_c0_g1_i1	CBF-FtLi.1	0.026792	undirected	NA	NA
cluster48929-TRINITY_DN82434_c0_g1_i1	CBF-FtLi.1	0.03119	undirected	NA	NA
cluster48984-TRINITY_DN26893_c0_g1_i1	CBF-FtLi.1	0.0332967	undirected	NA	NA
cluster49013-TRINITY_DN26806_c0_g1_i1	CBF-FtLi.1	0.0279377	undirected	NA	NA
cluster49017-TRINITY_DN26843_c1_g1_i1	CBF-FtLi.1	0.0253018	undirected	NA	NA
cluster49099-TRINITY_DN26282_c0_g1_i1	CBF-FtLi.1	0.0388449	undirected	NA	NA
cluster49101-TRINITY_DN26233_c0_g1_i1	CBF-FtLi.1	0.0245592	undirected	NA	NA
cluster49103-TRINITY_DN26280_c0_g1_i1	CBF-FtLi.1	0.0227564	undirected	NA	NA
cluster49164-TRINITY_DN22719_c0_g1_i5	CBF-FtLi.1	0.0327588	undirected	NA	NA
cluster3484-TRINITY_DN22757_c0_g1_i8	CBF-FtLi.1	0.0274281	undirected	NA	NA
cluster49199-TRINITY_DN22742_c0_g1_i1	CBF-FtLi.1	0.0226611	undirected	NA	NA
cluster49200-TRINITY_DN22742_c0_g2_i1	CBF-FtLi.1	0.0383108	undirected	NA	NA
cluster23758-TRINITY_DN22759_c0_g1_i2	CBF-FtLi.1	0.0388125	undirected	NA	NA
cluster3838-TRINITY_DN22713_c0_g1_i7	CBF-FtLi.1	0.02839	undirected	NA	NA
cluster2612-TRINITY_DN22711_c0_g1_i3	CBF-FtLi.1	0.0326971	undirected	NA	NA
cluster49298-TRINITY_DN27566_c0_g1_i2	CBF-FtLi.1	0.0348498	undirected	NA	NA
cluster19481-TRINITY_DN27513_c0_g1_i2	CBF-FtLi.1	0.0266948	undirected	NA	NA
cluster49319-TRINITY_DN27596_c0_g1_i4	CBF-FtLi.1	0.0242322	undirected	NA	NA
cluster49325-TRINITY_DN27508_c0_g1_i1	CBF-FtLi.1	0.0395371	undirected	NA	NA
cluster49351-TRINITY_DN11102_c0_g1_i1	CBF-FtLi.1	0.0319142	undirected	NA	NA
cluster49362-TRINITY_DN11167_c0_g1_i1	CBF-FtLi.1	0.0301021	undirected	NA	NA
cluster49368-TRINITY_DN11181_c0_g1_i1	CBF-FtLi.1	0.021668	undirected	NA	NA
cluster49371-TRINITY_DN11106_c0_g1_i1	CBF-FtLi.1	0.0315014	undirected	NA	NA
cluster49381-TRINITY_DN11119_c0_g1_i1	CBF-FtLi.1	0.0279633	undirected	NA	NA
cluster49382-TRINITY_DN11119_c0_g1_i2	CBF-FtLi.1	0.0249603	undirected	NA	NA
cluster49408-TRINITY_DN11140_c0_g1_i1	CBF-FtLi.1	0.0295912	undirected	NA	NA
cluster49427-TRINITY_DN11134_c0_g1_i1	CBF-FtLi.1	0.041526	undirected	NA	NA
cluster49428-TRINITY_DN11134_c0_g2_i1	CBF-FtLi.1	0.0345622	undirected	NA	NA
cluster2735-TRINITY_DN11129_c0_g1_i4	CBF-FtLi.1	0.043894	undirected	NA	NA
cluster49452-TRINITY_DN11126_c0_g1_i1	CBF-FtLi.1	0.0333284	undirected	NA	NA
cluster18505-TRINITY_DN11126_c0_g1_i10	CBF-FtLi.1	0.0306018	undirected	NA	NA
cluster49453-TRINITY_DN11126_c0_g1_i4	CBF-FtLi.1	0.0213373	undirected	NA	NA
cluster49456-TRINITY_DN11178_c0_g1_i1	CBF-FtLi.1	0.0268896	undirected	NA	NA
cluster49458-TRINITY_DN11178_c0_g1_i13	CBF-FtLi.1	0.0367432	undirected	NA	NA
cluster49478-TRINITY_DN73826_c0_g1_i1	CBF-FtLi.1	0.0217083	undirected	NA	NA
cluster22221-TRINITY_DN73853_c0_g1_i1	CBF-FtLi.1	0.0251294	undirected	NA	NA
cluster49490-TRINITY_DN73812_c0_g2_i1	CBF-FtLi.1	0.0205761	undirected	NA	NA
cluster8515-TRINITY_DN73825_c0_g1_i2	CBF-FtLi.1	0.027059	undirected	NA	NA
cluster49545-TRINITY_DN73803_c0_g2_i1	CBF-FtLi.1	0.0200563	undirected	NA	NA
cluster49548-TRINITY_DN6712_c0_g1_i1	CBF-FtLi.1	0.0238037	undirected	NA	NA
cluster7934-TRINITY_DN6736_c0_g2_i2	CBF-FtLi.1	0.0228796	undirected	NA	NA
cluster3303-TRINITY_DN6787_c0_g1_i24	CBF-FtLi.1	0.0305053	undirected	NA	NA
cluster49602-TRINITY_DN6705_c0_g1_i1	CBF-FtLi.1	0.0242124	undirected	NA	NA
cluster2974-TRINITY_DN6779_c0_g1_i1	CBF-FtLi.1	0.0259144	undirected	NA	NA
cluster5069-TRINITY_DN6727_c0_g1_i14	CBF-FtLi.1	0.0413184	undirected	NA	NA
cluster22487-TRINITY_DN6727_c0_g1_i15	CBF-FtLi.1	0.0391759	undirected	NA	NA
cluster8456-TRINITY_DN6727_c0_g1_i19	CBF-FtLi.1	0.0374982	undirected	NA	NA
cluster17260-TRINITY_DN6727_c0_g1_i2	CBF-FtLi.1	0.0360306	undirected	NA	NA
cluster16822-TRINITY_DN6727_c0_g1_i6	CBF-FtLi.1	0.0406329	undirected	NA	NA
cluster49653-TRINITY_DN6790_c0_g1_i3	CBF-FtLi.1	0.0353081	undirected	NA	NA
cluster49655-TRINITY_DN6790_c0_g1_i5	CBF-FtLi.1	0.0346661	undirected	NA	NA
cluster49668-TRINITY_DN6758_c0_g1_i1	CBF-FtLi.1	0.0253997	undirected	NA	NA
cluster12393-TRINITY_DN6745_c0_g1_i1	CBF-FtLi.1	0.0221979	undirected	NA	NA
cluster49686-TRINITY_DN6728_c0_g1_i25	CBF-FtLi.1	0.0287143	undirected	NA	NA
cluster10024-TRINITY_DN19314_c0_g1_i1	CBF-FtLi.1	0.0226113	undirected	NA	NA
cluster49762-TRINITY_DN19309_c0_g1_i1	CBF-FtLi.1	0.0340763	undirected	NA	NA
cluster49769-TRINITY_DN19370_c0_g1_i1	CBF-FtLi.1	0.0254178	undirected	NA	NA
cluster49816-TRINITY_DN19397_c0_g1_i1	CBF-FtLi.1	0.0320825	undirected	NA	NA
cluster49839-TRINITY_DN40181_c0_g1_i1	CBF-FtLi.1	0.0323799	undirected	NA	NA
cluster49864-TRINITY_DN40145_c0_g1_i1	CBF-FtLi.1	0.0359559	undirected	NA	NA
cluster49869-TRINITY_DN40111_c0_g2_i1	CBF-FtLi.1	0.0324328	undirected	NA	NA
cluster49883-TRINITY_DN40115_c0_g1_i1	CBF-FtLi.1	0.0340856	undirected	NA	NA
cluster49914-TRINITY_DN1236_c0_g1_i3	CBF-FtLi.1	0.0335209	undirected	NA	NA
cluster49919-TRINITY_DN1278_c0_g1_i4	CBF-FtLi.1	0.0277362	undirected	NA	NA
cluster9338-TRINITY_DN1269_c0_g1_i5	CBF-FtLi.1	0.0202814	undirected	NA	NA
cluster1452-TRINITY_DN1239_c0_g1_i10	CBF-FtLi.1	0.0207673	undirected	NA	NA
cluster49943-TRINITY_DN1239_c0_g1_i6	CBF-FtLi.1	0.0264195	undirected	NA	NA
cluster19497-TRINITY_DN1235_c0_g1_i3	CBF-FtLi.1	0.025566	undirected	NA	NA
cluster13126-TRINITY_DN1275_c1_g2_i9	CBF-FtLi.1	0.0293375	undirected	NA	NA
cluster50015-TRINITY_DN1254_c0_g1_i1	CBF-FtLi.1	0.0377403	undirected	NA	NA
cluster50019-TRINITY_DN1213_c0_g1_i1	CBF-FtLi.1	0.0395115	undirected	NA	NA
cluster50020-TRINITY_DN1222_c0_g1_i2	CBF-FtLi.1	0.0248108	undirected	NA	NA
cluster1695-TRINITY_DN1259_c0_g1_i8	CBF-FtLi.1	0.0284141	undirected	NA	NA
cluster15109-TRINITY_DN1259_c0_g1_i9	CBF-FtLi.1	0.0241177	undirected	NA	NA
cluster50076-TRINITY_DN1251_c0_g1_i29	CBF-FtLi.1	0.0295992	undirected	NA	NA
cluster50080-TRINITY_DN1280_c0_g1_i1	CBF-FtLi.1	0.0380934	undirected	NA	NA
cluster50081-TRINITY_DN1280_c0_g2_i1	CBF-FtLi.1	0.0365422	undirected	NA	NA
cluster50123-TRINITY_DN11992_c0_g1_i1	CBF-FtLi.1	0.0322064	undirected	NA	NA
cluster17938-TRINITY_DN11998_c0_g1_i1	CBF-FtLi.1	0.0207019	undirected	NA	NA
cluster4210-TRINITY_DN11977_c0_g2_i1	CBF-FtLi.1	0.0226673	undirected	NA	NA
cluster15090-TRINITY_DN11929_c0_g1_i2	CBF-FtLi.1	0.0292276	undirected	NA	NA
cluster19841-TRINITY_DN11927_c0_g1_i3	CBF-FtLi.1	0.0315211	undirected	NA	NA
cluster23989-TRINITY_DN11913_c0_g1_i10	CBF-FtLi.1	0.0364163	undirected	NA	NA
cluster50196-TRINITY_DN11993_c0_g1_i2	CBF-FtLi.1	0.0267528	undirected	NA	NA
cluster50198-TRINITY_DN11911_c0_g1_i1	CBF-FtLi.1	0.0327841	undirected	NA	NA
cluster10735-TRINITY_DN11910_c1_g1_i2	CBF-FtLi.1	0.0357499	undirected	NA	NA
cluster50216-TRINITY_DN81440_c0_g1_i1	CBF-FtLi.1	0.0334901	undirected	NA	NA
cluster50253-TRINITY_DN81407_c0_g1_i1	CBF-FtLi.1	0.0248384	undirected	NA	NA
cluster50260-TRINITY_DN81404_c0_g1_i1	CBF-FtLi.1	0.028925	undirected	NA	NA
cluster50269-TRINITY_DN81500_c0_g1_i1	CBF-FtLi.1	0.0389443	undirected	NA	NA
cluster50408-TRINITY_DN23123_c0_g1_i1	CBF-FtLi.1	0.0396005	undirected	NA	NA
cluster50411-TRINITY_DN23154_c0_g1_i1	CBF-FtLi.1	0.0291693	undirected	NA	NA
cluster23834-TRINITY_DN23198_c0_g1_i1	CBF-FtLi.1	0.0326888	undirected	NA	NA
cluster24493-TRINITY_DN23186_c0_g1_i1	CBF-FtLi.1	0.0221907	undirected	NA	NA
cluster50484-TRINITY_DN23186_c0_g1_i2	CBF-FtLi.1	0.022792	undirected	NA	NA
cluster50488-TRINITY_DN23106_c0_g1_i3	CBF-FtLi.1	0.0366057	undirected	NA	NA
cluster12605-TRINITY_DN49619_c0_g1_i1	CBF-FtLi.1	0.0358791	undirected	NA	NA
cluster50504-TRINITY_DN49689_c0_g1_i1	CBF-FtLi.1	0.024869	undirected	NA	NA
cluster12664-TRINITY_DN15531_c0_g1_i3	CBF-FtLi.1	0.0271448	undirected	NA	NA
cluster50683-TRINITY_DN15543_c0_g1_i1	CBF-FtLi.1	0.0303285	undirected	NA	NA
cluster22971-TRINITY_DN15505_c0_g1_i2	CBF-FtLi.1	0.0357514	undirected	NA	NA
cluster50714-TRINITY_DN15527_c0_g1_i1	CBF-FtLi.1	0.027793	undirected	NA	NA
cluster50763-TRINITY_DN15572_c0_g1_i1	CBF-FtLi.1	0.0319142	undirected	NA	NA
cluster6896-TRINITY_DN27021_c0_g1_i2	CBF-FtLi.1	0.030817	undirected	NA	NA
cluster50823-TRINITY_DN27093_c0_g1_i1	CBF-FtLi.1	0.0327723	undirected	NA	NA
cluster9291-TRINITY_DN27041_c0_g1_i1	CBF-FtLi.1	0.0326913	undirected	NA	NA
cluster24323-TRINITY_DN27052_c0_g1_i1	CBF-FtLi.1	0.0319038	undirected	NA	NA
cluster50890-TRINITY_DN61007_c0_g1_i1	CBF-FtLi.1	0.0278019	undirected	NA	NA
cluster50961-TRINITY_DN1787_c0_g1_i1	CBF-FtLi.1	0.0361566	undirected	NA	NA
cluster17258-TRINITY_DN1737_c0_g1_i1	CBF-FtLi.1	0.0363088	undirected	NA	NA
cluster50965-TRINITY_DN1737_c0_g1_i10	CBF-FtLi.1	0.0310245	undirected	NA	NA
cluster2560-TRINITY_DN1737_c0_g1_i8	CBF-FtLi.1	0.0306102	undirected	NA	NA
cluster50970-TRINITY_DN1757_c0_g1_i19	CBF-FtLi.1	0.0221967	undirected	NA	NA
cluster50981-TRINITY_DN1773_c0_g1_i3	CBF-FtLi.1	0.0296954	undirected	NA	NA
cluster1022-TRINITY_DN1703_c0_g1_i13	CBF-FtLi.1	0.0240926	undirected	NA	NA
cluster4336-TRINITY_DN1755_c0_g1_i1	CBF-FtLi.1	0.0228778	undirected	NA	NA
cluster50996-TRINITY_DN1755_c0_g1_i5	CBF-FtLi.1	0.0307537	undirected	NA	NA
cluster6633-TRINITY_DN1717_c0_g1_i1	CBF-FtLi.1	0.0258079	undirected	NA	NA
cluster1304-TRINITY_DN1723_c0_g1_i10	CBF-FtLi.1	0.0296823	undirected	NA	NA
cluster51025-TRINITY_DN1767_c0_g2_i4	CBF-FtLi.1	0.0355531	undirected	NA	NA
cluster15931-TRINITY_DN1721_c0_g1_i2	CBF-FtLi.1	0.020161	undirected	NA	NA
cluster6052-TRINITY_DN1708_c0_g3_i3	CBF-FtLi.1	0.0355347	undirected	NA	NA
cluster51033-TRINITY_DN1708_c0_g3_i4	CBF-FtLi.1	0.024779	undirected	NA	NA
cluster23667-TRINITY_DN1794_c0_g1_i3	CBF-FtLi.1	0.0354973	undirected	NA	NA
cluster22717-TRINITY_DN1794_c0_g1_i4	CBF-FtLi.1	0.0385156	undirected	NA	NA
cluster5392-TRINITY_DN1748_c0_g1_i39	CBF-FtLi.1	0.0359265	undirected	NA	NA
cluster51319-TRINITY_DN33506_c1_g1_i1	CBF-FtLi.1	0.0312209	undirected	NA	NA
cluster51321-TRINITY_DN33598_c0_g1_i4	CBF-FtLi.1	0.0205317	undirected	NA	NA
cluster51398-TRINITY_DN4848_c0_g1_i10	CBF-FtLi.1	0.0299776	undirected	NA	NA
cluster9653-TRINITY_DN4848_c0_g1_i7	CBF-FtLi.1	0.0306078	undirected	NA	NA
cluster5056-TRINITY_DN4812_c0_g1_i4	CBF-FtLi.1	0.0253787	undirected	NA	NA
cluster51432-TRINITY_DN4845_c2_g1_i1	CBF-FtLi.1	0.0294056	undirected	NA	NA
cluster2460-TRINITY_DN4896_c0_g1_i1	CBF-FtLi.1	0.028956	undirected	NA	NA
cluster51463-TRINITY_DN4807_c0_g1_i1	CBF-FtLi.1	0.0324988	undirected	NA	NA
cluster51476-TRINITY_DN4894_c0_g1_i1	CBF-FtLi.1	0.0294993	undirected	NA	NA
cluster51477-TRINITY_DN4894_c0_g2_i1	CBF-FtLi.1	0.0313442	undirected	NA	NA
cluster20386-TRINITY_DN4839_c0_g1_i1	CBF-FtLi.1	0.0271953	undirected	NA	NA
cluster51517-TRINITY_DN4841_c0_g1_i1	CBF-FtLi.1	0.0344466	undirected	NA	NA
cluster10156-TRINITY_DN4825_c0_g1_i1	CBF-FtLi.1	0.0344007	undirected	NA	NA
cluster21611-TRINITY_DN4876_c0_g1_i2	CBF-FtLi.1	0.0364289	undirected	NA	NA
cluster21337-TRINITY_DN4834_c0_g1_i1	CBF-FtLi.1	0.0296241	undirected	NA	NA
cluster20465-TRINITY_DN8988_c0_g1_i2	CBF-FtLi.1	0.0233609	undirected	NA	NA
cluster21743-TRINITY_DN8971_c0_g1_i2	CBF-FtLi.1	0.03665	undirected	NA	NA
cluster8372-TRINITY_DN8977_c0_g1_i11	CBF-FtLi.1	0.0200712	undirected	NA	NA
cluster25595-TRINITY_DN8911_c0_g2_i1	CBF-FtLi.1	0.0263946	undirected	NA	NA
cluster51705-TRINITY_DN8919_c0_g1_i1	CBF-FtLi.1	0.0361328	undirected	NA	NA
cluster51710-TRINITY_DN8993_c0_g1_i1	CBF-FtLi.1	0.0296734	undirected	NA	NA
cluster51718-TRINITY_DN8940_c0_g1_i1	CBF-FtLi.1	0.0306346	undirected	NA	NA
cluster51733-TRINITY_DN8961_c0_g1_i2	CBF-FtLi.1	0.0343956	undirected	NA	NA
cluster51739-TRINITY_DN8961_c0_g3_i2	CBF-FtLi.1	0.0349139	undirected	NA	NA
cluster16836-TRINITY_DN70483_c0_g2_i2	CBF-FtLi.1	0.0299054	undirected	NA	NA
cluster51846-TRINITY_DN8772_c0_g1_i1	CBF-FtLi.1	0.0212133	undirected	NA	NA
cluster51879-TRINITY_DN8782_c0_g1_i1	CBF-FtLi.1	0.0384093	undirected	NA	NA
cluster3532-TRINITY_DN8752_c0_g1_i4	CBF-FtLi.1	0.0344517	undirected	NA	NA
cluster51934-TRINITY_DN8710_c0_g3_i1	CBF-FtLi.1	0.0363453	undirected	NA	NA
cluster51942-TRINITY_DN8723_c0_g1_i1	CBF-FtLi.1	0.0254343	undirected	NA	NA
cluster51952-TRINITY_DN62800_c0_g1_i2	CBF-FtLi.1	0.0262366	undirected	NA	NA
cluster4365-TRINITY_DN62745_c0_g1_i3	CBF-FtLi.1	0.0291422	undirected	NA	NA
cluster2445-TRINITY_DN62718_c0_g1_i3	CBF-FtLi.1	0.0359925	undirected	NA	NA
cluster51982-TRINITY_DN62712_c0_g1_i1	CBF-FtLi.1	0.0339097	undirected	NA	NA
cluster51996-TRINITY_DN62762_c0_g1_i1	CBF-FtLi.1	0.0332529	undirected	NA	NA
cluster52007-TRINITY_DN11791_c0_g2_i1	CBF-FtLi.1	0.0386303	undirected	NA	NA
cluster52009-TRINITY_DN11761_c0_g1_i14	CBF-FtLi.1	0.0218987	undirected	NA	NA
cluster52026-TRINITY_DN11729_c0_g1_i1	CBF-FtLi.1	0.0330276	undirected	NA	NA
cluster52027-TRINITY_DN11729_c0_g1_i2	CBF-FtLi.1	0.0255748	undirected	NA	NA
cluster6915-TRINITY_DN11779_c0_g1_i2	CBF-FtLi.1	0.0324665	undirected	NA	NA
cluster23484-TRINITY_DN11707_c0_g1_i1	CBF-FtLi.1	0.0285828	undirected	NA	NA
cluster52075-TRINITY_DN11762_c0_g1_i2	CBF-FtLi.1	0.0213973	undirected	NA	NA
cluster16829-TRINITY_DN11776_c0_g1_i1	CBF-FtLi.1	0.0300137	undirected	NA	NA
cluster52123-TRINITY_DN79705_c0_g1_i1	CBF-FtLi.1	0.0316352	undirected	NA	NA
cluster52145-TRINITY_DN79754_c0_g1_i1	CBF-FtLi.1	0.0348535	undirected	NA	NA
cluster52166-TRINITY_DN79801_c0_g1_i1	CBF-FtLi.1	0.0388972	undirected	NA	NA
cluster52200-TRINITY_DN79744_c0_g1_i1	CBF-FtLi.1	0.0226304	undirected	NA	NA
cluster52203-TRINITY_DN79777_c0_g1_i1	CBF-FtLi.1	0.0331695	undirected	NA	NA
cluster52217-TRINITY_DN12008_c0_g1_i1	CBF-FtLi.1	0.0271399	undirected	NA	NA
cluster52219-TRINITY_DN12001_c1_g1_i2	CBF-FtLi.1	0.022681	undirected	NA	NA
cluster8946-TRINITY_DN12066_c0_g1_i1	CBF-FtLi.1	0.0322678	undirected	NA	NA
cluster52247-TRINITY_DN12086_c0_g1_i1	CBF-FtLi.1	0.0229601	undirected	NA	NA
cluster52290-TRINITY_DN12067_c0_g1_i1	CBF-FtLi.1	0.0240798	undirected	NA	NA
cluster52308-TRINITY_DN12000_c0_g1_i1	CBF-FtLi.1	0.0388074	undirected	NA	NA
cluster52387-TRINITY_DN65927_c0_g1_i1	CBF-FtLi.1	0.0244719	undirected	NA	NA
cluster10466-TRINITY_DN65970_c0_g1_i6	CBF-FtLi.1	0.0374046	undirected	NA	NA
cluster52416-TRINITY_DN65970_c0_g1_i9	CBF-FtLi.1	0.0300432	undirected	NA	NA
cluster16582-TRINITY_DN19070_c1_g1_i1	CBF-FtLi.1	0.0227144	undirected	NA	NA
cluster52596-TRINITY_DN19064_c0_g1_i1	CBF-FtLi.1	0.0364337	undirected	NA	NA
cluster52626-TRINITY_DN54843_c0_g1_i1	CBF-FtLi.1	0.0337868	undirected	NA	NA
cluster6936-TRINITY_DN54872_c0_g1_i5	CBF-FtLi.1	0.0255525	undirected	NA	NA
cluster52666-TRINITY_DN54872_c0_g2_i2	CBF-FtLi.1	0.0234024	undirected	NA	NA
cluster52685-TRINITY_DN54863_c0_g1_i1	CBF-FtLi.1	0.0237089	undirected	NA	NA
cluster52708-TRINITY_DN50172_c0_g1_i1	CBF-FtLi.1	0.020566	undirected	NA	NA
cluster52746-TRINITY_DN50143_c0_g2_i1	CBF-FtLi.1	0.0300892	undirected	NA	NA
cluster15566-TRINITY_DN50175_c0_g1_i2	CBF-FtLi.1	0.0298473	undirected	NA	NA
cluster52848-TRINITY_DN21201_c1_g1_i1	CBF-FtLi.1	0.0273711	undirected	NA	NA
cluster52850-TRINITY_DN21201_c1_g3_i1	CBF-FtLi.1	0.0362859	undirected	NA	NA
cluster4896-TRINITY_DN21296_c0_g1_i3	CBF-FtLi.1	0.0276792	undirected	NA	NA
cluster52876-TRINITY_DN21281_c0_g1_i1	CBF-FtLi.1	0.0251392	undirected	NA	NA
cluster7240-TRINITY_DN17004_c0_g1_i3	CBF-FtLi.1	0.028993	undirected	NA	NA
cluster13042-TRINITY_DN17019_c0_g1_i2	CBF-FtLi.1	0.0287458	undirected	NA	NA
cluster22196-TRINITY_DN7564_c0_g1_i1	CBF-FtLi.1	0.0345944	undirected	NA	NA
cluster3827-TRINITY_DN7543_c0_g1_i4	CBF-FtLi.1	0.0386092	undirected	NA	NA
cluster53058-TRINITY_DN7557_c0_g1_i17	CBF-FtLi.1	0.028977	undirected	NA	NA
cluster8493-TRINITY_DN7517_c0_g1_i1	CBF-FtLi.1	0.0241023	undirected	NA	NA
cluster53079-TRINITY_DN7586_c0_g1_i2	CBF-FtLi.1	0.0272924	undirected	NA	NA
cluster14574-TRINITY_DN7523_c0_g1_i2	CBF-FtLi.1	0.0299915	undirected	NA	NA
cluster22332-TRINITY_DN7513_c0_g1_i1	CBF-FtLi.1	0.0399769	undirected	NA	NA
cluster6017-TRINITY_DN7513_c0_g1_i10	CBF-FtLi.1	0.0325116	undirected	NA	NA
cluster7335-TRINITY_DN7513_c0_g1_i5	CBF-FtLi.1	0.0427935	undirected	NA	NA
cluster8356-TRINITY_DN7554_c0_g1_i2	CBF-FtLi.1	0.0357412	undirected	NA	NA
cluster2762-TRINITY_DN36250_c0_g1_i15	CBF-FtLi.1	0.02614	undirected	NA	NA
cluster53198-TRINITY_DN36276_c0_g1_i1	CBF-FtLi.1	0.0276711	undirected	NA	NA
cluster20639-TRINITY_DN29313_c0_g1_i1	CBF-FtLi.1	0.0315057	undirected	NA	NA
cluster53248-TRINITY_DN29343_c0_g1_i2	CBF-FtLi.1	0.0315015	undirected	NA	NA
cluster53260-TRINITY_DN29316_c2_g1_i1	CBF-FtLi.1	0.0322129	undirected	NA	NA
cluster53273-TRINITY_DN29398_c0_g1_i1	CBF-FtLi.1	0.0210119	undirected	NA	NA
cluster53279-TRINITY_DN29386_c0_g1_i1	CBF-FtLi.1	0.0272353	undirected	NA	NA
cluster53294-TRINITY_DN84156_c0_g1_i1	CBF-FtLi.1	0.0318787	undirected	NA	NA
cluster53304-TRINITY_DN84110_c0_g1_i1	CBF-FtLi.1	0.0281157	undirected	NA	NA
cluster53434-TRINITY_DN65812_c0_g3_i1	CBF-FtLi.1	0.0261757	undirected	NA	NA
cluster53443-TRINITY_DN65875_c0_g1_i1	CBF-FtLi.1	0.0247755	undirected	NA	NA
cluster53485-TRINITY_DN76243_c0_g1_i1	CBF-FtLi.1	0.0248346	undirected	NA	NA
cluster53527-TRINITY_DN63043_c0_g1_i1	CBF-FtLi.1	0.0313994	undirected	NA	NA
cluster53553-TRINITY_DN63016_c0_g1_i1	CBF-FtLi.1	0.0349195	undirected	NA	NA
cluster53560-TRINITY_DN63070_c0_g1_i1	CBF-FtLi.1	0.0215471	undirected	NA	NA
cluster53573-TRINITY_DN63009_c0_g1_i1	CBF-FtLi.1	0.0293059	undirected	NA	NA
cluster53636-TRINITY_DN58869_c0_g1_i1	CBF-FtLi.1	0.0334835	undirected	NA	NA
cluster53731-TRINITY_DN60146_c0_g1_i1	CBF-FtLi.1	0.023551	undirected	NA	NA
cluster7429-TRINITY_DN8222_c0_g1_i8	CBF-FtLi.1	0.0228354	undirected	NA	NA
cluster22179-TRINITY_DN8286_c0_g1_i2	CBF-FtLi.1	0.0255793	undirected	NA	NA
cluster53752-TRINITY_DN8289_c0_g1_i1	CBF-FtLi.1	0.0310939	undirected	NA	NA
cluster15620-TRINITY_DN8261_c0_g1_i2	CBF-FtLi.1	0.0303303	undirected	NA	NA
cluster53821-TRINITY_DN8226_c0_g1_i1	CBF-FtLi.1	0.0224783	undirected	NA	NA
cluster53839-TRINITY_DN8243_c0_g4_i1	CBF-FtLi.1	0.0294909	undirected	NA	NA
cluster53896-TRINITY_DN33088_c0_g1_i1	CBF-FtLi.1	0.0254652	undirected	NA	NA
cluster53916-TRINITY_DN33033_c0_g3_i1	CBF-FtLi.1	0.0225903	undirected	NA	NA
cluster53958-TRINITY_DN29253_c0_g1_i1	CBF-FtLi.1	0.0271901	undirected	NA	NA
cluster18258-TRINITY_DN29256_c1_g1_i2	CBF-FtLi.1	0.0305375	undirected	NA	NA
cluster15640-TRINITY_DN2899_c0_g1_i19	CBF-FtLi.1	0.0364924	undirected	NA	NA
cluster5259-TRINITY_DN2840_c0_g1_i3	CBF-FtLi.1	0.0369632	undirected	NA	NA
cluster2824-TRINITY_DN2842_c0_g1_i5	CBF-FtLi.1	0.0368818	undirected	NA	NA
cluster1318-TRINITY_DN2863_c0_g1_i14	CBF-FtLi.1	0.0202181	undirected	NA	NA
cluster54072-TRINITY_DN2863_c0_g1_i3	CBF-FtLi.1	0.031003	undirected	NA	NA
cluster13924-TRINITY_DN2863_c0_g1_i5	CBF-FtLi.1	0.0333249	undirected	NA	NA
cluster54079-TRINITY_DN2815_c0_g1_i1	CBF-FtLi.1	0.0223198	undirected	NA	NA
cluster5418-TRINITY_DN2844_c0_g1_i1	CBF-FtLi.1	0.0202351	undirected	NA	NA
cluster8552-TRINITY_DN2814_c0_g1_i2	CBF-FtLi.1	0.0379686	undirected	NA	NA
cluster54087-TRINITY_DN2805_c0_g1_i1	CBF-FtLi.1	0.0436916	undirected	NA	NA
cluster54093-TRINITY_DN2873_c0_g1_i1	CBF-FtLi.1	0.0320331	undirected	NA	NA
cluster54095-TRINITY_DN2835_c0_g1_i16	CBF-FtLi.1	0.0282404	undirected	NA	NA
cluster54098-TRINITY_DN2835_c0_g1_i23	CBF-FtLi.1	0.0303863	undirected	NA	NA
cluster54100-TRINITY_DN2835_c0_g1_i25	CBF-FtLi.1	0.0353286	undirected	NA	NA
cluster54113-TRINITY_DN2836_c1_g1_i3	CBF-FtLi.1	0.0329107	undirected	NA	NA
cluster20426-TRINITY_DN2804_c0_g1_i2	CBF-FtLi.1	0.0280884	undirected	NA	NA
cluster54125-TRINITY_DN2802_c0_g1_i1	CBF-FtLi.1	0.0363265	undirected	NA	NA
cluster12064-TRINITY_DN2898_c0_g1_i2	CBF-FtLi.1	0.034468	undirected	NA	NA
cluster54130-TRINITY_DN2866_c0_g1_i1	CBF-FtLi.1	0.0361812	undirected	NA	NA
cluster54145-TRINITY_DN2860_c0_g1_i4	CBF-FtLi.1	0.0364933	undirected	NA	NA
cluster54146-TRINITY_DN2860_c0_g1_i5	CBF-FtLi.1	0.030904	undirected	NA	NA
cluster54167-TRINITY_DN2849_c0_g1_i2	CBF-FtLi.1	0.0265683	undirected	NA	NA
cluster12404-TRINITY_DN2887_c0_g1_i2	CBF-FtLi.1	0.0319863	undirected	NA	NA
cluster54213-TRINITY_DN2824_c0_g1_i1	CBF-FtLi.1	0.0235324	undirected	NA	NA
cluster3467-TRINITY_DN2872_c0_g1_i1	CBF-FtLi.1	0.0215619	undirected	NA	NA
cluster54276-TRINITY_DN34873_c0_g1_i1	CBF-FtLi.1	0.0364591	undirected	NA	NA
cluster54281-TRINITY_DN34838_c0_g1_i1	CBF-FtLi.1	0.03209	undirected	NA	NA
cluster54354-TRINITY_DN34881_c0_g1_i2	CBF-FtLi.1	0.0304576	undirected	NA	NA
cluster5963-TRINITY_DN11009_c0_g1_i10	CBF-FtLi.1	0.0222254	undirected	NA	NA
cluster11382-TRINITY_DN11009_c0_g1_i15	CBF-FtLi.1	0.0384915	undirected	NA	NA
cluster16651-TRINITY_DN11002_c0_g1_i10	CBF-FtLi.1	0.0310237	undirected	NA	NA
cluster10832-TRINITY_DN11002_c0_g1_i9	CBF-FtLi.1	0.0371854	undirected	NA	NA
cluster54514-TRINITY_DN11096_c0_g2_i1	CBF-FtLi.1	0.0383229	undirected	NA	NA
cluster18884-TRINITY_DN11037_c0_g1_i2	CBF-FtLi.1	0.0296247	undirected	NA	NA
cluster54524-TRINITY_DN11022_c0_g1_i1	CBF-FtLi.1	0.0359062	undirected	NA	NA
cluster54577-TRINITY_DN11012_c0_g1_i1	CBF-FtLi.1	0.0348737	undirected	NA	NA
cluster54636-TRINITY_DN35527_c0_g2_i6	CBF-FtLi.1	0.0205566	undirected	NA	NA
cluster17110-TRINITY_DN35501_c0_g1_i10	CBF-FtLi.1	0.0248908	undirected	NA	NA
cluster54645-TRINITY_DN35501_c0_g1_i16	CBF-FtLi.1	0.0219402	undirected	NA	NA
cluster54666-TRINITY_DN35503_c0_g2_i1	CBF-FtLi.1	0.0305347	undirected	NA	NA
cluster54678-TRINITY_DN35520_c0_g1_i1	CBF-FtLi.1	0.0263958	undirected	NA	NA
cluster54711-TRINITY_DN7187_c0_g1_i2	CBF-FtLi.1	0.029717	undirected	NA	NA
cluster54715-TRINITY_DN7159_c0_g1_i2	CBF-FtLi.1	0.0371426	undirected	NA	NA
cluster54718-TRINITY_DN7133_c0_g1_i1	CBF-FtLi.1	0.0251942	undirected	NA	NA
cluster54722-TRINITY_DN7116_c0_g1_i3	CBF-FtLi.1	0.0390648	undirected	NA	NA
cluster18019-TRINITY_DN7103_c0_g1_i1	CBF-FtLi.1	0.0263902	undirected	NA	NA
cluster11099-TRINITY_DN7168_c0_g1_i1	CBF-FtLi.1	0.0347984	undirected	NA	NA
cluster16482-TRINITY_DN7132_c0_g1_i1	CBF-FtLi.1	0.0230667	undirected	NA	NA
cluster54757-TRINITY_DN7151_c1_g3_i1	CBF-FtLi.1	0.0239588	undirected	NA	NA
cluster22846-TRINITY_DN7184_c0_g1_i2	CBF-FtLi.1	0.0393949	undirected	NA	NA
cluster23780-TRINITY_DN7173_c0_g1_i2	CBF-FtLi.1	0.0303887	undirected	NA	NA
cluster54788-TRINITY_DN7196_c1_g1_i1	CBF-FtLi.1	0.0236649	undirected	NA	NA
cluster54796-TRINITY_DN7104_c0_g1_i3	CBF-FtLi.1	0.0259105	undirected	NA	NA
cluster54797-TRINITY_DN7104_c0_g1_i4	CBF-FtLi.1	0.0275876	undirected	NA	NA
cluster15585-TRINITY_DN7136_c0_g1_i3	CBF-FtLi.1	0.0363768	undirected	NA	NA
cluster54820-TRINITY_DN7110_c0_g1_i1	CBF-FtLi.1	0.0305667	undirected	NA	NA
cluster54891-TRINITY_DN21769_c0_g3_i1	CBF-FtLi.1	0.0293758	undirected	NA	NA
cluster8597-TRINITY_DN21714_c0_g1_i4	CBF-FtLi.1	0.0264682	undirected	NA	NA
cluster54953-TRINITY_DN11576_c0_g1_i1	CBF-FtLi.1	0.0323983	undirected	NA	NA
cluster54954-TRINITY_DN11570_c0_g2_i1	CBF-FtLi.1	0.0343528	undirected	NA	NA
cluster10643-TRINITY_DN11590_c0_g1_i2	CBF-FtLi.1	0.0341497	undirected	NA	NA
cluster1660-TRINITY_DN11545_c0_g1_i1	CBF-FtLi.1	0.0293825	undirected	NA	NA
cluster54962-TRINITY_DN11577_c0_g1_i1	CBF-FtLi.1	0.0330308	undirected	NA	NA
cluster54980-TRINITY_DN11517_c0_g1_i1	CBF-FtLi.1	0.0288503	undirected	NA	NA
cluster7733-TRINITY_DN11584_c0_g1_i2	CBF-FtLi.1	0.0278948	undirected	NA	NA
cluster54986-TRINITY_DN11530_c0_g1_i1	CBF-FtLi.1	0.0313558	undirected	NA	NA
cluster10247-TRINITY_DN11573_c0_g1_i7	CBF-FtLi.1	0.0290535	undirected	NA	NA
cluster55010-TRINITY_DN11585_c0_g1_i1	CBF-FtLi.1	0.0343562	undirected	NA	NA
cluster5411-TRINITY_DN11505_c0_g1_i1	CBF-FtLi.1	0.0363716	undirected	NA	NA
cluster5328-TRINITY_DN11549_c0_g1_i1	CBF-FtLi.1	0.036617	undirected	NA	NA
cluster9146-TRINITY_DN11579_c0_g1_i1	CBF-FtLi.1	0.0220814	undirected	NA	NA
cluster55060-TRINITY_DN641_c0_g1_i20	CBF-FtLi.1	0.0332853	undirected	NA	NA
cluster55068-TRINITY_DN671_c0_g1_i36	CBF-FtLi.1	0.0279563	undirected	NA	NA
cluster2222-TRINITY_DN654_c0_g1_i3	CBF-FtLi.1	0.0416476	undirected	NA	NA
cluster55077-TRINITY_DN636_c0_g1_i1	CBF-FtLi.1	0.0325967	undirected	NA	NA
cluster55089-TRINITY_DN607_c0_g1_i1	CBF-FtLi.1	0.0310443	undirected	NA	NA
cluster55090-TRINITY_DN607_c0_g1_i2	CBF-FtLi.1	0.026914	undirected	NA	NA
cluster55098-TRINITY_DN602_c0_g1_i16	CBF-FtLi.1	0.0327916	undirected	NA	NA
cluster55131-TRINITY_DN692_c0_g1_i1	CBF-FtLi.1	0.027624	undirected	NA	NA
cluster55137-TRINITY_DN692_c1_g1_i1	CBF-FtLi.1	0.0345903	undirected	NA	NA
cluster55148-TRINITY_DN691_c0_g1_i13	CBF-FtLi.1	0.0398381	undirected	NA	NA
cluster23555-TRINITY_DN691_c0_g1_i9	CBF-FtLi.1	0.0437437	undirected	NA	NA
cluster19591-TRINITY_DN633_c0_g1_i5	CBF-FtLi.1	0.0365247	undirected	NA	NA
cluster55165-TRINITY_DN679_c0_g1_i3	CBF-FtLi.1	0.0283296	undirected	NA	NA
cluster55168-TRINITY_DN630_c0_g1_i3	CBF-FtLi.1	0.0289117	undirected	NA	NA
cluster18181-TRINITY_DN600_c0_g1_i5	CBF-FtLi.1	0.0200912	undirected	NA	NA
cluster55179-TRINITY_DN606_c0_g1_i1	CBF-FtLi.1	0.0288713	undirected	NA	NA
cluster3505-TRINITY_DN606_c0_g2_i2	CBF-FtLi.1	0.0292825	undirected	NA	NA
cluster3330-TRINITY_DN632_c0_g1_i13	CBF-FtLi.1	0.0402464	undirected	NA	NA
cluster3684-TRINITY_DN604_c0_g1_i9	CBF-FtLi.1	0.0200251	undirected	NA	NA
cluster55196-TRINITY_DN667_c1_g1_i3	CBF-FtLi.1	0.0205729	undirected	NA	NA
cluster55204-TRINITY_DN699_c0_g1_i1	CBF-FtLi.1	0.034644	undirected	NA	NA
cluster55207-TRINITY_DN659_c0_g1_i1	CBF-FtLi.1	0.0373455	undirected	NA	NA
cluster55213-TRINITY_DN640_c0_g1_i1	CBF-FtLi.1	0.0348924	undirected	NA	NA
cluster13903-TRINITY_DN653_c0_g1_i24	CBF-FtLi.1	0.0255436	undirected	NA	NA
cluster17254-TRINITY_DN650_c0_g1_i2	CBF-FtLi.1	0.034148	undirected	NA	NA
cluster55306-TRINITY_DN43171_c0_g2_i1	CBF-FtLi.1	0.0297486	undirected	NA	NA
cluster21368-TRINITY_DN23343_c0_g1_i1	CBF-FtLi.1	0.0269176	undirected	NA	NA
cluster55415-TRINITY_DN23388_c0_g2_i1	CBF-FtLi.1	0.0318236	undirected	NA	NA
cluster55441-TRINITY_DN23352_c0_g1_i13	CBF-FtLi.1	0.0391717	undirected	NA	NA
cluster55464-TRINITY_DN44417_c0_g1_i1	CBF-FtLi.1	0.0208998	undirected	NA	NA
cluster55498-TRINITY_DN44473_c0_g1_i2	CBF-FtLi.1	0.0265838	undirected	NA	NA
cluster12650-TRINITY_DN10759_c0_g1_i2	CBF-FtLi.1	0.031472	undirected	NA	NA
cluster14560-TRINITY_DN10707_c0_g1_i4	CBF-FtLi.1	0.0301841	undirected	NA	NA
cluster20997-TRINITY_DN10701_c0_g1_i1	CBF-FtLi.1	0.0286847	undirected	NA	NA
cluster23932-TRINITY_DN10744_c0_g1_i1	CBF-FtLi.1	0.0284631	undirected	NA	NA
cluster2855-TRINITY_DN10782_c0_g1_i1	CBF-FtLi.1	0.0238096	undirected	NA	NA
cluster17330-TRINITY_DN10742_c0_g1_i1	CBF-FtLi.1	0.0245375	undirected	NA	NA
cluster3147-TRINITY_DN10704_c0_g1_i4	CBF-FtLi.1	0.0318944	undirected	NA	NA
cluster55617-TRINITY_DN10705_c0_g1_i3	CBF-FtLi.1	0.0228669	undirected	NA	NA
cluster55621-TRINITY_DN10715_c0_g1_i1	CBF-FtLi.1	0.0214885	undirected	NA	NA
cluster22234-TRINITY_DN10734_c0_g1_i1	CBF-FtLi.1	0.0233013	undirected	NA	NA
cluster9203-TRINITY_DN54728_c0_g1_i13	CBF-FtLi.1	0.0343017	undirected	NA	NA
cluster2639-TRINITY_DN54728_c0_g1_i15	CBF-FtLi.1	0.0366513	undirected	NA	NA
cluster55752-TRINITY_DN31732_c0_g1_i1	CBF-FtLi.1	0.0346096	undirected	NA	NA
cluster10971-TRINITY_DN31776_c0_g1_i1	CBF-FtLi.1	0.0207635	undirected	NA	NA
cluster22998-TRINITY_DN31743_c0_g1_i1	CBF-FtLi.1	0.0343305	undirected	NA	NA
cluster55830-TRINITY_DN43086_c1_g1_i2	CBF-FtLi.1	0.0305718	undirected	NA	NA
cluster943-TRINITY_DN43031_c0_g2_i17	CBF-FtLi.1	0.043297	undirected	NA	NA
cluster5309-TRINITY_DN43031_c0_g2_i9	CBF-FtLi.1	0.043658	undirected	NA	NA
cluster55986-TRINITY_DN7249_c0_g1_i2	CBF-FtLi.1	0.0321941	undirected	NA	NA
cluster55993-TRINITY_DN7201_c0_g1_i1	CBF-FtLi.1	0.0366003	undirected	NA	NA
cluster56008-TRINITY_DN7274_c0_g1_i1	CBF-FtLi.1	0.0324039	undirected	NA	NA
cluster56036-TRINITY_DN7278_c0_g2_i1	CBF-FtLi.1	0.0225308	undirected	NA	NA
cluster8150-TRINITY_DN7220_c0_g1_i3	CBF-FtLi.1	0.0286697	undirected	NA	NA
cluster9649-TRINITY_DN7275_c0_g1_i2	CBF-FtLi.1	0.0278504	undirected	NA	NA
cluster8040-TRINITY_DN7275_c0_g2_i3	CBF-FtLi.1	0.0330467	undirected	NA	NA
cluster56050-TRINITY_DN7204_c0_g1_i1	CBF-FtLi.1	0.0391659	undirected	NA	NA
cluster2836-TRINITY_DN7254_c0_g1_i3	CBF-FtLi.1	0.0329907	undirected	NA	NA
cluster56268-TRINITY_DN40276_c0_g1_i2	CBF-FtLi.1	0.0380278	undirected	NA	NA
cluster15244-TRINITY_DN40276_c0_g2_i2	CBF-FtLi.1	0.0282055	undirected	NA	NA
cluster56273-TRINITY_DN40207_c0_g1_i1	CBF-FtLi.1	0.0316202	undirected	NA	NA
cluster4213-TRINITY_DN42341_c0_g1_i4	CBF-FtLi.1	0.0324291	undirected	NA	NA
cluster56337-TRINITY_DN42348_c0_g1_i1	CBF-FtLi.1	0.0304821	undirected	NA	NA
cluster56356-TRINITY_DN42314_c0_g1_i1	CBF-FtLi.1	0.0305042	undirected	NA	NA
cluster3925-TRINITY_DN15710_c0_g1_i5	CBF-FtLi.1	0.0288466	undirected	NA	NA
cluster56492-TRINITY_DN12571_c0_g1_i1	CBF-FtLi.1	0.0337828	undirected	NA	NA
cluster4393-TRINITY_DN12547_c0_g1_i2	CBF-FtLi.1	0.0361968	undirected	NA	NA
cluster56498-TRINITY_DN12504_c0_g1_i1	CBF-FtLi.1	0.0361788	undirected	NA	NA
cluster56550-TRINITY_DN12541_c0_g1_i10	CBF-FtLi.1	0.037361	undirected	NA	NA
cluster56552-TRINITY_DN12541_c0_g1_i9	CBF-FtLi.1	0.0372206	undirected	NA	NA
cluster56569-TRINITY_DN12500_c0_g1_i1	CBF-FtLi.1	0.0203576	undirected	NA	NA
cluster56570-TRINITY_DN12500_c0_g2_i1	CBF-FtLi.1	0.0248771	undirected	NA	NA
cluster56571-TRINITY_DN12500_c0_g2_i10	CBF-FtLi.1	0.0234677	undirected	NA	NA
cluster17884-TRINITY_DN12500_c0_g2_i4	CBF-FtLi.1	0.0336728	undirected	NA	NA
cluster56572-TRINITY_DN12500_c0_g2_i6	CBF-FtLi.1	0.0242733	undirected	NA	NA
cluster56582-TRINITY_DN12598_c0_g1_i2	CBF-FtLi.1	0.0298791	undirected	NA	NA
cluster12391-TRINITY_DN72780_c0_g1_i3	CBF-FtLi.1	0.0261527	undirected	NA	NA
cluster56663-TRINITY_DN72756_c0_g1_i1	CBF-FtLi.1	0.0355865	undirected	NA	NA
cluster56677-TRINITY_DN49789_c0_g2_i2	CBF-FtLi.1	0.0222999	undirected	NA	NA
cluster3879-TRINITY_DN49757_c0_g1_i2	CBF-FtLi.1	0.0342415	undirected	NA	NA
cluster56683-TRINITY_DN49753_c0_g1_i2	CBF-FtLi.1	0.0320413	undirected	NA	NA
cluster56691-TRINITY_DN49706_c0_g1_i1	CBF-FtLi.1	0.0231973	undirected	NA	NA
cluster56735-TRINITY_DN49718_c0_g1_i1	CBF-FtLi.1	0.036475	undirected	NA	NA
cluster56765-TRINITY_DN49245_c0_g1_i1	CBF-FtLi.1	0.0217696	undirected	NA	NA
cluster21861-TRINITY_DN42807_c1_g1_i2	CBF-FtLi.1	0.0238392	undirected	NA	NA
cluster21943-TRINITY_DN42823_c0_g1_i3	CBF-FtLi.1	0.0279942	undirected	NA	NA
cluster56961-TRINITY_DN23078_c0_g1_i1	CBF-FtLi.1	0.0386718	undirected	NA	NA
cluster9457-TRINITY_DN23011_c0_g1_i14	CBF-FtLi.1	0.0318249	undirected	NA	NA
cluster57045-TRINITY_DN23040_c0_g1_i1	CBF-FtLi.1	0.0301188	undirected	NA	NA
cluster57093-TRINITY_DN27393_c0_g1_i1	CBF-FtLi.1	0.0385302	undirected	NA	NA
cluster57113-TRINITY_DN27310_c0_g1_i1	CBF-FtLi.1	0.0340263	undirected	NA	NA
cluster57116-TRINITY_DN27320_c0_g1_i1	CBF-FtLi.1	0.0288449	undirected	NA	NA
cluster57122-TRINITY_DN27331_c0_g1_i1	CBF-FtLi.1	0.0360693	undirected	NA	NA
cluster14863-TRINITY_DN251_c1_g1_i3	CBF-FtLi.1	0.0358238	undirected	NA	NA
cluster57268-TRINITY_DN205_c0_g2_i5	CBF-FtLi.1	0.0230496	undirected	NA	NA
cluster57283-TRINITY_DN293_c1_g1_i1	CBF-FtLi.1	0.034608	undirected	NA	NA
cluster57290-TRINITY_DN217_c0_g1_i6	CBF-FtLi.1	0.0293454	undirected	NA	NA
cluster7122-TRINITY_DN240_c1_g1_i3	CBF-FtLi.1	0.0321376	undirected	NA	NA
cluster57292-TRINITY_DN240_c1_g1_i8	CBF-FtLi.1	0.0248797	undirected	NA	NA
cluster4185-TRINITY_DN234_c0_g1_i2	CBF-FtLi.1	0.0299613	undirected	NA	NA
cluster14116-TRINITY_DN219_c0_g1_i13	CBF-FtLi.1	0.0266847	undirected	NA	NA
cluster4518-TRINITY_DN219_c1_g1_i1	CBF-FtLi.1	0.0308266	undirected	NA	NA
cluster57312-TRINITY_DN272_c0_g1_i1	CBF-FtLi.1	0.0249507	undirected	NA	NA
cluster57313-TRINITY_DN272_c0_g2_i1	CBF-FtLi.1	0.0330885	undirected	NA	NA
cluster57322-TRINITY_DN232_c0_g1_i2	CBF-FtLi.1	0.0331755	undirected	NA	NA
cluster57343-TRINITY_DN203_c0_g1_i10	CBF-FtLi.1	0.0334466	undirected	NA	NA
cluster19802-TRINITY_DN233_c0_g1_i1	CBF-FtLi.1	0.0340814	undirected	NA	NA
cluster23253-TRINITY_DN282_c0_g1_i2	CBF-FtLi.1	0.0270171	undirected	NA	NA
cluster57442-TRINITY_DN220_c0_g3_i1	CBF-FtLi.1	0.0267607	undirected	NA	NA
cluster57444-TRINITY_DN265_c0_g1_i2	CBF-FtLi.1	0.021158	undirected	NA	NA
cluster1079-TRINITY_DN255_c0_g1_i5	CBF-FtLi.1	0.020936	undirected	NA	NA
cluster57454-TRINITY_DN243_c0_g1_i4	CBF-FtLi.1	0.0365945	undirected	NA	NA
cluster57455-TRINITY_DN243_c0_g1_i6	CBF-FtLi.1	0.0360927	undirected	NA	NA
cluster57467-TRINITY_DN275_c0_g1_i1	CBF-FtLi.1	0.0298951	undirected	NA	NA
cluster57485-TRINITY_DN79117_c0_g1_i1	CBF-FtLi.1	0.0239667	undirected	NA	NA
cluster57506-TRINITY_DN79146_c0_g1_i1	CBF-FtLi.1	0.0289995	undirected	NA	NA
cluster57546-TRINITY_DN79142_c0_g1_i1	CBF-FtLi.1	0.0225298	undirected	NA	NA
cluster57565-TRINITY_DN79195_c0_g1_i1	CBF-FtLi.1	0.0310698	undirected	NA	NA
cluster4180-TRINITY_DN72584_c0_g1_i1	CBF-FtLi.1	0.0230441	undirected	NA	NA
cluster57701-TRINITY_DN46859_c0_g1_i1	CBF-FtLi.1	0.026133	undirected	NA	NA
cluster57807-TRINITY_DN78815_c0_g1_i1	CBF-FtLi.1	0.0231383	undirected	NA	NA
cluster57808-TRINITY_DN78815_c1_g1_i1	CBF-FtLi.1	0.0223377	undirected	NA	NA
cluster57816-TRINITY_DN78862_c0_g2_i1	CBF-FtLi.1	0.0298216	undirected	NA	NA
cluster57880-TRINITY_DN83821_c0_g1_i1	CBF-FtLi.1	0.0306203	undirected	NA	NA
cluster57896-TRINITY_DN83839_c0_g1_i1	CBF-FtLi.1	0.0300133	undirected	NA	NA
cluster24219-TRINITY_DN5338_c0_g1_i1	CBF-FtLi.1	0.0225734	undirected	NA	NA
cluster57962-TRINITY_DN5314_c0_g1_i1	CBF-FtLi.1	0.0380422	undirected	NA	NA
cluster57971-TRINITY_DN5358_c0_g1_i1	CBF-FtLi.1	0.0219378	undirected	NA	NA
cluster1482-TRINITY_DN5341_c0_g1_i9	CBF-FtLi.1	0.0337989	undirected	NA	NA
cluster1074-TRINITY_DN5396_c0_g1_i2	CBF-FtLi.1	0.0233996	undirected	NA	NA
cluster19267-TRINITY_DN5369_c0_g1_i2	CBF-FtLi.1	0.0334795	undirected	NA	NA
cluster58070-TRINITY_DN5373_c0_g2_i1	CBF-FtLi.1	0.0201422	undirected	NA	NA
cluster22949-TRINITY_DN5366_c0_g1_i2	CBF-FtLi.1	0.0339666	undirected	NA	NA
cluster19542-TRINITY_DN6882_c0_g1_i1	CBF-FtLi.1	0.0326812	undirected	NA	NA
cluster20011-TRINITY_DN6826_c0_g1_i2	CBF-FtLi.1	0.0306904	undirected	NA	NA
cluster18515-TRINITY_DN6881_c0_g2_i2	CBF-FtLi.1	0.0222635	undirected	NA	NA
cluster9025-TRINITY_DN6891_c0_g1_i4	CBF-FtLi.1	0.0258183	undirected	NA	NA
cluster58137-TRINITY_DN6883_c0_g1_i3	CBF-FtLi.1	0.0306122	undirected	NA	NA
cluster9942-TRINITY_DN6883_c0_g1_i4	CBF-FtLi.1	0.0328384	undirected	NA	NA
cluster6343-TRINITY_DN6894_c0_g1_i4	CBF-FtLi.1	0.0345308	undirected	NA	NA
cluster10019-TRINITY_DN6854_c0_g1_i3	CBF-FtLi.1	0.0333328	undirected	NA	NA
cluster58143-TRINITY_DN6872_c0_g1_i1	CBF-FtLi.1	0.0334333	undirected	NA	NA
cluster58150-TRINITY_DN6844_c0_g1_i30	CBF-FtLi.1	0.034862	undirected	NA	NA
cluster58153-TRINITY_DN6844_c0_g1_i40	CBF-FtLi.1	0.038504	undirected	NA	NA
cluster58170-TRINITY_DN6807_c0_g1_i1	CBF-FtLi.1	0.0378779	undirected	NA	NA
cluster58176-TRINITY_DN6828_c0_g1_i2	CBF-FtLi.1	0.0233169	undirected	NA	NA
cluster5911-TRINITY_DN6832_c0_g2_i7	CBF-FtLi.1	0.0357778	undirected	NA	NA
cluster932-TRINITY_DN6857_c0_g1_i6	CBF-FtLi.1	0.0374698	undirected	NA	NA
cluster8656-TRINITY_DN71619_c0_g1_i2	CBF-FtLi.1	0.0318072	undirected	NA	NA
cluster8259-TRINITY_DN71616_c0_g1_i2	CBF-FtLi.1	0.036102	undirected	NA	NA
cluster58384-TRINITY_DN82677_c0_g1_i1	CBF-FtLi.1	0.0372131	undirected	NA	NA
cluster58391-TRINITY_DN82648_c0_g1_i1	CBF-FtLi.1	0.0327565	undirected	NA	NA
cluster58401-TRINITY_DN82693_c0_g1_i1	CBF-FtLi.1	0.0281238	undirected	NA	NA
cluster58403-TRINITY_DN82649_c0_g1_i1	CBF-FtLi.1	0.0371848	undirected	NA	NA
cluster58404-TRINITY_DN82673_c0_g1_i1	CBF-FtLi.1	0.0281979	undirected	NA	NA
cluster58421-TRINITY_DN82632_c0_g1_i1	CBF-FtLi.1	0.0305327	undirected	NA	NA
cluster58428-TRINITY_DN82639_c0_g1_i1	CBF-FtLi.1	0.027944	undirected	NA	NA
cluster58432-TRINITY_DN82675_c0_g1_i1	CBF-FtLi.1	0.0289177	undirected	NA	NA
cluster58470-TRINITY_DN82638_c0_g1_i1	CBF-FtLi.1	0.0293947	undirected	NA	NA
cluster58490-TRINITY_DN44213_c0_g1_i5	CBF-FtLi.1	0.0343445	undirected	NA	NA
cluster58491-TRINITY_DN44213_c0_g1_i8	CBF-FtLi.1	0.0239624	undirected	NA	NA
cluster2615-TRINITY_DN44285_c0_g1_i5	CBF-FtLi.1	0.0313565	undirected	NA	NA
cluster58528-TRINITY_DN44266_c0_g1_i1	CBF-FtLi.1	0.024779	undirected	NA	NA
cluster58555-TRINITY_DN44245_c0_g1_i1	CBF-FtLi.1	0.0331105	undirected	NA	NA
cluster58574-TRINITY_DN62546_c0_g1_i1	CBF-FtLi.1	0.0322451	undirected	NA	NA
cluster5311-TRINITY_DN62518_c0_g1_i3	CBF-FtLi.1	0.0292571	undirected	NA	NA
cluster58616-TRINITY_DN62520_c0_g1_i1	CBF-FtLi.1	0.0280697	undirected	NA	NA
cluster58620-TRINITY_DN62585_c0_g2_i3	CBF-FtLi.1	0.0303081	undirected	NA	NA
cluster58766-TRINITY_DN82551_c0_g1_i1	CBF-FtLi.1	0.021336	undirected	NA	NA
cluster58824-TRINITY_DN4537_c0_g4_i1	CBF-FtLi.1	0.0294538	undirected	NA	NA
cluster9504-TRINITY_DN4590_c0_g1_i2	CBF-FtLi.1	0.0364946	undirected	NA	NA
cluster14678-TRINITY_DN4581_c1_g1_i2	CBF-FtLi.1	0.0249984	undirected	NA	NA
cluster448-TRINITY_DN4534_c0_g1_i14	CBF-FtLi.1	0.0355609	undirected	NA	NA
cluster5302-TRINITY_DN4582_c0_g1_i11	CBF-FtLi.1	0.0328092	undirected	NA	NA
cluster58879-TRINITY_DN4576_c0_g1_i1	CBF-FtLi.1	0.0348447	undirected	NA	NA
cluster20086-TRINITY_DN4507_c0_g1_i2	CBF-FtLi.1	0.0227416	undirected	NA	NA
cluster12232-TRINITY_DN4552_c0_g1_i1	CBF-FtLi.1	0.0273627	undirected	NA	NA
cluster58901-TRINITY_DN4552_c0_g1_i4	CBF-FtLi.1	0.0299321	undirected	NA	NA
cluster14064-TRINITY_DN4518_c1_g1_i10	CBF-FtLi.1	0.0330215	undirected	NA	NA
cluster58937-TRINITY_DN4518_c1_g1_i4	CBF-FtLi.1	0.0389058	undirected	NA	NA
cluster58938-TRINITY_DN4518_c1_g2_i1	CBF-FtLi.1	0.0250095	undirected	NA	NA
cluster58950-TRINITY_DN4546_c0_g1_i11	CBF-FtLi.1	0.0389529	undirected	NA	NA
cluster10143-TRINITY_DN4546_c0_g1_i5	CBF-FtLi.1	0.0382488	undirected	NA	NA
cluster58953-TRINITY_DN4586_c0_g1_i7	CBF-FtLi.1	0.0361866	undirected	NA	NA
cluster17364-TRINITY_DN4531_c0_g1_i1	CBF-FtLi.1	0.0237047	undirected	NA	NA
cluster14400-TRINITY_DN4564_c0_g1_i18	CBF-FtLi.1	0.0304858	undirected	NA	NA
cluster13238-TRINITY_DN10064_c0_g1_i1	CBF-FtLi.1	0.0445103	undirected	NA	NA
cluster24258-TRINITY_DN10006_c0_g1_i3	CBF-FtLi.1	0.0205402	undirected	NA	NA
cluster59007-TRINITY_DN10014_c0_g2_i1	CBF-FtLi.1	0.0385312	undirected	NA	NA
cluster735-TRINITY_DN10063_c0_g1_i1	CBF-FtLi.1	0.02928	undirected	NA	NA
cluster59053-TRINITY_DN10069_c0_g1_i1	CBF-FtLi.1	0.0255492	undirected	NA	NA
cluster8581-TRINITY_DN10086_c0_g1_i5	CBF-FtLi.1	0.036001	undirected	NA	NA
cluster1435-TRINITY_DN10084_c0_g1_i2	CBF-FtLi.1	0.0308671	undirected	NA	NA
cluster10000-TRINITY_DN10061_c0_g1_i1	CBF-FtLi.1	0.0288503	undirected	NA	NA
cluster59094-TRINITY_DN10005_c0_g1_i4	CBF-FtLi.1	0.0289988	undirected	NA	NA
cluster59101-TRINITY_DN10015_c0_g1_i2	CBF-FtLi.1	0.0359994	undirected	NA	NA
cluster8998-TRINITY_DN15195_c0_g1_i2	CBF-FtLi.1	0.0348717	undirected	NA	NA
cluster948-TRINITY_DN15158_c0_g1_i8	CBF-FtLi.1	0.0267836	undirected	NA	NA
cluster14375-TRINITY_DN15164_c0_g1_i5	CBF-FtLi.1	0.0228433	undirected	NA	NA
cluster14852-TRINITY_DN15164_c0_g1_i6	CBF-FtLi.1	0.0236488	undirected	NA	NA
cluster6803-TRINITY_DN15164_c0_g1_i8	CBF-FtLi.1	0.0359661	undirected	NA	NA
cluster59214-TRINITY_DN15178_c0_g1_i1	CBF-FtLi.1	0.0238475	undirected	NA	NA
cluster59216-TRINITY_DN15107_c0_g1_i3	CBF-FtLi.1	0.0342378	undirected	NA	NA
cluster59220-TRINITY_DN15161_c0_g1_i1	CBF-FtLi.1	0.0333422	undirected	NA	NA
cluster59221-TRINITY_DN15161_c0_g2_i1	CBF-FtLi.1	0.0367984	undirected	NA	NA
cluster59231-TRINITY_DN8357_c0_g1_i1	CBF-FtLi.1	0.0359793	undirected	NA	NA
cluster9753-TRINITY_DN8388_c0_g1_i2	CBF-FtLi.1	0.0277556	undirected	NA	NA
cluster8147-TRINITY_DN8327_c0_g1_i3	CBF-FtLi.1	0.02234	undirected	NA	NA
cluster13791-TRINITY_DN8350_c0_g1_i2	CBF-FtLi.1	0.0368773	undirected	NA	NA
cluster24529-TRINITY_DN8307_c0_g1_i2	CBF-FtLi.1	0.0394336	undirected	NA	NA
cluster59307-TRINITY_DN8351_c0_g1_i4	CBF-FtLi.1	0.0346	undirected	NA	NA
cluster25372-TRINITY_DN8316_c0_g1_i1	CBF-FtLi.1	0.0405832	undirected	NA	NA
cluster10126-TRINITY_DN8336_c0_g2_i4	CBF-FtLi.1	0.0428069	undirected	NA	NA
cluster59362-TRINITY_DN8323_c0_g1_i2	CBF-FtLi.1	0.0260676	undirected	NA	NA
cluster59368-TRINITY_DN8397_c0_g1_i1	CBF-FtLi.1	0.0375066	undirected	NA	NA
cluster59370-TRINITY_DN8397_c1_g1_i1	CBF-FtLi.1	0.0339762	undirected	NA	NA
cluster59384-TRINITY_DN63281_c0_g2_i1	CBF-FtLi.1	0.0352521	undirected	NA	NA
cluster59389-TRINITY_DN63213_c0_g1_i1	CBF-FtLi.1	0.0216885	undirected	NA	NA
cluster59404-TRINITY_DN63230_c0_g1_i1	CBF-FtLi.1	0.0235933	undirected	NA	NA
cluster59409-TRINITY_DN63223_c0_g1_i1	CBF-FtLi.1	0.0324243	undirected	NA	NA
cluster59412-TRINITY_DN63226_c0_g1_i1	CBF-FtLi.1	0.0207559	undirected	NA	NA
cluster20588-TRINITY_DN68165_c0_g1_i1	CBF-FtLi.1	0.0270856	undirected	NA	NA
cluster21425-TRINITY_DN44878_c0_g1_i2	CBF-FtLi.1	0.0211471	undirected	NA	NA
cluster59672-TRINITY_DN23965_c0_g1_i1	CBF-FtLi.1	0.0335041	undirected	NA	NA
cluster59690-TRINITY_DN23977_c0_g1_i1	CBF-FtLi.1	0.0250037	undirected	NA	NA
cluster59704-TRINITY_DN23967_c0_g1_i1	CBF-FtLi.1	0.0298204	undirected	NA	NA
cluster22914-TRINITY_DN23933_c0_g1_i2	CBF-FtLi.1	0.0257522	undirected	NA	NA
cluster59743-TRINITY_DN23923_c0_g1_i1	CBF-FtLi.1	0.0282088	undirected	NA	NA
cluster13291-TRINITY_DN7423_c0_g1_i2	CBF-FtLi.1	0.0301659	undirected	NA	NA
cluster59753-TRINITY_DN7423_c0_g1_i3	CBF-FtLi.1	0.0349187	undirected	NA	NA
cluster59754-TRINITY_DN7423_c0_g1_i5	CBF-FtLi.1	0.0313644	undirected	NA	NA
cluster59766-TRINITY_DN7462_c0_g1_i2	CBF-FtLi.1	0.0316215	undirected	NA	NA
cluster10223-TRINITY_DN7488_c0_g1_i16	CBF-FtLi.1	0.0320954	undirected	NA	NA
cluster5351-TRINITY_DN7488_c0_g1_i7	CBF-FtLi.1	0.0334153	undirected	NA	NA
cluster4562-TRINITY_DN7408_c0_g1_i5	CBF-FtLi.1	0.0281856	undirected	NA	NA
cluster59800-TRINITY_DN7433_c0_g1_i2	CBF-FtLi.1	0.033607	undirected	NA	NA
cluster13918-TRINITY_DN7402_c0_g1_i3	CBF-FtLi.1	0.0281311	undirected	NA	NA
cluster4660-TRINITY_DN7437_c0_g1_i4	CBF-FtLi.1	0.0379663	undirected	NA	NA
cluster59817-TRINITY_DN7436_c0_g1_i14	CBF-FtLi.1	0.0246599	undirected	NA	NA
cluster15200-TRINITY_DN7436_c0_g1_i18	CBF-FtLi.1	0.0294805	undirected	NA	NA
cluster7129-TRINITY_DN7461_c0_g1_i1	CBF-FtLi.1	0.0338744	undirected	NA	NA
cluster20800-TRINITY_DN7474_c0_g1_i1	CBF-FtLi.1	0.0365439	undirected	NA	NA
cluster59875-TRINITY_DN7463_c0_g1_i1	CBF-FtLi.1	0.0251642	undirected	NA	NA
cluster59881-TRINITY_DN7443_c0_g1_i1	CBF-FtLi.1	0.0381464	undirected	NA	NA
cluster59884-TRINITY_DN7449_c1_g4_i1	CBF-FtLi.1	0.0324739	undirected	NA	NA
cluster3130-TRINITY_DN4331_c0_g1_i5	CBF-FtLi.1	0.0250872	undirected	NA	NA
cluster21493-TRINITY_DN4388_c0_g1_i2	CBF-FtLi.1	0.0392316	undirected	NA	NA
cluster17270-TRINITY_DN4373_c0_g1_i1	CBF-FtLi.1	0.0281687	undirected	NA	NA
cluster176-TRINITY_DN4396_c0_g1_i1	CBF-FtLi.1	0.0338242	undirected	NA	NA
cluster4430-TRINITY_DN4363_c0_g1_i11	CBF-FtLi.1	0.0245264	undirected	NA	NA
cluster23279-TRINITY_DN4338_c0_g1_i2	CBF-FtLi.1	0.0347351	undirected	NA	NA
cluster1988-TRINITY_DN4314_c0_g1_i2	CBF-FtLi.1	0.0373867	undirected	NA	NA
cluster7280-TRINITY_DN4322_c0_g1_i8	CBF-FtLi.1	0.0260699	undirected	NA	NA
cluster24161-TRINITY_DN4351_c0_g1_i2	CBF-FtLi.1	0.0311281	undirected	NA	NA
cluster4775-TRINITY_DN4386_c0_g2_i10	CBF-FtLi.1	0.0227791	undirected	NA	NA
cluster59983-TRINITY_DN4369_c0_g1_i25	CBF-FtLi.1	0.0240829	undirected	NA	NA
cluster59988-TRINITY_DN4369_c0_g1_i42	CBF-FtLi.1	0.0341171	undirected	NA	NA
cluster59992-TRINITY_DN4369_c0_g2_i1	CBF-FtLi.1	0.0327913	undirected	NA	NA
cluster59997-TRINITY_DN4399_c0_g1_i1	CBF-FtLi.1	0.0262307	undirected	NA	NA
cluster60002-TRINITY_DN4315_c1_g1_i4	CBF-FtLi.1	0.0291221	undirected	NA	NA
cluster60015-TRINITY_DN4313_c0_g1_i11	CBF-FtLi.1	0.0322658	undirected	NA	NA
cluster60016-TRINITY_DN4313_c0_g1_i14	CBF-FtLi.1	0.0290973	undirected	NA	NA
cluster60017-TRINITY_DN4313_c0_g1_i18	CBF-FtLi.1	0.0377949	undirected	NA	NA
cluster20926-TRINITY_DN4313_c0_g1_i19	CBF-FtLi.1	0.0359156	undirected	NA	NA
cluster231-TRINITY_DN4368_c0_g1_i2	CBF-FtLi.1	0.033057	undirected	NA	NA
cluster20300-TRINITY_DN4327_c0_g1_i2	CBF-FtLi.1	0.0222516	undirected	NA	NA
cluster60055-TRINITY_DN4319_c0_g1_i1	CBF-FtLi.1	0.0307646	undirected	NA	NA
cluster60056-TRINITY_DN4319_c0_g1_i3	CBF-FtLi.1	0.0308223	undirected	NA	NA
cluster60057-TRINITY_DN4319_c0_g1_i5	CBF-FtLi.1	0.0289853	undirected	NA	NA
cluster1973-TRINITY_DN4310_c0_g1_i5	CBF-FtLi.1	0.0244563	undirected	NA	NA
cluster8668-TRINITY_DN4357_c0_g1_i3	CBF-FtLi.1	0.0335306	undirected	NA	NA
cluster8734-TRINITY_DN4305_c0_g1_i5	CBF-FtLi.1	0.0371807	undirected	NA	NA
cluster17149-TRINITY_DN4364_c0_g1_i1	CBF-FtLi.1	0.0332783	undirected	NA	NA
cluster60085-TRINITY_DN54225_c0_g1_i1	CBF-FtLi.1	0.0322031	undirected	NA	NA
cluster23960-TRINITY_DN27902_c0_g1_i1	CBF-FtLi.1	0.0309697	undirected	NA	NA
cluster60186-TRINITY_DN27902_c1_g1_i1	CBF-FtLi.1	0.0416792	undirected	NA	NA
cluster60227-TRINITY_DN27993_c0_g2_i1	CBF-FtLi.1	0.0226288	undirected	NA	NA
cluster60229-TRINITY_DN27971_c0_g1_i1	CBF-FtLi.1	0.0306944	undirected	NA	NA
cluster23366-TRINITY_DN48597_c0_g1_i1	CBF-FtLi.1	0.0320258	undirected	NA	NA
cluster60355-TRINITY_DN48522_c0_g1_i1	CBF-FtLi.1	0.0323901	undirected	NA	NA
cluster20493-TRINITY_DN13942_c0_g1_i1	CBF-FtLi.1	0.0276512	undirected	NA	NA
cluster60460-TRINITY_DN13942_c0_g1_i2	CBF-FtLi.1	0.034459	undirected	NA	NA
cluster60486-TRINITY_DN13926_c0_g1_i1	CBF-FtLi.1	0.0328301	undirected	NA	NA
cluster8051-TRINITY_DN13917_c0_g1_i1	CBF-FtLi.1	0.0234022	undirected	NA	NA
cluster60560-TRINITY_DN59478_c0_g1_i1	CBF-FtLi.1	0.0200761	undirected	NA	NA
cluster60561-TRINITY_DN59416_c0_g1_i1	CBF-FtLi.1	0.0280524	undirected	NA	NA
cluster19890-TRINITY_DN53848_c0_g1_i1	CBF-FtLi.1	0.0292416	undirected	NA	NA
cluster60657-TRINITY_DN53848_c0_g1_i4	CBF-FtLi.1	0.0285602	undirected	NA	NA
cluster60679-TRINITY_DN1992_c0_g1_i16	CBF-FtLi.1	0.0277279	undirected	NA	NA
cluster10975-TRINITY_DN1992_c0_g1_i2	CBF-FtLi.1	0.0311995	undirected	NA	NA
cluster60682-TRINITY_DN1992_c0_g1_i23	CBF-FtLi.1	0.0391259	undirected	NA	NA
cluster60684-TRINITY_DN1992_c1_g1_i1	CBF-FtLi.1	0.0384347	undirected	NA	NA
cluster60686-TRINITY_DN1962_c0_g1_i1	CBF-FtLi.1	0.0300666	undirected	NA	NA
cluster60687-TRINITY_DN1962_c0_g1_i3	CBF-FtLi.1	0.0200975	undirected	NA	NA
cluster3366-TRINITY_DN1962_c1_g1_i26	CBF-FtLi.1	0.0236897	undirected	NA	NA
cluster4183-TRINITY_DN1962_c1_g1_i6	CBF-FtLi.1	0.0238231	undirected	NA	NA
cluster5273-TRINITY_DN1962_c1_g1_i7	CBF-FtLi.1	0.0239547	undirected	NA	NA
cluster60690-TRINITY_DN1908_c0_g2_i1	CBF-FtLi.1	0.0240532	undirected	NA	NA
cluster18885-TRINITY_DN1968_c0_g1_i9	CBF-FtLi.1	0.0283717	undirected	NA	NA
cluster60706-TRINITY_DN1920_c0_g1_i37	CBF-FtLi.1	0.0340548	undirected	NA	NA
cluster60707-TRINITY_DN1920_c0_g1_i5	CBF-FtLi.1	0.0293464	undirected	NA	NA
cluster2941-TRINITY_DN1957_c0_g1_i2	CBF-FtLi.1	0.0205109	undirected	NA	NA
cluster60746-TRINITY_DN1972_c0_g1_i13	CBF-FtLi.1	0.0338821	undirected	NA	NA
cluster60748-TRINITY_DN1972_c0_g2_i1	CBF-FtLi.1	0.0265347	undirected	NA	NA
cluster60750-TRINITY_DN1951_c0_g1_i5	CBF-FtLi.1	0.0241714	undirected	NA	NA
cluster20376-TRINITY_DN1936_c0_g1_i2	CBF-FtLi.1	0.0350121	undirected	NA	NA
cluster12971-TRINITY_DN1966_c0_g1_i3	CBF-FtLi.1	0.0302783	undirected	NA	NA
cluster19184-TRINITY_DN1927_c0_g1_i2	CBF-FtLi.1	0.0375199	undirected	NA	NA
cluster60786-TRINITY_DN1927_c0_g1_i3	CBF-FtLi.1	0.0327126	undirected	NA	NA
cluster18324-TRINITY_DN1911_c0_g1_i2	CBF-FtLi.1	0.0229294	undirected	NA	NA
cluster13992-TRINITY_DN1918_c0_g1_i4	CBF-FtLi.1	0.0256582	undirected	NA	NA
cluster14960-TRINITY_DN1926_c0_g1_i1	CBF-FtLi.1	0.0337193	undirected	NA	NA
cluster24031-TRINITY_DN1901_c0_g2_i2	CBF-FtLi.1	0.0296759	undirected	NA	NA
cluster10784-TRINITY_DN1901_c1_g2_i3	CBF-FtLi.1	0.0212916	undirected	NA	NA
cluster4285-TRINITY_DN1959_c0_g1_i5	CBF-FtLi.1	0.0248038	undirected	NA	NA
cluster60881-TRINITY_DN1944_c0_g1_i2	CBF-FtLi.1	0.0226684	undirected	NA	NA
cluster4869-TRINITY_DN2128_c0_g1_i2	CBF-FtLi.1	0.0330049	undirected	NA	NA
cluster60904-TRINITY_DN2128_c0_g1_i3	CBF-FtLi.1	0.0276305	undirected	NA	NA
cluster60907-TRINITY_DN2128_c0_g1_i7	CBF-FtLi.1	0.0269007	undirected	NA	NA
cluster22364-TRINITY_DN2137_c0_g1_i11	CBF-FtLi.1	0.0334902	undirected	NA	NA
cluster23566-TRINITY_DN2137_c0_g1_i15	CBF-FtLi.1	0.0307104	undirected	NA	NA
cluster5827-TRINITY_DN2137_c0_g1_i9	CBF-FtLi.1	0.023713	undirected	NA	NA
cluster4523-TRINITY_DN2100_c0_g1_i15	CBF-FtLi.1	0.0302174	undirected	NA	NA
cluster13158-TRINITY_DN2100_c0_g1_i17	CBF-FtLi.1	0.0286312	undirected	NA	NA
cluster16166-TRINITY_DN2100_c0_g1_i21	CBF-FtLi.1	0.0297569	undirected	NA	NA
cluster22250-TRINITY_DN2100_c1_g1_i16	CBF-FtLi.1	0.030589	undirected	NA	NA
cluster61014-TRINITY_DN2100_c1_g1_i21	CBF-FtLi.1	0.0322893	undirected	NA	NA
cluster61017-TRINITY_DN2100_c1_g1_i4	CBF-FtLi.1	0.0241247	undirected	NA	NA
cluster12481-TRINITY_DN2100_c1_g1_i6	CBF-FtLi.1	0.03184	undirected	NA	NA
cluster14384-TRINITY_DN2154_c0_g1_i11	CBF-FtLi.1	0.037896	undirected	NA	NA
cluster61020-TRINITY_DN2154_c0_g1_i6	CBF-FtLi.1	0.0299001	undirected	NA	NA
cluster5588-TRINITY_DN2122_c0_g1_i2	CBF-FtLi.1	0.0387852	undirected	NA	NA
cluster61022-TRINITY_DN2122_c0_g2_i1	CBF-FtLi.1	0.0237479	undirected	NA	NA
cluster19008-TRINITY_DN2118_c0_g1_i2	CBF-FtLi.1	0.0280335	undirected	NA	NA
cluster3778-TRINITY_DN2193_c0_g1_i4	CBF-FtLi.1	0.0360217	undirected	NA	NA
cluster13004-TRINITY_DN2105_c0_g1_i4	CBF-FtLi.1	0.030156	undirected	NA	NA
cluster6839-TRINITY_DN2164_c0_g1_i2	CBF-FtLi.1	0.0262761	undirected	NA	NA
cluster61052-TRINITY_DN2159_c0_g1_i2	CBF-FtLi.1	0.0321942	undirected	NA	NA
cluster10331-TRINITY_DN2184_c0_g1_i7	CBF-FtLi.1	0.0240665	undirected	NA	NA
cluster61068-TRINITY_DN2183_c0_g2_i1	CBF-FtLi.1	0.0289691	undirected	NA	NA
cluster61071-TRINITY_DN2140_c0_g1_i13	CBF-FtLi.1	0.022077	undirected	NA	NA
cluster61072-TRINITY_DN2140_c0_g1_i6	CBF-FtLi.1	0.0329297	undirected	NA	NA
cluster15091-TRINITY_DN2168_c0_g1_i1	CBF-FtLi.1	0.0226838	undirected	NA	NA
cluster3545-TRINITY_DN2196_c0_g1_i12	CBF-FtLi.1	0.0315262	undirected	NA	NA
cluster4312-TRINITY_DN2196_c0_g1_i3	CBF-FtLi.1	0.032319	undirected	NA	NA
cluster61126-TRINITY_DN51991_c0_g1_i10	CBF-FtLi.1	0.040121	undirected	NA	NA
cluster61127-TRINITY_DN51991_c0_g1_i2	CBF-FtLi.1	0.030134	undirected	NA	NA
cluster61128-TRINITY_DN51991_c0_g1_i4	CBF-FtLi.1	0.037804	undirected	NA	NA
cluster17756-TRINITY_DN51908_c0_g1_i22	CBF-FtLi.1	0.0368977	undirected	NA	NA
cluster61169-TRINITY_DN51908_c0_g2_i1	CBF-FtLi.1	0.0318651	undirected	NA	NA
cluster61221-TRINITY_DN69191_c0_g1_i1	CBF-FtLi.1	0.0293286	undirected	NA	NA
cluster4724-TRINITY_DN60351_c0_g1_i4	CBF-FtLi.1	0.0359169	undirected	NA	NA
cluster2994-TRINITY_DN60382_c0_g1_i16	CBF-FtLi.1	0.0366236	undirected	NA	NA
cluster15776-TRINITY_DN354_c0_g1_i10	CBF-FtLi.1	0.0205466	undirected	NA	NA
cluster61333-TRINITY_DN354_c0_g1_i3	CBF-FtLi.1	0.0337517	undirected	NA	NA
cluster16888-TRINITY_DN364_c0_g1_i1	CBF-FtLi.1	0.0363311	undirected	NA	NA
cluster61358-TRINITY_DN305_c0_g2_i1	CBF-FtLi.1	0.0325256	undirected	NA	NA
cluster15666-TRINITY_DN316_c0_g1_i1	CBF-FtLi.1	0.0216896	undirected	NA	NA
cluster61361-TRINITY_DN324_c0_g1_i2	CBF-FtLi.1	0.0321215	undirected	NA	NA
cluster61376-TRINITY_DN329_c0_g1_i1	CBF-FtLi.1	0.0236998	undirected	NA	NA
cluster61395-TRINITY_DN302_c0_g2_i1	CBF-FtLi.1	0.0252419	undirected	NA	NA
cluster61419-TRINITY_DN328_c1_g1_i1	CBF-FtLi.1	0.0240244	undirected	NA	NA
cluster6833-TRINITY_DN391_c0_g1_i7	CBF-FtLi.1	0.0363097	undirected	NA	NA
cluster6660-TRINITY_DN391_c0_g2_i2	CBF-FtLi.1	0.027431	undirected	NA	NA
cluster61428-TRINITY_DN342_c1_g1_i1	CBF-FtLi.1	0.0296912	undirected	NA	NA
cluster8575-TRINITY_DN342_c1_g3_i3	CBF-FtLi.1	0.0320533	undirected	NA	NA
cluster61452-TRINITY_DN350_c0_g1_i15	CBF-FtLi.1	0.02631	undirected	NA	NA
cluster61453-TRINITY_DN350_c0_g1_i6	CBF-FtLi.1	0.0326863	undirected	NA	NA
cluster61457-TRINITY_DN392_c0_g3_i1	CBF-FtLi.1	0.0300511	undirected	NA	NA
cluster61459-TRINITY_DN392_c0_g5_i1	CBF-FtLi.1	0.0354489	undirected	NA	NA
cluster5233-TRINITY_DN318_c0_g1_i1	CBF-FtLi.1	0.0248152	undirected	NA	NA
cluster61467-TRINITY_DN363_c0_g1_i1	CBF-FtLi.1	0.0296501	undirected	NA	NA
cluster61471-TRINITY_DN323_c0_g1_i63	CBF-FtLi.1	0.0254452	undirected	NA	NA
cluster61473-TRINITY_DN321_c0_g1_i1	CBF-FtLi.1	0.0313963	undirected	NA	NA
cluster61499-TRINITY_DN358_c0_g1_i1	CBF-FtLi.1	0.0264453	undirected	NA	NA
cluster61565-TRINITY_DN53091_c0_g1_i1	CBF-FtLi.1	0.0395295	undirected	NA	NA
cluster61597-TRINITY_DN53066_c0_g1_i1	CBF-FtLi.1	0.0227254	undirected	NA	NA
cluster12248-TRINITY_DN72872_c0_g1_i7	CBF-FtLi.1	0.0294805	undirected	NA	NA
cluster61654-TRINITY_DN72809_c0_g1_i1	CBF-FtLi.1	0.0215635	undirected	NA	NA
cluster61803-TRINITY_DN41855_c0_g1_i1	CBF-FtLi.1	0.034556	undirected	NA	NA
cluster61913-TRINITY_DN79845_c0_g1_i1	CBF-FtLi.1	0.0277504	undirected	NA	NA
cluster61919-TRINITY_DN79868_c0_g1_i1	CBF-FtLi.1	0.0320119	undirected	NA	NA
cluster61927-TRINITY_DN79881_c0_g1_i1	CBF-FtLi.1	0.0380717	undirected	NA	NA
cluster61956-TRINITY_DN79869_c0_g1_i1	CBF-FtLi.1	0.0214488	undirected	NA	NA
cluster61985-TRINITY_DN79824_c0_g1_i1	CBF-FtLi.1	0.0286707	undirected	NA	NA
cluster61987-TRINITY_DN79849_c0_g1_i1	CBF-FtLi.1	0.0349848	undirected	NA	NA
cluster10199-TRINITY_DN13186_c0_g1_i3	CBF-FtLi.1	0.0370534	undirected	NA	NA
cluster17595-TRINITY_DN13164_c0_g1_i2	CBF-FtLi.1	0.0315969	undirected	NA	NA
cluster18870-TRINITY_DN13111_c0_g1_i2	CBF-FtLi.1	0.0318851	undirected	NA	NA
cluster62094-TRINITY_DN13137_c0_g1_i2	CBF-FtLi.1	0.0286775	undirected	NA	NA
cluster62145-TRINITY_DN6463_c0_g1_i1	CBF-FtLi.1	0.0351619	undirected	NA	NA
cluster23505-TRINITY_DN6468_c0_g1_i10	CBF-FtLi.1	0.0336591	undirected	NA	NA
cluster62152-TRINITY_DN6468_c0_g1_i4	CBF-FtLi.1	0.0286737	undirected	NA	NA
cluster13669-TRINITY_DN6428_c0_g1_i2	CBF-FtLi.1	0.0330785	undirected	NA	NA
cluster2899-TRINITY_DN6480_c0_g1_i6	CBF-FtLi.1	0.0309733	undirected	NA	NA
cluster62217-TRINITY_DN6456_c0_g1_i1	CBF-FtLi.1	0.0221949	undirected	NA	NA
cluster62218-TRINITY_DN6466_c0_g1_i3	CBF-FtLi.1	0.0248848	undirected	NA	NA
cluster10317-TRINITY_DN6476_c1_g1_i2	CBF-FtLi.1	0.0216201	undirected	NA	NA
cluster10305-TRINITY_DN74743_c0_g1_i1	CBF-FtLi.1	0.0289301	undirected	NA	NA
cluster730-TRINITY_DN74786_c0_g1_i6	CBF-FtLi.1	0.0264285	undirected	NA	NA
cluster62266-TRINITY_DN74786_c2_g1_i1	CBF-FtLi.1	0.0403736	undirected	NA	NA
cluster62278-TRINITY_DN74764_c0_g1_i1	CBF-FtLi.1	0.0330758	undirected	NA	NA
cluster62304-TRINITY_DN74773_c0_g1_i4	CBF-FtLi.1	0.0354708	undirected	NA	NA
cluster62321-TRINITY_DN3437_c0_g1_i1	CBF-FtLi.1	0.0341624	undirected	NA	NA
cluster62333-TRINITY_DN3420_c1_g2_i1	CBF-FtLi.1	0.0276924	undirected	NA	NA
cluster14569-TRINITY_DN3462_c0_g1_i9	CBF-FtLi.1	0.0200145	undirected	NA	NA
cluster2755-TRINITY_DN3439_c0_g1_i2	CBF-FtLi.1	0.0298588	undirected	NA	NA
cluster62354-TRINITY_DN3468_c0_g1_i1	CBF-FtLi.1	0.0349288	undirected	NA	NA
cluster62355-TRINITY_DN3421_c0_g1_i2	CBF-FtLi.1	0.0285412	undirected	NA	NA
cluster3073-TRINITY_DN3459_c0_g1_i2	CBF-FtLi.1	0.0355415	undirected	NA	NA
cluster11741-TRINITY_DN3492_c0_g1_i6	CBF-FtLi.1	0.0328316	undirected	NA	NA
cluster15232-TRINITY_DN3499_c0_g1_i3	CBF-FtLi.1	0.0250494	undirected	NA	NA
cluster9964-TRINITY_DN3482_c0_g1_i1	CBF-FtLi.1	0.0359191	undirected	NA	NA
cluster62383-TRINITY_DN3482_c0_g2_i1	CBF-FtLi.1	0.0333488	undirected	NA	NA
cluster23413-TRINITY_DN3433_c0_g1_i1	CBF-FtLi.1	0.0382105	undirected	NA	NA
cluster62390-TRINITY_DN3432_c0_g1_i25	CBF-FtLi.1	0.0253822	undirected	NA	NA
cluster62391-TRINITY_DN3432_c0_g1_i7	CBF-FtLi.1	0.0393806	undirected	NA	NA
cluster18938-TRINITY_DN3435_c0_g1_i2	CBF-FtLi.1	0.0368309	undirected	NA	NA
cluster62447-TRINITY_DN3470_c0_g1_i1	CBF-FtLi.1	0.0339649	undirected	NA	NA
cluster62461-TRINITY_DN3476_c0_g1_i4	CBF-FtLi.1	0.0365046	undirected	NA	NA
cluster12857-TRINITY_DN3497_c0_g1_i5	CBF-FtLi.1	0.0235181	undirected	NA	NA
cluster13719-TRINITY_DN3467_c0_g1_i18	CBF-FtLi.1	0.0311631	undirected	NA	NA
cluster62474-TRINITY_DN3467_c0_g1_i35	CBF-FtLi.1	0.0242838	undirected	NA	NA
cluster19596-TRINITY_DN16626_c0_g1_i1	CBF-FtLi.1	0.0326256	undirected	NA	NA
cluster62500-TRINITY_DN16670_c0_g2_i2	CBF-FtLi.1	0.0280128	undirected	NA	NA
cluster62541-TRINITY_DN16627_c0_g1_i1	CBF-FtLi.1	0.0254636	undirected	NA	NA
cluster62557-TRINITY_DN16658_c0_g1_i1	CBF-FtLi.1	0.0341061	undirected	NA	NA
cluster62571-TRINITY_DN16666_c0_g1_i2	CBF-FtLi.1	0.0324472	undirected	NA	NA
cluster22641-TRINITY_DN16666_c0_g1_i3	CBF-FtLi.1	0.0213776	undirected	NA	NA
cluster62641-TRINITY_DN43457_c0_g1_i1	CBF-FtLi.1	0.0396988	undirected	NA	NA
cluster62661-TRINITY_DN43452_c0_g1_i1	CBF-FtLi.1	0.0221477	undirected	NA	NA
cluster14312-TRINITY_DN43439_c0_g1_i1	CBF-FtLi.1	0.0234971	undirected	NA	NA
cluster62736-TRINITY_DN28420_c0_g1_i1	CBF-FtLi.1	0.0330058	undirected	NA	NA
cluster62742-TRINITY_DN28459_c0_g1_i1	CBF-FtLi.1	0.0330438	undirected	NA	NA
cluster62771-TRINITY_DN31311_c1_g1_i1	CBF-FtLi.1	0.0320988	undirected	NA	NA
cluster62812-TRINITY_DN31397_c0_g2_i1	CBF-FtLi.1	0.0243086	undirected	NA	NA
cluster17992-TRINITY_DN31349_c0_g1_i2	CBF-FtLi.1	0.0291084	undirected	NA	NA
cluster62867-TRINITY_DN14503_c0_g1_i1	CBF-FtLi.1	0.0386929	undirected	NA	NA
cluster62895-TRINITY_DN14517_c0_g1_i1	CBF-FtLi.1	0.0244588	undirected	NA	NA
cluster18972-TRINITY_DN14530_c0_g1_i2	CBF-FtLi.1	0.0208354	undirected	NA	NA
cluster62947-TRINITY_DN14505_c0_g1_i1	CBF-FtLi.1	0.0217984	undirected	NA	NA
CBF-FtLi.1	cluster1083-TRINITY_DN14545_c0_g2_i18	0.0261381	undirected	NA	NA
CBF-FtLi.1	cluster22049-TRINITY_DN12374_c0_g1_i2	0.0376966	undirected	NA	NA
CBF-FtLi.1	cluster18572-TRINITY_DN12398_c0_g2_i1	0.0254926	undirected	NA	NA
CBF-FtLi.1	cluster6639-TRINITY_DN12368_c0_g2_i1	0.0260898	undirected	NA	NA
CBF-FtLi.1	cluster4014-TRINITY_DN12329_c0_g1_i3	0.0209115	undirected	NA	NA
CBF-FtLi.1	cluster16323-TRINITY_DN12366_c0_g1_i1	0.0245349	undirected	NA	NA
CBF-FtLi.1	cluster24207-TRINITY_DN12384_c0_g1_i1	0.0338796	undirected	NA	NA
CBF-FtLi.1	cluster63047-TRINITY_DN12302_c0_g1_i3	0.0351518	undirected	NA	NA
CBF-FtLi.1	cluster63049-TRINITY_DN12306_c0_g1_i6	0.0354195	undirected	NA	NA
CBF-FtLi.1	cluster23469-TRINITY_DN12340_c0_g1_i2	0.0344737	undirected	NA	NA
CBF-FtLi.1	cluster63081-TRINITY_DN12383_c0_g1_i1	0.0251107	undirected	NA	NA
CBF-FtLi.1	cluster63093-TRINITY_DN12307_c0_g1_i1	0.0286489	undirected	NA	NA
CBF-FtLi.1	cluster63097-TRINITY_DN14804_c0_g1_i1	0.0306668	undirected	NA	NA
CBF-FtLi.1	cluster15003-TRINITY_DN14818_c0_g1_i2	0.0283022	undirected	NA	NA
CBF-FtLi.1	cluster63140-TRINITY_DN14893_c0_g2_i1	0.0314898	undirected	NA	NA
CBF-FtLi.1	cluster63179-TRINITY_DN14853_c0_g1_i1	0.0307651	undirected	NA	NA
CBF-FtLi.1	cluster63189-TRINITY_DN14810_c0_g1_i1	0.0390007	undirected	NA	NA
CBF-FtLi.1	cluster17517-TRINITY_DN14802_c1_g1_i1	0.0277032	undirected	NA	NA
CBF-FtLi.1	cluster13196-TRINITY_DN14820_c0_g1_i3	0.0252202	undirected	NA	NA
CBF-FtLi.1	cluster63213-TRINITY_DN14895_c0_g1_i1	0.0212961	undirected	NA	NA
CBF-FtLi.1	cluster63229-TRINITY_DN22853_c0_g1_i1	0.0432039	undirected	NA	NA
CBF-FtLi.1	cluster63235-TRINITY_DN22896_c0_g1_i1	0.0217109	undirected	NA	NA
CBF-FtLi.1	cluster63239-TRINITY_DN22804_c0_g1_i1	0.0214976	undirected	NA	NA
CBF-FtLi.1	cluster63254-TRINITY_DN22871_c0_g1_i1	0.033064	undirected	NA	NA
CBF-FtLi.1	cluster63338-TRINITY_DN19798_c0_g1_i1	0.033157	undirected	NA	NA
CBF-FtLi.1	cluster63369-TRINITY_DN19770_c0_g1_i1	0.0344965	undirected	NA	NA
CBF-FtLi.1	cluster13599-TRINITY_DN19775_c0_g1_i2	0.0296438	undirected	NA	NA
CBF-FtLi.1	cluster19224-TRINITY_DN67290_c0_g1_i2	0.0313736	undirected	NA	NA
CBF-FtLi.1	cluster63511-TRINITY_DN34320_c0_g1_i7	0.0291138	undirected	NA	NA
CBF-FtLi.1	cluster19190-TRINITY_DN34385_c0_g2_i1	0.0320097	undirected	NA	NA
CBF-FtLi.1	cluster63606-TRINITY_DN41140_c0_g1_i1	0.0245175	undirected	NA	NA
CBF-FtLi.1	cluster63652-TRINITY_DN41153_c0_g1_i1	0.0368793	undirected	NA	NA
CBF-FtLi.1	cluster63668-TRINITY_DN41109_c0_g1_i1	0.0326945	undirected	NA	NA
CBF-FtLi.1	cluster5626-TRINITY_DN24107_c0_g1_i8	0.0289935	undirected	NA	NA
CBF-FtLi.1	cluster14931-TRINITY_DN24107_c0_g1_i9	0.0244977	undirected	NA	NA
CBF-FtLi.1	cluster63739-TRINITY_DN24107_c1_g1_i1	0.0224826	undirected	NA	NA
CBF-FtLi.1	cluster63758-TRINITY_DN24150_c0_g1_i2	0.030992	undirected	NA	NA
CBF-FtLi.1	cluster63776-TRINITY_DN24162_c0_g2_i1	0.0359805	undirected	NA	NA
CBF-FtLi.1	cluster10165-TRINITY_DN66474_c0_g1_i5	0.0416192	undirected	NA	NA
CBF-FtLi.1	cluster63891-TRINITY_DN56163_c0_g2_i1	0.0377141	undirected	NA	NA
CBF-FtLi.1	cluster63911-TRINITY_DN56105_c0_g1_i1	0.0392926	undirected	NA	NA
CBF-FtLi.1	cluster63919-TRINITY_DN56126_c0_g1_i1	0.0219083	undirected	NA	NA
CBF-FtLi.1	cluster63926-TRINITY_DN56167_c0_g1_i1	0.0338852	undirected	NA	NA
CBF-FtLi.1	cluster63936-TRINITY_DN56103_c0_g3_i2	0.0345564	undirected	NA	NA
CBF-FtLi.1	cluster18381-TRINITY_DN32495_c0_g1_i1	0.037645	undirected	NA	NA
CBF-FtLi.1	cluster5479-TRINITY_DN14297_c0_g1_i2	0.0273833	undirected	NA	NA
CBF-FtLi.1	cluster64043-TRINITY_DN14288_c0_g1_i1	0.0305052	undirected	NA	NA
CBF-FtLi.1	cluster64049-TRINITY_DN14278_c0_g1_i1	0.0338703	undirected	NA	NA
CBF-FtLi.1	cluster8080-TRINITY_DN14299_c0_g1_i4	0.0307209	undirected	NA	NA
CBF-FtLi.1	cluster21706-TRINITY_DN14292_c0_g2_i2	0.0333846	undirected	NA	NA
CBF-FtLi.1	cluster64081-TRINITY_DN14287_c0_g1_i1	0.0229777	undirected	NA	NA
CBF-FtLi.1	cluster64113-TRINITY_DN14204_c0_g1_i1	0.0313786	undirected	NA	NA
CBF-FtLi.1	cluster64119-TRINITY_DN14277_c0_g2_i1	0.0275761	undirected	NA	NA
CBF-FtLi.1	cluster64131-TRINITY_DN14291_c0_g1_i2	0.0365873	undirected	NA	NA
CBF-FtLi.1	cluster23875-TRINITY_DN74317_c0_g1_i3	0.0296913	undirected	NA	NA
CBF-FtLi.1	cluster64219-TRINITY_DN4708_c0_g1_i25	0.0332298	undirected	NA	NA
CBF-FtLi.1	cluster64221-TRINITY_DN4740_c0_g1_i1	0.0232772	undirected	NA	NA
CBF-FtLi.1	cluster17788-TRINITY_DN4770_c0_g2_i2	0.0311025	undirected	NA	NA
CBF-FtLi.1	cluster64244-TRINITY_DN4770_c0_g3_i1	0.0379788	undirected	NA	NA
CBF-FtLi.1	cluster9452-TRINITY_DN4774_c0_g1_i3	0.0231467	undirected	NA	NA
CBF-FtLi.1	cluster475-TRINITY_DN4736_c0_g1_i3	0.0375863	undirected	NA	NA
CBF-FtLi.1	cluster64302-TRINITY_DN4783_c0_g3_i3	0.0305252	undirected	NA	NA
CBF-FtLi.1	cluster64306-TRINITY_DN4773_c0_g1_i1	0.0373949	undirected	NA	NA
CBF-FtLi.1	cluster64310-TRINITY_DN4741_c0_g2_i1	0.0200135	undirected	NA	NA
CBF-FtLi.1	cluster64312-TRINITY_DN4702_c0_g1_i14	0.020606	undirected	NA	NA
CBF-FtLi.1	cluster64315-TRINITY_DN4701_c0_g1_i1	0.0368778	undirected	NA	NA
CBF-FtLi.1	cluster64316-TRINITY_DN4701_c0_g1_i10	0.0258086	undirected	NA	NA
CBF-FtLi.1	cluster64318-TRINITY_DN4701_c0_g1_i19	0.0360197	undirected	NA	NA
CBF-FtLi.1	cluster64319-TRINITY_DN4701_c0_g1_i2	0.0376991	undirected	NA	NA
CBF-FtLi.1	cluster64324-TRINITY_DN4701_c0_g1_i36	0.0362446	undirected	NA	NA
CBF-FtLi.1	cluster64327-TRINITY_DN4701_c0_g1_i8	0.0371107	undirected	NA	NA
CBF-FtLi.1	cluster64359-TRINITY_DN4727_c0_g1_i6	0.023074	undirected	NA	NA
CBF-FtLi.1	cluster2947-TRINITY_DN4706_c0_g1_i16	0.0299375	undirected	NA	NA
CBF-FtLi.1	cluster64400-TRINITY_DN4706_c0_g1_i18	0.0210752	undirected	NA	NA
CBF-FtLi.1	cluster64401-TRINITY_DN4706_c0_g1_i7	0.0261922	undirected	NA	NA
CBF-FtLi.1	cluster64452-TRINITY_DN61635_c0_g1_i1	0.0255543	undirected	NA	NA
CBF-FtLi.1	cluster15609-TRINITY_DN61665_c0_g1_i4	0.0295907	undirected	NA	NA
CBF-FtLi.1	cluster64498-TRINITY_DN37456_c0_g1_i1	0.0260113	undirected	NA	NA
CBF-FtLi.1	cluster64513-TRINITY_DN37481_c0_g1_i1	0.0364436	undirected	NA	NA
CBF-FtLi.1	cluster64572-TRINITY_DN37416_c0_g1_i1	0.0334654	undirected	NA	NA
CBF-FtLi.1	cluster7636-TRINITY_DN44391_c0_g1_i2	0.0371328	undirected	NA	NA
CBF-FtLi.1	cluster64602-TRINITY_DN44300_c1_g1_i1	0.0261494	undirected	NA	NA
CBF-FtLi.1	cluster64612-TRINITY_DN44327_c0_g2_i1	0.0304311	undirected	NA	NA
CBF-FtLi.1	cluster1877-TRINITY_DN62223_c0_g2_i2	0.0322436	undirected	NA	NA
CBF-FtLi.1	cluster64825-TRINITY_DN80018_c0_g1_i1	0.0389789	undirected	NA	NA
CBF-FtLi.1	cluster64862-TRINITY_DN80066_c0_g1_i1	0.0225603	undirected	NA	NA
CBF-FtLi.1	cluster64887-TRINITY_DN80022_c0_g1_i1	0.0346487	undirected	NA	NA
CBF-FtLi.1	cluster7090-TRINITY_DN73641_c0_g1_i2	0.0411336	undirected	NA	NA
CBF-FtLi.1	cluster64939-TRINITY_DN73641_c2_g1_i1	0.0346711	undirected	NA	NA
CBF-FtLi.1	cluster5736-TRINITY_DN70385_c0_g2_i3	0.026286	undirected	NA	NA
CBF-FtLi.1	cluster65066-TRINITY_DN74104_c0_g1_i1	0.0321277	undirected	NA	NA
CBF-FtLi.1	cluster16606-TRINITY_DN9574_c0_g1_i8	0.0379651	undirected	NA	NA
CBF-FtLi.1	cluster18492-TRINITY_DN9528_c0_g1_i2	0.0360446	undirected	NA	NA
CBF-FtLi.1	cluster23269-TRINITY_DN9548_c0_g1_i4	0.027044	undirected	NA	NA
CBF-FtLi.1	cluster65124-TRINITY_DN9571_c0_g1_i1	0.0366995	undirected	NA	NA
CBF-FtLi.1	cluster65144-TRINITY_DN9589_c0_g1_i1	0.0215226	undirected	NA	NA
CBF-FtLi.1	cluster20186-TRINITY_DN9589_c0_g2_i3	0.0234143	undirected	NA	NA
CBF-FtLi.1	cluster65145-TRINITY_DN9519_c0_g1_i1	0.0328238	undirected	NA	NA
CBF-FtLi.1	cluster65151-TRINITY_DN9555_c0_g1_i1	0.037524	undirected	NA	NA
CBF-FtLi.1	cluster65167-TRINITY_DN9579_c0_g1_i1	0.036522	undirected	NA	NA
CBF-FtLi.1	cluster19061-TRINITY_DN9579_c1_g1_i1	0.0368383	undirected	NA	NA
CBF-FtLi.1	cluster23943-TRINITY_DN9517_c0_g1_i2	0.03245	undirected	NA	NA
CBF-FtLi.1	cluster22436-TRINITY_DN9576_c0_g1_i1	0.0276901	undirected	NA	NA
CBF-FtLi.1	cluster10222-TRINITY_DN9518_c0_g1_i24	0.0203892	undirected	NA	NA
CBF-FtLi.1	cluster65206-TRINITY_DN9592_c0_g1_i1	0.0313591	undirected	NA	NA
CBF-FtLi.1	cluster65222-TRINITY_DN9585_c0_g1_i1	0.0369507	undirected	NA	NA
CBF-FtLi.1	cluster65223-TRINITY_DN9585_c0_g2_i1	0.0362699	undirected	NA	NA
CBF-FtLi.1	cluster18833-TRINITY_DN9590_c0_g1_i2	0.0355671	undirected	NA	NA
CBF-FtLi.1	cluster65231-TRINITY_DN5704_c0_g1_i2	0.0317879	undirected	NA	NA
CBF-FtLi.1	cluster65235-TRINITY_DN5731_c0_g1_i6	0.0282608	undirected	NA	NA
CBF-FtLi.1	cluster21286-TRINITY_DN5738_c0_g1_i4	0.0284584	undirected	NA	NA
CBF-FtLi.1	cluster65304-TRINITY_DN5771_c0_g1_i1	0.0227319	undirected	NA	NA
CBF-FtLi.1	cluster11551-TRINITY_DN5754_c0_g1_i1	0.0328085	undirected	NA	NA
CBF-FtLi.1	cluster65305-TRINITY_DN5757_c0_g1_i1	0.0366423	undirected	NA	NA
CBF-FtLi.1	cluster16697-TRINITY_DN5729_c0_g1_i1	0.0355011	undirected	NA	NA
CBF-FtLi.1	cluster22003-TRINITY_DN5796_c0_g1_i2	0.0323006	undirected	NA	NA
CBF-FtLi.1	cluster65366-TRINITY_DN5795_c0_g1_i1	0.0331887	undirected	NA	NA
CBF-FtLi.1	cluster522-TRINITY_DN5703_c0_g1_i11	0.0333452	undirected	NA	NA
CBF-FtLi.1	cluster65375-TRINITY_DN5710_c0_g1_i1	0.0314169	undirected	NA	NA
CBF-FtLi.1	cluster65396-TRINITY_DN5778_c0_g1_i1	0.0246925	undirected	NA	NA
CBF-FtLi.1	cluster22895-TRINITY_DN39037_c0_g1_i17	0.0321662	undirected	NA	NA
CBF-FtLi.1	cluster24554-TRINITY_DN49445_c0_g1_i1	0.0325149	undirected	NA	NA
CBF-FtLi.1	cluster65641-TRINITY_DN38656_c0_g1_i3	0.0301999	undirected	NA	NA
CBF-FtLi.1	cluster65651-TRINITY_DN38646_c0_g1_i1	0.0295618	undirected	NA	NA
CBF-FtLi.1	cluster65672-TRINITY_DN38645_c0_g1_i1	0.0403625	undirected	NA	NA
CBF-FtLi.1	cluster65697-TRINITY_DN38637_c0_g2_i2	0.0332006	undirected	NA	NA
CBF-FtLi.1	cluster65712-TRINITY_DN38653_c0_g1_i1	0.0335038	undirected	NA	NA
CBF-FtLi.1	cluster65749-TRINITY_DN27893_c0_g1_i1	0.0368091	undirected	NA	NA
[truncated: 586,868+ more rows]
