# Supplementary material for: RNA-seq analysis reveals key genes associated with seed germination of Fritillaria taipaiensis P.Y.Li by cold stratification
Source: Front Plant Sci. 2022 Sep 28;13:1021572. doi: 10.3389/fpls.2022.1021572 (PMC9555243; doi:10.3389/fpls.2022.1021572)
Supplement: Supplementary file 10 [file Table_9.xlsx]

## Sheet: Sheet1
node_name	MCC	DMNC	MNC	Degree	EPC	BottleNeck	EcCentricity	Closeness	Radiality	Betweenness	Stress	ClusteringCoefficient
ICE1-FtLi.3	6209	0.01616	1063	1306	550.759	70	0.3146	3351.83	3.70791	976718	600743966	0.00265
ICE1-FtLi.14	4814	0.01446	1005	1275	541.529	27	0.3146	3316.5	3.68423	874665	564669282	0.00226
ICE1-FtLi.5	4751	0.01411	965	1300	567.975	55	0.3146	3274.5	3.63654	774094	653386140	0.00198
GID1-FtLi.12	4227	0.01536	939	1174	541.466	300	0.3146	3192	3.59817	580241	452191852	0.00252
EXPA-FtLi.9	3638	0.01407	911	1269	541.957	11	0.3146	3207.67	3.58301	709982	629239622	0.00188
ICE1-FtLi.6	3613	0.01657	779	1060	521.379	30	0.3146	3101.17	3.54811	539940	472772694	0.00243
EXPA-FtLi.13	3613	0.01532	811	1184	530.11	6	0.3146	3165.67	3.57006	623305	545161558	0.00193
ICE1-FtLi.18	3546	0.01796	767	1035	521.66	17	0.3146	3113	3.56722	544471	427546838	0.00269
EXPA-FtLi.4	3180	0.01306	800	1192	552.095	7	0.3146	3113.67	3.51827	547897	561192972	0.00158
GID1-FtLi.14	3145	0.01307	773	1276	551.538	391	0.3146	3142.17	3.51874	648791	648948298	0.00131
ICE1-FtLi.17	3043	0.01597	677	1040	504.826	7	0.3146	3086.83	3.54085	545526	439389114	0.00192
ICE1-FtLi.21	2868	0.01736	631	899	482.617	10	0.3146	2985.33	3.48922	381638	319735664	0.00247
GID1-FtLi.1	2764	0.01358	754	1164	519.828	267	0.3146	3093.67	3.50816	547218	546755516	0.00156
ICE1-FtLi.9	2749	0.01644	669	1008	505.136	27	0.3146	3061.33	3.5268	475560	406850978	0.00206
EXPB-FtLi.1	2736	0.01386	772	1260	546.376	9	0.3146	3152	3.53311	656431	666581706	0.00142
ARF-FtLi.3	2667	0.01281	697	1296	567.533	92	0.3146	3141.83	3.51211	680579	694907114	0.00104
EXPA-FtLi.2	2653	0.01409	721	1132	526.84	32	0.3146	3087	3.51195	514271	489275054	0.00159
GOS1-FtLi.14	2599	0.0144	651	1152	524.244	18	0.3146	3105.67	3.52332	671380	611968268	0.00132
cluster68118-TRINITY_DN84240_c0_g1_i1	2561	0.02931	519	602	361.56	25	0.3146	3077.83	3.67065	597520	124504150	0.00669
GOS1-FtLi.13	2534	0.01384	669	1303	556.449	22	0.3146	3200	3.56501	957560	831806726	0.00104
EXPA-FtLi.1	2522	0.01339	757	1179	531.119	29	0.3146	3121.83	3.53011	575901	533579580	0.00151
GOS1-FtLi.5	2488	0.01662	610	942	447.381	33	0.3146	3071.17	3.55696	787128	507628332	0.00204
ICE1-FtLi.11	2463	0.01439	642	1173	520.387	57	0.3146	3115.83	3.52632	809331	767867464	0.00124
GOS1-FtLi.8	2398	0.01464	653	1103	515.445	9	0.3146	3075.67	3.51038	569615	505348930	0.00147
ARF-FtLi.2	2310	0.0143	609	1047	515.552	43	0.3146	3017.17	3.47264	468077	442318716	0.00142
ARF-FtLi.10	2242	0.01403	583	1167	538.041	16	0.3146	3021	3.43837	565912	696641590	0.00104
ICE1-FtLi.8	2053	0.01852	484	819	450.565	13	0.3146	2854.83	3.39084	340879	347979290	0.00203
SAUR-FtLi.2	2003	0.01389	590	1167	527.251	66	0.3146	3059	3.47437	645303	651283786	0.00105
GID1-FtLi.15	1999	0.01446	588	1111	504.408	238	0.3146	3036.67	3.4709	606475	561250712	0.0012
KAO-FtLi.6	1946	0.01507	491	1241	546.749	82	0.3146	3070	3.46143	707347	750322432	0.00074
GID1-FtLi.5	1885	0.01612	483	978	481.653	149	0.3146	2922.67	3.4049	454821	509185310	0.00123
KAO-FtLi.10	1833	0.01546	516	1085	516.652	39	0.23595	2980.58	3.4259	547556	602399610	0.00107
GA3ox-FtLi.6	1818	0.01583	471	1181	529.594	62	0.23595	3031.92	3.44421	793020	835347800	0.0008
GID1-FtLi.2	1783	0.01472	413	1372	550.661	608	0.3146	3051.17	3.40221	685094	931674784	0.00044
SAUR-FtLi.5	1689	0.01518	395	1296	553.315	27	0.3146	3002.83	3.38042	654322	837307008	0.00047
GOS1-FtLi.10	1673	0.01632	356	1319	564.173	6	0.3146	3013.83	3.38358	645132	881497446	0.00041
PIN-FtLi.9	1668	0.01655	418	1140	529.97	18	0.3146	3002.5	3.42937	756852	826192384	0.00073
ICE1-FtLi.22	1613	0.01939	432	737	439.87	5	0.3146	2833.67	3.39668	275609	236823452	0.00216
KAO-FtLi.9	1574	0.01735	326	1250	561.708	20	0.23595	2969.92	3.36368	536059	693015046	0.00042
EXPA-FtLi.11	1561	0.01648	351	1212	563.561	7	0.3146	2956.17	3.36273	570423	760997158	0.00048
GA3ox-FtLi.2	1555	0.0207	288	1215	535.077	30	0.23595	2973.42	3.37805	638323	687531248	0.00043
KAO-FtLi.11	1548	0.01746	366	1054	491.877	17	0.3146	2923.67	3.38184	503189	526718518	0.00072
ICE1-FtLi.15	1530	0.01694	471	815	459.688	9	0.23595	2869.42	3.40584	330049	297487832	0.00179
PIN-FtLi.8	1465	0.01861	295	1172	519.847	9	0.3146	2932.33	3.35279	635667	774238326	0.00043
KAO-FtLi.7	1449	0.01806	308	1143	532.887	16	0.23595	2901.58	3.33273	427002	515348286	0.00047
GID1-FtLi.10	1448	0.01901	286	1164	529.356	248	0.3146	2923.67	3.3471	582569	780722712	0.00042
EXPB-FtLi.2	1414	0.01658	348	1068	518.983	3	0.23595	2875.25	3.33147	412290	552543328	0.00061
GA3ox-FtLi.7	1378	0.01861	295	1085	509.595	38	0.23595	2880.75	3.33131	579235	729473980	0.0005
AUX1-FtLi.5	1338	0.03187	136	1204	525.329	23	0.3146	2889.17	3.30178	593245	857876606	0.00019
GA3ox-FtLi.5	1334	0.02205	309	889	454.13	33	0.23595	2792.92	3.30999	538281	581951004	0.00096
GOS1-FtLi.7	1327	0	1	1327	561.623	4	0.3146	2895.33	3.26878	624583	1012279978	0
CYP707A-FtLi.1	1262	0	1	1262	546.063	22	0.3146	2852	3.24825	539338	861532374	0
SAUR-FtLi.6	1245	0.02226	228	1019	472.285	19	0.3146	2845.83	3.31915	526613	680426876	0.00044
ICE1-FtLi.4	1196	0.02076	252	946	465.118	32	0.3146	2810.83	3.30905	444826	564263368	0.00056
ICE1-FtLi.2	1171	0	1	1171	533.254	38	0.23595	2790.83	3.21888	581548	1064855732	0
GID1-FtLi.11	1141	0.0191	284	859	475.8	66	0.3146	2730.67	3.26057	282148	372015146	0.00077
GA20ox-FtLi.1	1108	0	1	1108	522.367	133	0.23595	2748.83	3.19899	436097	723440230	0
ARF-FtLi.8	1047	0	1	1047	508.62	10	0.23595	2708.17	3.17972	399740	649728532	0
GOS1-FtLi.6	1029	0	1	1029	494.358	7	0.23595	2696.42	3.17435	473414	821283718	0
PIN-FtLi.1	1025	0.02624	180	847	434.236	47	0.3146	2734.83	3.26831	440644	521783246	0.0005
GA3ox-FtLi.3	992	0.02225	265	671	373.334	19	0.23595	2730.08	3.31931	350009	305547012	0.0013
ICE1-FtLi.19	973	0.02673	201	734	391.914	7	0.23595	2661.42	3.23436	371505	446193414	0.00082
KO-FtLi.5	928	0	1	928	461.057	20	0.23595	2629.08	3.14246	403540	664347434	0
PIN-FtLi.4	891	0	1	891	462.097	17	0.23595	2604.17	3.13046	277918	437330326	0
WOX-FtLi.7	872	0	1	872	443.07	3	0.23595	2591.5	3.12446	324193	537258974	0
KAO-FtLi.5	869	0.0274	209	532	316.942	34	0.3146	2662.33	3.2991	291657	230301304	0.00171
GID1-FtLi.3	868	0	1	868	428.376	143	0.23595	2589.08	3.12351	434497	816893380	0
GA3ox-FtLi.9	866	0	1	866	469.369	21	0.23595	2587.75	3.12288	326348	569840204	0
GA2ox-FtLi.6	845	0	1	845	467.186	12	0.23595	2573.75	3.11625	241166	410265188	0
ARF-FtLi.7	830	0	1	830	478.236	6	0.23595	2563.75	3.11151	235443	377524692	0
CYP707A-FtLi.3	826	0.03914	101	727	378.61	23	0.23595	2576.75	3.15635	395897	610994386	0.00038
GOS1-FtLi.12	825	0.0273	170	657	345.719	8	0.23595	2636.42	3.23499	339689	409243068	0.00078
GA3ox-FtLi.1	796	0.02847	160	638	334.415	16	0.23595	2610.92	3.21683	287181	335046010	0.00078
AUX1-FtLi.7	787	0	1	787	401.851	9	0.23595	2535.08	3.09793	375032	676429510	0
ICE1-FtLi.7	780	0.0336	126	656	354.131	10	0.23595	2548.5	3.15193	272613	347323668	0.00058
GA3ox-FtLi.4	779	0.02657	206	529	304.206	33	0.23595	2638.42	3.27731	342044	286526110	0.00163
GA3ox-FtLi.8	750	0.02962	181	523	268.657	26	0.23595	2555.08	3.20025	257900	271505542	0.00149
GOS1-FtLi.2	718	0.03786	106	614	345.101	7	0.23595	2558.08	3.17435	322257	413624180	0.00056
PIN-FtLi.6	711	0	1	711	419.783	8	0.23595	2484.17	3.07361	224900	385591318	0
WOX-FtLi.5	688	0	1	688	373.342	5	0.23595	2468.83	3.06635	219633	359697510	0
ARF-FtLi.4	638	0	1	638	358.098	17	0.23595	2435.75	3.05087	193229	324773694	0
GID1-FtLi.9	615	0.03622	113	504	307.684	41	0.3146	2512.33	3.16583	221108	257550178	0.00088
AUX1-FtLi.6	614	0	1	614	319.112	8	0.23595	2419.5	3.04298	271354	478146098	0
PP2C	592	0	1	592	379.886	1	0.23595	2405.08	3.03635	124548	193707412	0
GOS1-FtLi.3	586	0.04054	96	492	315.108	3	0.23595	2478.42	3.13741	180664	216911410	0.00079
AVP-FtLi.3	557	0	1	557	331.373	4	0.23595	2381.25	3.02466	220790	391006290	0
TAA1-FtLi.2	515	0	1	515	330.578	8	0.23595	2353.75	3.01203	146538	255215090	0
WOX-FtLi.8	512	0	1	512	290.06	9	0.23595	2351.5	3.01077	201558	337463490	0
LEA-FtLi.3	490	0	1	490	259.784	13	0.23595	2336.58	3.0035	182262	326097714	0
AUX1-FtLi.2	452	0	1	452	293.857	9	0.23595	2311.5	2.99182	94064.1	143294542	0
GA20ox-FtLi.2	450	0	1	450	245.568	36	0.23595	2310.42	2.9915	175764	290923076	0
YUC-FtLi.2	450	0	1	450	280.93	21	0.23595	2309.92	2.99087	144312	247654998	0
ARF-FtLi.5	407	0	1	407	269.574	12	0.23595	2281.75	2.97792	92545.8	155410130	0
SAUR-FtLi.12	406	0.04143	93	315	235.647	4	0.3146	2398.83	3.11798	76287.3	74419422	0.00186
EXPA-FtLi.8	395	0	1	395	242.565	3	0.23595	2273.5	2.97382	136582	238180578	0
SAUR-FtLi.8	381	0	1	381	224.046	9	0.23595	2264.17	2.96939	120048	191789374	0
YUC-FtLi.1	367	0	1	367	255.832	8	0.23595	2255.08	2.96529	66730.9	92797296	0
GID1-FtLi.7	312	0	1	312	189.42	33	0.23595	2217.92	2.94729	112954	181109480	0
PIN-FtLi.2	304	0	1	304	174.162	18	0.23595	2212.58	2.94476	93054.7	150544418	0
SAUR-FtLi.7	267	0	1	267	190.657	7	0.23595	2188.17	2.93339	55541.3	101380978	0
KO-FtLi.6	260	0	1	260	153.415	8	0.23595	2183.25	2.93087	70350.4	98429310	0
GOS1-FtLi.1	225	0	1	225	160.784	10	0.23595	2160.17	2.92013	60259.7	65107110	0
GID1-FtLi.6	211	0	1	211	135.31	20	0.23595	2150.83	2.91571	40160	56823614	0
ARF-FtLi.6	204	0	1	204	153.284	7	0.18876	2145.9	2.91286	22688.1	38913244	0
ICE1-FtLi.10	166	0	1	166	100.853	5	0.23595	2120.58	2.90118	65165.8	52948154	0
CBF-FtLi.1	114	0	1	114	99.429	2	0.23595	2086.17	2.88507	16048.3	11507826	0
GA2ox-FtLi.5	105	0	1	105	85.899	3	0.18876	2079.65	2.88128	3668.67	5674834	0
cluster79752-TRINITY_DN41971_c0_g1_i1	79	0.28101	13	34	151.602	1	0.23595	2904.92	3.67333	2492.43	11538506	0.05169
cluster100295-TRINITY_DN1674_c0_g2_i1	76	0.34989	8	37	153.763	1	0.23595	2922.75	3.68897	3917.89	18916008	0.03754
cluster44454-TRINITY_DN80287_c0_g1_i1	76	0.15412	19	35	144.245	1	0.23595	2927.25	3.69639	3399.36	16927578	0.04874
KAO-FtLi.3	71	0	1	71	41.762	8	0.23595	2056.75	2.87055	28842.5	11988788	0
cluster86880-TRINITY_DN866_c0_g1_i23	71	0.37904	8	37	157.563	1	0.23595	2912.08	3.67791	3846.14	16260702	0.03904
cluster448-TRINITY_DN4534_c0_g1_i14	70	0.33413	9	35	168.512	1	0.23595	2898	3.66133	2238.11	13866960	0.03866
cluster45468-TRINITY_DN4253_c1_g3_i1	67	0.32929	7	41	163.014	1	0.23595	2925.08	3.69102	3832.7	19661162	0.02927
cluster64319-TRINITY_DN4701_c0_g1_i2	66	0.4082	8	32	142.656	1	0.23595	2889.25	3.6547	2090.39	10489994	0.04637
cluster37114-TRINITY_DN1315_c0_g1_i13	65	0.32073	8	38	155.234	1	0.23595	2910.75	3.67681	3178.36	16070474	0.03556
cluster38883-TRINITY_DN5284_c0_g2_i1	64	0.35915	10	28	139.514	1	0.23595	2854.58	3.61507	1407.67	7828226	0.06085
cluster99211-TRINITY_DN20759_c0_g1_i1	63	0.34989	8	31	130.825	1	0.23595	2898.5	3.66686	1947.61	11789806	0.04516
cluster103327-TRINITY_DN7847_c0_g1_i1	60	0.26242	8	35	157.762	1	0.23595	2914.5	3.68312	2761.67	15298440	0.04034
cluster100533-TRINITY_DN83580_c0_g1_i1	60	0.37904	8	33	154.299	1	0.23595	2901.58	3.66481	2572.75	14436532	0.03788
cluster80071-TRINITY_DN48346_c0_g1_i1	60	0.33413	9	31	141.424	1	0.23595	2894.58	3.66133	1894.11	11358552	0.04516
cluster42511-TRINITY_DN82134_c0_g1_i1	60	0.40246	7	33	137.374	1	0.23595	2907.08	3.67428	2888.71	14594846	0.03598
cluster6130-TRINITY_DN36034_c0_g1_i7	59	0.34989	8	32	127.891	1	0.23595	2912.75	3.68012	3015	15068934	0.03629
cluster71931-TRINITY_DN81368_c0_g1_i1	59	0.32073	8	35	147.528	1	0.23595	2920.33	3.68849	3207.75	15523486	0.03866
cluster23758-TRINITY_DN22759_c0_g1_i2	59	0.37904	8	31	144.214	1	0.23595	2890.75	3.65754	2165.85	11701306	0.04086
cluster85945-TRINITY_DN80947_c0_g1_i1	58	0.34989	8	32	127.969	1	0.23595	2903.67	3.66844	2482.54	14060710	0.03629
cluster22110-TRINITY_DN5887_c0_g2_i1	58	0.32073	8	37	156.54	1	0.23595	2921.92	3.68912	3250.91	18171318	0.02553
cluster60017-TRINITY_DN4313_c0_g1_i18	58	0.42794	6	35	155.111	1	0.23595	2913.33	3.68091	3222.93	16298312	0.03025
cluster47719-TRINITY_DN731_c0_g1_i1	58	0.2927	7	39	182.859	1	0.23595	2938.08	3.70523	4203.59	22816080	0.02834
cluster23852-TRINITY_DN8489_c0_g1_i4	58	0.2927	7	36	164.84	1	0.23595	2912.92	3.67981	3012.51	14779156	0.03492
cluster71430-TRINITY_DN3558_c0_g1_i4	57	0.38896	5	37	153.433	1	0.23595	2929.25	3.69939	3229.28	16928676	0.03303
cluster13791-TRINITY_DN8350_c0_g1_i2	57	0.40246	7	33	144.326	1	0.23595	2911.92	3.67981	2286.43	14412848	0.03598
cluster1461-TRINITY_DN2267_c0_g1_i5	57	0.24879	12	28	120.866	1	0.23595	2894.25	3.66291	1927.97	9140014	0.05291
cluster32422-TRINITY_DN82280_c0_g1_i1	57	0.34989	8	34	150.205	1	0.23595	2900.92	3.66654	2441.16	14227910	0.03209
cluster28733-TRINITY_DN10136_c0_g2_i1	57	0.43905	7	28	138.594	1	0.23595	2889.58	3.65612	1594.39	10063882	0.05026
cluster9634-TRINITY_DN5652_c0_g1_i3	56	0.37904	8	31	127.919	1	0.23595	2902.67	3.67081	2309.72	12875656	0.03871
cluster80917-TRINITY_DN16162_c0_g1_i1	56	0.43905	7	32	136.097	1	0.23595	2885.92	3.64933	2555.29	11442348	0.03427
cluster932-TRINITY_DN6857_c0_g1_i6	56	0.40246	7	28	126.187	1	0.23595	2879.67	3.64459	1801.13	9360402	0.05556
cluster44548-TRINITY_DN55317_c0_g1_i1	56	0.32073	8	32	172.393	1	0.23595	2901.42	3.67065	2310.45	13007662	0.03629
cluster22540-TRINITY_DN1371_c0_g1_i19	56	0.36588	7	28	109.785	1	0.23595	2890.58	3.66023	1586.76	9503384	0.04762
cluster93197-TRINITY_DN422_c0_g3_i1	55	0.32929	7	35	129.978	1	0.23595	2905.17	3.6697	3663.89	14854940	0.02857
cluster1309-TRINITY_DN32044_c0_g1_i8	55	0.36588	7	32	143.855	1	0.23595	2886.17	3.65154	1820.79	10543478	0.04234
cluster86863-TRINITY_DN887_c1_g1_i1	55	0.37904	8	28	119.373	1	0.23595	2873.67	3.6378	1634.44	9330116	0.04762
cluster41428-TRINITY_DN26404_c0_g1_i1	55	0.32073	8	29	119.884	1	0.23595	2876.17	3.64223	2062.71	9632916	0.04187
cluster88076-TRINITY_DN8513_c1_g1_i1	54	0.26242	8	36	144.687	1	0.23595	2929.08	3.69781	3554.69	18161104	0.02857
cluster85093-TRINITY_DN81649_c0_g1_i1	54	0.36588	7	26	134.618	1	0.23595	2879.5	3.64586	1329.43	7724396	0.06462
cluster84368-TRINITY_DN3004_c0_g1_i17	54	0.38039	6	27	111.641	1	0.23595	2886.17	3.65281	1529.72	9298738	0.05128
cluster15585-TRINITY_DN7136_c0_g1_i3	54	0.42794	6	30	142.851	1	0.23595	2891.75	3.65502	2093.49	11960920	0.04138
cluster22846-TRINITY_DN7184_c0_g1_i2	54	0.32073	8	31	143.49	1	0.23595	2912.33	3.68028	2463.6	14125194	0.04086
cluster51477-TRINITY_DN4894_c0_g2_i1	54	0.16605	13	39	165.896	1	0.23595	2943.67	3.71328	4360.27	22065994	0.02699
cluster48984-TRINITY_DN26893_c0_g1_i1	54	0.21953	7	38	160.934	1	0.23595	2925.83	3.69197	4018.01	19332548	0.02703
cluster83158-TRINITY_DN30790_c0_g1_i1	53	0.40246	7	29	121.963	1	0.23595	2864.25	3.62675	1663.3	8291012	0.0468
cluster59800-TRINITY_DN7433_c0_g1_i2	53	0.28529	6	42	182.04	1	0.23595	2954.58	3.72386	5297.8	27803182	0.02207
cluster57122-TRINITY_DN27331_c0_g1_i1	53	0.29157	8	36	164.296	1	0.23595	2923.67	3.69118	4304.26	18668396	0.02698
cluster34868-TRINITY_DN79650_c0_g1_i1	53	0.38896	5	36	162.621	1	0.23595	2924.75	3.69402	3227.64	18519958	0.02222
cluster26151-TRINITY_DN83963_c0_g1_i1	53	0.31026	9	34	154.364	1	0.23595	2909.67	3.67665	2635.23	14629144	0.03209
cluster105676-TRINITY_DN44192_c0_g1_i1	52	0.38039	6	33	156.235	1	0.23595	2923.08	3.6926	2894.93	15931874	0.02841
cluster19533-TRINITY_DN5418_c0_g1_i12	52	0.25938	10	30	131.138	1	0.23595	2883.92	3.65249	2165.86	9789028	0.03678
cluster70687-TRINITY_DN582_c0_g1_i2	52	0.36588	7	30	154.538	1	0.23595	2884.17	3.64681	1592.01	10321586	0.03908
cluster23549-TRINITY_DN10497_c0_g1_i3	52	0.40246	7	29	130.854	1	0.23595	2887.17	3.65344	1736.44	9498632	0.0468
cluster59368-TRINITY_DN8397_c0_g1_i1	52	0.32073	8	33	161.741	1	0.23595	2913.08	3.68139	2713.37	15139338	0.03409
cluster6583-TRINITY_DN2936_c0_g1_i3	51	0.33284	6	37	150.41	1	0.23595	2928.58	3.69733	4216.72	19285710	0.02252
cluster85370-TRINITY_DN79269_c0_g1_i1	51	0.28529	6	32	150.57	1	0.23595	2910.42	3.67696	2430.18	14656564	0.03629
cluster22454-TRINITY_DN16777_c0_g1_i2	51	0.31026	9	31	143.618	1	0.23595	2893.17	3.65912	1882.4	11677844	0.03656
cluster8581-TRINITY_DN10086_c0_g1_i5	51	0.20489	12	31	133.278	1	0.23595	2907.92	3.67728	2502.71	12134494	0.04086
cluster10143-TRINITY_DN4546_c0_g1_i5	51	0.45378	5	33	142.312	1	0.23595	2905.75	3.67318	2236.68	14030650	0.0322
cluster50080-TRINITY_DN1280_c0_g1_i1	51	0.15381	17	30	126.664	1	0.23595	2902.17	3.6727	2415.98	10914530	0.04368
cluster102019-TRINITY_DN1563_c0_g1_i10	50	0.36588	7	31	138.884	1	0.23595	2910.58	3.6817	2266.67	12372224	0.03871
cluster84322-TRINITY_DN3091_c0_g1_i2	50	0.38039	6	35	158.225	1	0.23595	2909.5	3.6757	2853.08	15999740	0.02689
cluster2723-TRINITY_DN1026_c0_g1_i12	50	0.21953	7	34	146.316	1	0.23595	2920.17	3.68897	2968.26	15766028	0.0303
cluster54524-TRINITY_DN11022_c0_g1_i1	50	0.29929	10	24	108.609	1	0.23595	2852.42	3.62075	1085.58	5965168	0.06522
cluster45655-TRINITY_DN46917_c0_g1_i1	50	0.38039	6	34	147.107	1	0.23595	2901.5	3.66702	2482.17	14466836	0.02852
cluster30644-TRINITY_DN2064_c0_g1_i6	50	0.32073	8	34	153.803	1	0.23595	2911.25	3.6787	3252.41	16200926	0.02674
cluster27004-TRINITY_DN2487_c0_g1_i1	50	0.38039	6	27	126.95	1	0.23595	2859.17	3.61917	1235.13	7828852	0.05698
cluster19876-TRINITY_DN20916_c0_g1_i9	49	0.2927	7	33	139.236	1	0.23595	2922.58	3.69244	3275.87	17445600	0.02841
cluster50996-TRINITY_DN1755_c0_g1_i5	49	0.2927	7	34	153.307	1	0.23595	2917.83	3.68533	2910.44	16797884	0.0303
cluster46856-TRINITY_DN33402_c0_g1_i1	49	0.38896	5	37	156.35	1	0.23595	2926.83	3.69512	3496.14	19653466	0.02102
cluster14429-TRINITY_DN56988_c0_g1_i1	49	0.20362	11	31	130.745	1	0.23595	2909.75	3.68186	2072.53	12434512	0.04086
cluster37228-TRINITY_DN1371_c0_g1_i4	49	0.18665	11	32	141.859	1	0.23595	2902.25	3.67254	2448.67	11504378	0.04032
cluster23045-TRINITY_DN15821_c0_g1_i1	49	0.29157	8	31	145.896	1	0.23595	2914.67	3.6847	2414.88	13834080	0.03441
cluster26645-TRINITY_DN59553_c0_g1_i1	49	0.43905	7	26	124.309	1	0.23595	2865.25	3.62975	1290.22	7800132	0.05538
cluster23592-TRINITY_DN10657_c0_g1_i1	48	0.42794	6	29	132.581	2	0.23595	2874.25	3.64033	1830.69	8353038	0.0468
cluster93658-TRINITY_DN7349_c0_g1_i1	48	0.25931	5	35	148.376	1	0.23595	2917.92	3.68802	3120.07	16753462	0.02689
cluster83210-TRINITY_DN27645_c0_g1_i1	48	0.36588	7	33	133.637	1	0.23595	2919.75	3.69054	3319.67	15316100	0.02462
cluster21324-TRINITY_DN50227_c0_g1_i1	48	0.33284	6	32	158.186	1	0.23595	2909.5	3.6776	2124.42	13740398	0.03427
cluster76751-TRINITY_DN41472_c0_g1_i9	48	0.36588	7	31	131.502	1	0.23595	2897.92	3.66481	1900.72	11453282	0.03871
cluster62145-TRINITY_DN6463_c0_g1_i1	48	0.28529	6	32	153.903	1	0.23595	2895.92	3.66023	2559.43	13120914	0.03226
cluster6833-TRINITY_DN391_c0_g1_i7	48	0.2927	7	31	145.505	1	0.23595	2886.33	3.65154	1959.64	11147830	0.03871
cluster20011-TRINITY_DN6826_c0_g1_i2	48	0.42794	6	30	125.113	1	0.23595	2873.5	3.63717	1843.35	10398290	0.03908
cluster57896-TRINITY_DN83839_c0_g1_i1	48	0.38896	5	36	171.798	1	0.23595	2931.83	3.70191	3484.52	19037424	0.01905
cluster6052-TRINITY_DN1708_c0_g3_i3	48	0.31026	9	29	131.332	1	0.23595	2900.58	3.66749	2809.98	12868462	0.03448
cluster50961-TRINITY_DN1787_c0_g1_i1	48	0.43905	7	25	122.784	1	0.23595	2862.42	3.62786	1533.64	8097588	0.04333
cluster46402-TRINITY_DN1166_c0_g2_i2	48	0.23866	9	36	156.298	1	0.23595	2913.08	3.67949	3097.95	16921372	0.02222
cluster32450-TRINITY_DN82260_c0_g1_i1	48	0.32413	5	29	132.847	1	0.23595	2882.83	3.64823	1579.49	9150004	0.04926
cluster8773-TRINITY_DN16581_c0_g1_i10	48	0.20362	11	31	143.969	1	0.23595	2910.17	3.68186	2437.19	12372092	0.03441
cluster28013-TRINITY_DN16032_c0_g1_i1	48	0.32929	7	28	133.3	1	0.23595	2862.75	3.62549	1863.71	8159130	0.04762
cluster106497-TRINITY_DN2352_c0_g1_i11	47	0.42794	6	28	129.391	1	0.23595	2886.5	3.65296	1965.51	11380886	0.03439
cluster22421-TRINITY_DN70517_c0_g1_i2	47	0.36588	7	26	128.89	1	0.23595	2887.33	3.6566	1488.33	9034398	0.04923
cluster69328-TRINITY_DN1869_c0_g1_i16	47	0.38039	6	30	133.871	1	0.23595	2904.08	3.66923	3099.88	14070528	0.03448
cluster2219-TRINITY_DN1829_c0_g1_i1	47	0.33284	6	26	121.211	1	0.23595	2875.92	3.64523	1834.94	7580620	0.04923
cluster67994-TRINITY_DN1491_c0_g2_i1	47	0.32929	7	31	134.696	1	0.23595	2900.75	3.66796	2204.24	12545314	0.03656
cluster65916-TRINITY_DN16461_c0_g1_i1	47	0.36588	7	26	121.861	1	0.23595	2862.42	3.62833	1284.61	7545768	0.05231
cluster62742-TRINITY_DN28459_c0_g1_i1	47	0.23775	6	33	140.348	1	0.23595	2900.25	3.66749	2096.25	13291798	0.0303
cluster23366-TRINITY_DN48597_c0_g1_i1	47	0.33284	6	33	138.787	1	0.23595	2911.17	3.67918	2590.7	14001264	0.02652
cluster5911-TRINITY_DN6832_c0_g2_i7	47	0.32413	5	36	165.792	1	0.23595	2914.25	3.6817	3044.21	16051766	0.02381
cluster7143-TRINITY_DN6600_c0_g1_i4	47	0.38896	5	35	150.441	1	0.23595	2914.58	3.68154	2789.81	16253750	0.02689
cluster104550-TRINITY_DN79323_c0_g1_i1	46	0.28529	6	32	146.929	1	0.23595	2898.42	3.66512	2431.51	12854202	0.03226
cluster15594-TRINITY_DN19940_c0_g1_i2	46	0.33284	6	36	147.446	1	0.23595	2914	3.67949	3461.18	17308350	0.02381
cluster1922-TRINITY_DN1625_c0_g1_i7	46	0.28529	6	34	140.301	1	0.23595	2921	3.68991	3125.93	16333816	0.0303
cluster98872-TRINITY_DN55122_c2_g1_i1	46	0.32929	7	30	139.329	1	0.23595	2895.58	3.66291	1856.21	11073328	0.03908
cluster98407-TRINITY_DN2936_c0_g1_i6	46	0.33284	6	31	140.893	1	0.23595	2888.92	3.65596	1951.74	11254866	0.03226
cluster95485-TRINITY_DN55206_c0_g1_i1	46	0.38896	5	30	155.858	1	0.23595	2885.08	3.64854	1814.81	11312946	0.03448
cluster10187-TRINITY_DN2793_c0_g1_i4	46	0.38896	5	29	134.542	1	0.23595	2882.83	3.64807	1975.42	10417650	0.03941
cluster86861-TRINITY_DN887_c0_g2_i2	46	0.2842	4	38	165.82	1	0.23595	2932.83	3.7016	3729.01	20285550	0.02276
cluster84159-TRINITY_DN83466_c0_g1_i1	46	0.33284	6	34	155.891	1	0.23595	2910.75	3.67728	3548.46	16726664	0.02496
cluster9121-TRINITY_DN4437_c0_g1_i3	46	0.2927	7	30	145.002	1	0.23595	2900.17	3.66812	2440.2	11856186	0.03908
cluster62736-TRINITY_DN28420_c0_g1_i1	46	0.33284	6	34	154.008	1	0.23595	2917.67	3.68707	3255.18	16021354	0.02852
cluster61803-TRINITY_DN41855_c0_g1_i1	46	0.25931	5	35	131.107	1	0.23595	2917.67	3.68312	3815.93	16816064	0.02689
cluster61052-TRINITY_DN2159_c0_g1_i2	46	0.38896	5	31	137.947	1	0.23595	2908.42	3.67633	2929.5	13835428	0.03441
cluster8552-TRINITY_DN2814_c0_g1_i2	46	0.38896	5	30	125.001	1	0.23595	2871.75	3.63512	1832.54	9631422	0.03678
cluster1695-TRINITY_DN1259_c0_g1_i8	46	0.36588	7	26	117.804	1	0.23595	2887.75	3.65644	1502.87	9267524	0.04
cluster24113-TRINITY_DN1148_c0_g1_i2	46	0.32929	7	28	125.928	1	0.23595	2849.58	3.60875	1239.22	7390722	0.04233
cluster37175-TRINITY_DN1361_c0_g1_i4	46	0.33284	6	31	134.752	1	0.23595	2908.08	3.67854	2194.75	13233240	0.03226
cluster18474-TRINITY_DN15808_c0_g1_i2	46	0.17957	10	36	162.166	1	0.23595	2926.58	3.69402	3813.27	18579048	0.02222
cluster100598-TRINITY_DN83582_c0_g1_i1	45	0.25611	7	28	129.811	1	0.23595	2889	3.65438	1832.62	11191886	0.04233
cluster95123-TRINITY_DN2731_c0_g1_i20	45	0.32413	5	35	149.546	1	0.23595	2922.58	3.69086	3472.24	19122174	0.02353
cluster91586-TRINITY_DN4657_c0_g1_i1	45	0.25931	5	36	156.704	1	0.23595	2929.25	3.69797	4038.68	19450804	0.02381
cluster14173-TRINITY_DN873_c0_g1_i3	45	0.2927	7	31	121.059	1	0.23595	2880.58	3.64459	2953.48	10770804	0.03656
cluster86552-TRINITY_DN20648_c0_g1_i1	45	0.21953	7	31	127.112	1	0.23595	2900.25	3.66654	2362.26	13381014	0.03011
cluster23513-TRINITY_DN3088_c0_g1_i1	45	0.28529	6	29	119.63	1	0.23595	2879.92	3.64507	1777.72	9866476	0.03695
cluster77542-TRINITY_DN66023_c0_g2_i3	45	0.38039	6	32	116.491	1	0.23595	2906.33	3.6757	3127.82	13867324	0.02621
cluster7740-TRINITY_DN26689_c1_g1_i3	45	0.28529	6	36	159.339	1	0.23595	2922	3.69165	3486.87	17227808	0.02063
cluster70515-TRINITY_DN540_c0_g1_i1	45	0.33284	6	29	138.523	1	0.23595	2886.33	3.65533	1543.69	9696568	0.04433
cluster66486-TRINITY_DN10422_c0_g1_i9	45	0.28529	6	33	156.012	1	0.23595	2908.75	3.67744	2437.07	13914310	0.02841
cluster58950-TRINITY_DN4546_c0_g1_i11	45	0.37893	4	33	145.424	1	0.23595	2915	3.68328	2495.8	14779978	0.02652
cluster9410-TRINITY_DN71980_c0_g1_i2	45	0.33284	6	33	148.857	1	0.23595	2920.5	3.68912	3245.55	17316968	0.02652
cluster45507-TRINITY_DN7004_c0_g1_i3	45	0.36588	7	28	124.844	1	0.23595	2884.83	3.6536	1881.68	10681116	0.03439
cluster45334-TRINITY_DN4249_c1_g1_i1	45	0.2842	4	36	154.505	1	0.23595	2909.08	3.67554	2848.14	15928158	0.02222
cluster40851-TRINITY_DN6247_c0_g1_i1	45	0.2927	7	31	119.582	1	0.23595	2899.83	3.66765	2557.31	14060032	0.02581
cluster1545-TRINITY_DN2664_c0_g1_i6	45	0.28529	6	34	142.219	1	0.23595	2916.25	3.68139	3304.47	15772314	0.02852
cluster33640-TRINITY_DN13249_c0_g1_i1	45	0.32073	8	31	124.515	1	0.23595	2892.58	3.6566	2596.93	13517452	0.02796
cluster16511-TRINITY_DN65655_c0_g1_i1	44	0.23775	6	36	138.448	175	0.23595	2932.42	3.70065	4101.29	19655820	0.02063
cluster102062-TRINITY_DN1564_c0_g1_i1	44	0.47366	4	35	129.001	1	0.23595	2919.08	3.68691	4076.48	17756374	0.01681
cluster21447-TRINITY_DN3107_c0_g1_i2	44	0.33284	6	32	148.578	1	0.23595	2916.33	3.68439	2852.42	15225828	0.02823
cluster94930-TRINITY_DN36102_c0_g1_i1	44	0.33284	6	29	127.322	1	0.23595	2868	3.63165	1797.08	8918922	0.03941
cluster16431-TRINITY_DN63573_c0_g2_i1	44	0.28529	6	31	155.598	1	0.23595	2897.17	3.66639	1788.15	11170434	0.03656
cluster88662-TRINITY_DN12417_c0_g1_i1	44	0.32929	7	31	156.838	1	0.23595	2901	3.67065	2301.89	11893870	0.03441
cluster23595-TRINITY_DN1033_c0_g2_i14	44	0.18665	11	32	151.861	1	0.23595	2919.58	3.69197	3656.08	14535912	0.02823
cluster73963-TRINITY_DN45495_c0_g1_i1	44	0.32413	5	34	154.503	1	0.23595	2927.25	3.69702	2999.11	17039076	0.02852
cluster22087-TRINITY_DN14429_c0_g1_i1	44	0.32413	5	33	138.043	1	0.23595	2899.42	3.66544	2375.99	13371814	0.02841
cluster13793-TRINITY_DN9230_c0_g1_i2	44	0.38039	6	33	140.164	1	0.23595	2902.25	3.66765	2335.07	13989806	0.02462
cluster16370-TRINITY_DN14651_c0_g1_i2	44	0.38039	6	28	134.006	1	0.23595	2894.42	3.6596	2164.97	11777454	0.03704
cluster67084-TRINITY_DN3234_c0_g1_i2	44	0.36588	7	24	105.212	1	0.23595	2875.42	3.6397	1291.55	8018452	0.05435
cluster61358-TRINITY_DN305_c0_g2_i1	44	0.2927	7	31	133.778	1	0.23595	2887.58	3.65375	2158.76	11131918	0.03011
cluster59216-TRINITY_DN15107_c0_g1_i3	44	0.21953	7	31	130.339	1	0.23595	2886.5	3.65502	1883.72	9801508	0.03441
cluster56492-TRINITY_DN12571_c0_g1_i1	44	0.38896	5	30	118.04	1	0.23595	2895.75	3.66354	2254.52	11973960	0.03448
cluster10466-TRINITY_DN65970_c0_g1_i6	44	0.45378	5	33	145.577	1	0.23595	2924.25	3.69323	3725.86	19124116	0.02083
cluster49864-TRINITY_DN40145_c0_g1_i1	44	0.32929	7	31	144.643	1	0.23595	2905.33	3.67223	2929.17	13434136	0.03011
cluster49428-TRINITY_DN11134_c0_g2_i1	44	0.33284	6	33	154.334	1	0.23595	2906.67	3.67586	2388	13086416	0.0322
cluster48647-TRINITY_DN918_c0_g2_i6	44	0.38039	6	30	129.311	1	0.23595	2907	3.67728	2438.29	13148802	0.02989
cluster44772-TRINITY_DN9626_c0_g1_i2	44	0.45378	5	29	131.866	1	0.23595	2880.25	3.64807	1672.07	8959340	0.02956
cluster39904-TRINITY_DN61453_c0_g1_i1	44	0.2842	4	38	163.896	1	0.23595	2927.83	3.69528	4104.11	19549936	0.02276
cluster38017-TRINITY_DN24793_c0_g1_i1	44	0.33284	6	32	148.136	1	0.23595	2904.42	3.67128	2604.78	14612634	0.02419
cluster610-TRINITY_DN2210_c0_g1_i12	44	0.29157	8	27	131.161	1	0.23595	2901.08	3.67318	1720.32	9229198	0.05128
cluster36309-TRINITY_DN2245_c0_g1_i2	44	0.33284	6	28	124.319	1	0.23595	2895.58	3.66496	1932.03	9978482	0.04233
cluster31035-TRINITY_DN8470_c1_g1_i1	44	0.38896	5	33	149.782	1	0.23595	2919.92	3.6907	2814.64	15665918	0.0303
cluster935-TRINITY_DN59638_c0_g1_i2	44	0.16098	12	33	136.729	1	0.23595	2928.08	3.69702	3985	17617448	0.0303
cluster26940-TRINITY_DN2454_c0_g1_i1	44	0.25931	5	32	150.014	1	0.23595	2906.08	3.67523	2119.83	12813658	0.02621
PIN-FtLi.7	43	0	1	43	35.246	1	0.18876	2033.9	2.85318	813.477	1621286	0
cluster105564-TRINITY_DN28952_c0_g1_i1	43	0.37893	4	34	150.16	1	0.23595	2927.58	3.69812	3211.18	17188524	0.01961
cluster105362-TRINITY_DN35200_c0_g1_i2	43	0.29157	8	30	136.846	1	0.23595	2884.58	3.64917	1878.38	10955306	0.03218
cluster20682-TRINITY_DN1500_c0_g1_i5	43	0.38039	6	29	126.346	1	0.23595	2907.5	3.67681	2920.8	13038228	0.03202
cluster100930-TRINITY_DN20225_c0_g2_i1	43	0.25931	5	34	144.468	1	0.23595	2901.08	3.66575	2718.56	14448506	0.02317
cluster89404-TRINITY_DN24496_c0_g1_i4	43	0.38896	5	29	128.181	1	0.23595	2893.42	3.6626	1715.58	10491224	0.03941
cluster88381-TRINITY_DN44661_c0_g2_i2	43	0.32929	7	27	134.59	1	0.23595	2873.17	3.63733	1468.49	8663114	0.03419
cluster88139-TRINITY_DN8521_c0_g1_i4	43	0.32413	5	33	144.523	1	0.23595	2901.67	3.66765	2365.88	12859404	0.02841
cluster85843-TRINITY_DN81046_c0_g1_i1	43	0.28529	6	27	114.112	1	0.23595	2883.5	3.65296	1910.3	8581430	0.03989
cluster78822-TRINITY_DN81262_c0_g1_i1	43	0.32413	5	31	136.988	1	0.23595	2912	3.68249	2811.63	14234422	0.02581
cluster77623-TRINITY_DN35731_c0_g1_i2	43	0.38039	6	27	124.219	1	0.23595	2863.08	3.62912	1482.04	7842536	0.03704
cluster5472-TRINITY_DN28106_c0_g1_i14	43	0.38896	5	30	125.288	1	0.23595	2922.42	3.69528	2971.93	14507336	0.02989
cluster71731-TRINITY_DN21884_c0_g1_i1	43	0.34989	8	23	119.024	1	0.23595	2862.33	3.62549	1151.59	6805092	0.06324
cluster70557-TRINITY_DN576_c0_g1_i8	43	0.32413	5	36	153.662	1	0.23595	2925.5	3.69291	3447.07	19453980	0.01905
cluster69771-TRINITY_DN77372_c0_g1_i1	43	0.32413	5	32	144.741	1	0.23595	2900.17	3.66702	2452.06	12618376	0.02823
cluster5308-TRINITY_DN1466_c0_g1_i2	43	0.42794	6	27	134.069	1	0.23595	2874.33	3.64065	2243.95	9372676	0.03419
cluster5670-TRINITY_DN1424_c0_g1_i9	43	0.32413	5	35	154.166	1	0.23595	2925.58	3.69418	3475.15	18772686	0.02353
cluster67634-TRINITY_DN10846_c0_g1_i1	43	0.32929	7	28	118.537	1	0.23595	2867.17	3.6318	1301.38	8785628	0.03968
cluster65124-TRINITY_DN9571_c0_g1_i1	43	0.32073	8	24	114.717	1	0.23595	2845.33	3.60954	997.73	5746616	0.05435
cluster62771-TRINITY_DN31311_c1_g1_i1	43	0.20362	11	28	125.088	1	0.23595	2886.5	3.6577	1759.55	9091598	0.03439
cluster8575-TRINITY_DN342_c1_g3_i3	43	0.40246	7	25	123.603	1	0.23595	2873.17	3.64207	1299.81	7627174	0.04667
cluster16888-TRINITY_DN364_c0_g1_i1	43	0.23775	6	37	150.977	1	0.23595	2932.58	3.70428	3651.83	19586590	0.01952
cluster13004-TRINITY_DN2105_c0_g1_i4	43	0.45378	5	28	106.72	1	0.23595	2902.42	3.67475	2899.02	12007708	0.02646
cluster4660-TRINITY_DN7437_c0_g1_i4	43	0.33284	6	32	142.944	1	0.23595	2919.5	3.68976	3023.82	15584490	0.02419
cluster58404-TRINITY_DN82673_c0_g1_i1	43	0.36588	7	26	126.04	1	0.23595	2875	3.64128	1448.32	8645066	0.04
cluster20426-TRINITY_DN2804_c0_g1_i2	43	0.33284	6	29	139.073	1	0.23595	2897.67	3.66575	2203.32	12191142	0.03202
cluster48770-TRINITY_DN79088_c0_g1_i1	43	0.25611	7	31	152.317	1	0.23595	2918.75	3.68912	2883.4	14543684	0.03226
cluster10121-TRINITY_DN918_c0_g2_i5	43	0.25611	7	32	150.074	1	0.23595	2900.75	3.66528	2809.34	13924906	0.02621
cluster47033-TRINITY_DN83262_c0_g1_i1	43	0.33284	6	33	144.288	1	0.23595	2918.17	3.68833	2599.5	15642368	0.02462
cluster45501-TRINITY_DN7017_c0_g1_i1	43	0.38896	5	32	147.861	1	0.23595	2918.33	3.68881	2936.14	15280452	0.02621
cluster42498-TRINITY_DN47797_c0_g1_i6	43	0.32413	5	29	128.392	1	0.23595	2873.33	3.63623	1758.51	9898490	0.03941
cluster5675-TRINITY_DN16832_c0_g2_i1	43	0.19093	9	32	138.252	1	0.23595	2913.58	3.68502	3493.27	14598142	0.02823
cluster23171-TRINITY_DN6148_c0_g1_i4	43	0.2927	7	29	123.082	1	0.23595	2886.67	3.65375	2313.03	11205352	0.03202
cluster39231-TRINITY_DN76675_c0_g1_i1	43	0.33284	6	26	117.387	1	0.23595	2868.42	3.63401	1668.23	8865406	0.04923
cluster10136-TRINITY_DN6637_c0_g1_i3	43	0.28529	6	30	123.401	1	0.23595	2885	3.65486	1797.47	8744816	0.03678
cluster37173-TRINITY_DN1361_c0_g1_i13	43	0.2842	4	38	156.231	1	0.23595	2931	3.70018	3987.14	19546236	0.01991
cluster1479-TRINITY_DN24651_c1_g1_i11	43	0.25931	5	33	147.62	1	0.23595	2902.5	3.66717	2404.6	13639240	0.02652
cluster32011-TRINITY_DN40956_c0_g1_i1	43	0.32929	7	29	133.383	1	0.23595	2880.67	3.64507	1774.82	9988524	0.03941
cluster103043-TRINITY_DN34485_c0_g1_i1	42	0.38039	6	28	120.232	1	0.23595	2897.75	3.66733	2406.58	11176454	0.0291
cluster13065-TRINITY_DN1652_c0_g2_i3	42	0.28529	6	29	145.639	1	0.23595	2882.33	3.64649	2047.79	11135456	0.03202
cluster96883-TRINITY_DN6572_c0_g1_i1	42	0.32413	5	33	159.114	1	0.23595	2904.25	3.67144	2744.41	13364686	0.02462
cluster93987-TRINITY_DN5930_c0_g1_i2	42	0.32413	5	30	136.675	1	0.23595	2892.92	3.66133	1983.02	11131796	0.03678
cluster13673-TRINITY_DN10319_c0_g1_i1	42	0.38039	6	29	119.21	1	0.23595	2894.67	3.66181	2294.02	11993234	0.03202
cluster86859-TRINITY_DN887_c0_g1_i4	42	0.29157	8	27	109.159	1	0.23595	2880.17	3.64365	1830.03	10189348	0.03989
cluster14370-TRINITY_DN8662_c0_g1_i2	42	0.37893	4	33	142.584	1	0.23595	2908	3.67649	2553.62	13997344	0.02083
cluster23495-TRINITY_DN4432_c0_g1_i2	42	0.28529	6	34	145.529	1	0.23595	2913.42	3.68218	2843.51	15444514	0.02139
cluster70689-TRINITY_DN582_c0_g1_i4	42	0.38896	5	30	123.262	1	0.23595	2884.83	3.65202	2064.39	10936762	0.02759
cluster69240-TRINITY_DN1879_c0_g1_i5	42	0.2842	4	33	145.821	1	0.23595	2915.33	3.68454	3053.38	16140818	0.02462
cluster68056-TRINITY_DN84280_c0_g1_i1	42	0.32413	5	29	131.492	1	0.23595	2890.25	3.65896	1989.73	10909722	0.03695
cluster15312-TRINITY_DN1428_c0_g1_i2	42	0.28529	6	32	154.353	1	0.23595	2901.08	3.66875	2711.19	14103034	0.02218
cluster67613-TRINITY_DN10867_c1_g2_i1	42	0.32413	5	30	134.802	1	0.23595	2893.42	3.65802	2340.89	12441052	0.02989
cluster16606-TRINITY_DN9574_c0_g1_i8	42	0.38896	5	31	137.194	1	0.23595	2892.83	3.65928	2236.76	11794034	0.02796
cluster19267-TRINITY_DN5369_c0_g1_i2	42	0.2927	7	28	118.877	1	0.23595	2886.92	3.65391	1814.88	9745762	0.03968
cluster47951-TRINITY_DN22203_c0_g2_i1	42	0.29157	8	28	115.015	1	0.23595	2895.92	3.6667	2443.94	11193002	0.03175
cluster4621-TRINITY_DN3717_c0_g1_i2	42	0.25931	5	35	159.31	1	0.23595	2918.25	3.68502	3410.98	16928396	0.02353
cluster10909-TRINITY_DN6600_c0_g1_i2	42	0.2148	9	31	126.039	1	0.23595	2908.17	3.67854	3607.46	12917644	0.03011
cluster10015-TRINITY_DN7795_c1_g1_i3	42	0.2927	7	29	118.058	1	0.23595	2889.67	3.65628	1962.32	9954142	0.03448
cluster15511-TRINITY_DN18230_c0_g1_i2	42	0.30898	3	37	142.786	1	0.23595	2930.83	3.69939	4376.64	21177102	0.01652
cluster30888-TRINITY_DN49043_c0_g1_i1	42	0.28529	6	27	123.898	1	0.23595	2873.92	3.64254	1553.94	8153322	0.03989
cluster30526-TRINITY_DN81590_c0_g1_i1	42	0.37893	4	35	137.755	1	0.23595	2921.5	3.69228	3559.98	14924034	0.02017
cluster17216-TRINITY_DN8095_c0_g1_i2	42	0.32413	5	28	128.719	1	0.23595	2883.83	3.65123	2006.26	10133582	0.0291
cluster27280-TRINITY_DN41780_c0_g1_i1	42	0.26242	8	32	127.982	1	0.23595	2921.42	3.69054	3117.78	15771706	0.02823
cluster13821-TRINITY_DN38894_c0_g2_i3	41	0.23326	8	31	147.222	38	0.23595	2910.42	3.68233	2754.68	13703360	0.02581
cluster2698-TRINITY_DN7810_c0_g1_i9	41	0.2842	4	31	137.383	1	0.23595	2915.42	3.68423	3106.92	15733554	0.02796
cluster23779-TRINITY_DN7886_c0_g1_i7	41	0.38896	5	33	150.375	1	0.23595	2899.67	3.66607	2628.59	12883128	0.02083
cluster5319-TRINITY_DN15374_c0_g1_i19	41	0.38896	5	25	110.588	1	0.23595	2870.33	3.64017	1156.26	6751972	0.05
cluster100198-TRINITY_DN38930_c0_g1_i1	41	0.46346	3	28	131.109	1	0.23595	2878.58	3.64159	1644.68	9846896	0.04233
cluster15144-TRINITY_DN2956_c0_g1_i6	41	0.38039	6	30	135.654	1	0.23595	2912.25	3.68328	2313.03	12631300	0.02759
cluster94249-TRINITY_DN14331_c0_g1_i1	41	0.33284	6	29	117.549	1	0.23595	2879.75	3.64444	2072	10755536	0.03448
cluster94104-TRINITY_DN38133_c0_g1_i5	41	0.2842	4	30	138.755	1	0.23595	2895	3.66133	2496.74	12612622	0.03448
cluster91723-TRINITY_DN4629_c0_g2_i5	41	0.37893	4	31	164.058	1	0.23595	2906.08	3.67412	2328.49	13028168	0.03011
cluster86160-TRINITY_DN26576_c0_g1_i1	41	0.32413	5	32	143.277	1	0.23595	2909.67	3.67854	2613.83	13433566	0.02419
cluster20217-TRINITY_DN9854_c0_g1_i2	41	0.32413	5	33	131.779	1	0.23595	2930.92	3.70065	4183.4	18918450	0.02273
cluster79307-TRINITY_DN79957_c0_g1_i1	41	0.32073	8	25	102.623	1	0.23595	2851	3.61159	1353.15	7697436	0.04333
cluster78675-TRINITY_DN79480_c0_g1_i1	41	0.2842	4	34	137.403	1	0.23595	2911.33	3.6787	3465.75	16422980	0.01961
cluster18755-TRINITY_DN8637_c0_g1_i15	41	0.25931	5	35	157.462	1	0.23595	2918.17	3.68581	3261.03	17410100	0.02017
cluster9953-TRINITY_DN1026_c0_g1_i15	41	0.40246	7	22	96.905	1	0.23595	2857.83	3.62533	1078.11	6583586	0.04762
cluster10706-TRINITY_DN37615_c1_g1_i1	41	0.23775	6	34	146.142	1	0.23595	2912.83	3.68044	2656.66	15458690	0.02674
cluster18667-TRINITY_DN2508_c0_g1_i7	41	0.32413	5	26	127.619	1	0.23595	2871.5	3.63465	1751.79	9095588	0.04308
cluster22010-TRINITY_DN5471_c0_g1_i1	41	0.33284	6	28	136.903	1	0.23595	2872.92	3.64049	1470.05	9016326	0.03968
cluster75741-TRINITY_DN5487_c0_g1_i7	41	0.32413	5	35	144.694	1	0.23595	2922.58	3.69054	3875.1	19035560	0.01513
cluster18822-TRINITY_DN6094_c0_g1_i2	41	0.37893	4	34	145.782	1	0.23595	2928.92	3.69907	3853.26	19199660	0.01961
cluster20491-TRINITY_DN34111_c0_g1_i2	41	0.32413	5	31	143.373	1	0.23595	2897.58	3.66465	2197.71	11819878	0.03441
cluster15464-TRINITY_DN10813_c0_g1_i2	41	0.22058	11	24	101.902	1	0.23595	2880.67	3.65249	1315.11	7107026	0.05435
cluster64327-TRINITY_DN4701_c0_g1_i8	41	0.2927	7	30	147.527	1	0.23595	2887.5	3.65533	2062.22	11366668	0.02989
cluster63047-TRINITY_DN12302_c0_g1_i3	41	0.32413	5	28	133.559	1	0.23595	2860.75	3.62501	1202.87	7809736	0.04497
cluster60355-TRINITY_DN48522_c0_g1_i1	41	0.38039	6	29	124.028	1	0.23595	2880.58	3.64775	2030.38	10494086	0.02709
cluster10223-TRINITY_DN7488_c0_g1_i16	41	0.33284	6	26	128.12	1	0.23595	2864	3.63212	1210.03	6958100	0.05231
cluster59690-TRINITY_DN23977_c0_g1_i1	41	0.32929	7	28	118.126	1	0.23595	2888.5	3.6536	1931.86	10333364	0.03175
cluster56735-TRINITY_DN49718_c0_g1_i1	41	0.2842	4	36	155.249	1	0.23595	2923.25	3.6907	3385.47	19217148	0.01587
cluster19591-TRINITY_DN633_c0_g1_i5	41	0.38896	5	27	121.995	1	0.23595	2881.75	3.64428	2194.55	10881744	0.04274
cluster53636-TRINITY_DN58869_c0_g1_i1	41	0.38896	5	28	133.429	1	0.23595	2903.42	3.67128	2135.3	12248334	0.03704
cluster52626-TRINITY_DN54843_c0_g1_i1	41	0.33284	6	29	129.723	1	0.23595	2883.75	3.65217	1787.77	10366804	0.03695
cluster10735-TRINITY_DN11910_c1_g1_i2	41	0.33284	6	28	134.647	1	0.23595	2860.83	3.6228	1706.52	8979976	0.03968
cluster23989-TRINITY_DN11913_c0_g1_i10	41	0.28529	6	31	131.849	1	0.23595	2885.25	3.64886	1996.29	11697432	0.03011
cluster2388-TRINITY_DN4217_c0_g1_i3	41	0.32413	5	26	129.786	1	0.23595	2856.83	3.62265	1549.96	7399784	0.04615
cluster43388-TRINITY_DN16266_c0_g1_i2	41	0.38896	5	25	127.628	1	0.23595	2866.5	3.63291	1316.43	8151438	0.04
cluster17556-TRINITY_DN3741_c0_g1_i5	41	0.2842	4	35	142.32	1	0.23595	2917.67	3.68723	3561.22	15600468	0.02017
cluster38602-TRINITY_DN6657_c0_g1_i2	41	0.33284	6	27	122.01	1	0.23595	2866.17	3.62991	1441.95	7644198	0.04274
cluster36664-TRINITY_DN3399_c0_g1_i4	41	0.37893	4	35	145.884	1	0.23595	2925.25	3.69433	3864.88	17000558	0.01849
cluster32435-TRINITY_DN82242_c0_g1_i1	41	0.25931	5	31	122.513	1	0.23595	2890	3.65581	2278.02	11354926	0.03011
cluster18673-TRINITY_DN16555_c0_g1_i3	41	0.25611	7	32	160.498	1	0.23595	2904	3.67175	2274.72	13571964	0.02419
cluster6906-TRINITY_DN8051_c0_g1_i3	41	0.38896	5	34	152.392	1	0.23595	2917.75	3.68628	2906.52	16433268	0.02317
cluster12886-TRINITY_DN78767_c0_g1_i3	41	0.25931	5	33	141.848	1	0.23595	2923.42	3.69339	2897.08	16195392	0.02273
cluster25701-TRINITY_DN21670_c0_g1_i1	41	0.38896	5	31	141.001	1	0.23595	2900.92	3.66812	2641.58	14730546	0.01935
cluster23599-TRINITY_DN2386_c0_g2_i2	40	0.45378	5	27	119.424	2	0.23595	2862.42	3.62975	1298.11	7291364	0.03419
cluster4240-TRINITY_DN44998_c1_g2_i1	40	0.21953	7	33	146.987	1	0.23595	2912.08	3.68075	2657.64	14730846	0.02462
cluster103974-TRINITY_DN75771_c0_g1_i1	40	0.45378	5	28	127.291	1	0.23595	2884.17	3.65296	1678.05	9910006	0.0291
cluster102784-TRINITY_DN84017_c0_g1_i1	40	0.33284	6	26	111.422	1	0.23595	2864.33	3.63023	1168.28	7311130	0.04308
cluster100181-TRINITY_DN38924_c0_g1_i1	40	0.28529	6	31	159.356	1	0.23595	2896.83	3.66054	2453.04	13032346	0.02796
cluster99285-TRINITY_DN10544_c0_g1_i2	40	0.2927	7	29	126.62	1	0.23595	2896.83	3.66244	2050.01	12050616	0.02709
cluster24290-TRINITY_DN44048_c0_g2_i1	40	0.42794	6	25	111.125	1	0.23595	2877.25	3.64696	2031.35	9161798	0.03667
cluster95568-TRINITY_DN13896_c0_g1_i1	40	0.38896	5	29	145.99	1	0.23595	2894.17	3.66149	2141.88	10868486	0.03202
cluster95436-TRINITY_DN15627_c0_g1_i1	40	0.37893	4	32	143.849	1	0.23595	2914.75	3.68565	2580.23	14911260	0.02218
cluster94219-TRINITY_DN14362_c0_g1_i2	40	0.25931	5	32	139.424	1	0.23595	2897.83	3.66733	2132.19	12305960	0.02621
cluster93037-TRINITY_DN83774_c0_g1_i1	40	0.37893	4	33	123.328	1	0.23595	2921.25	3.69023	4247.94	17150450	0.02652
cluster90157-TRINITY_DN57442_c0_g1_i1	40	0.28529	6	30	137.547	1	0.23595	2887.92	3.65249	2171.76	11781202	0.02989
cluster20928-TRINITY_DN74245_c1_g1_i2	40	0.25931	5	30	129.536	1	0.23595	2901.67	3.66828	2552.52	12455692	0.03678
cluster89814-TRINITY_DN74219_c0_g1_i1	40	0.32929	7	27	127.93	1	0.23595	2886	3.65644	2157.5	9037478	0.02849
cluster86850-TRINITY_DN878_c1_g1_i1	40	0.45378	5	26	122.949	1	0.23595	2881.83	3.65091	1556.29	9204652	0.03385
cluster20172-TRINITY_DN66342_c0_g1_i2	40	0.37893	4	30	140.031	1	0.23595	2898.17	3.66686	2435.96	11928218	0.02989
cluster81148-TRINITY_DN72470_c1_g2_i1	40	0.2842	4	29	132.244	1	0.23595	2872	3.63607	1690.46	9975944	0.03448
cluster13186-TRINITY_DN48348_c0_g1_i2	40	0.28529	6	28	132.514	1	0.23595	2873	3.63859	1807.98	9275668	0.03439
cluster4344-TRINITY_DN76518_c0_g1_i4	40	0.33284	6	24	112.777	1	0.23595	2822.08	3.57606	952.66	5779700	0.05797
cluster78965-TRINITY_DN4006_c1_g2_i6	40	0.45378	5	25	117.684	1	0.23595	2855.58	3.62091	1095.94	7148696	0.03667
cluster13849-TRINITY_DN45472_c0_g2_i9	40	0.25931	5	33	157.905	1	0.23595	2912.75	3.68154	2737.99	13868328	0.02652
cluster73644-TRINITY_DN5523_c0_g1_i2	40	0.2927	7	29	139.22	1	0.23595	2887.58	3.65265	1945.76	11270546	0.02956
cluster5471-TRINITY_DN3579_c0_g1_i2	40	0.32413	5	26	111.721	1	0.23595	2886	3.65486	1884.99	9621788	0.04308
cluster23875-TRINITY_DN74317_c0_g1_i3	40	0.38039	6	25	122.422	1	0.23595	2849.08	3.61049	1321.7	7445060	0.03667
cluster63189-TRINITY_DN14810_c0_g1_i1	40	0.38896	5	30	149.851	1	0.23595	2886.92	3.65312	1933.59	11914960	0.02759
cluster62391-TRINITY_DN3432_c0_g1_i7	40	0.32413	5	30	136.61	3	0.23595	2898.58	3.66639	2751.41	12556016	0.02989
cluster21493-TRINITY_DN4388_c0_g1_i2	40	0.37893	4	29	132.946	1	0.23595	2854.83	3.6157	1662.75	8735040	0.02956
cluster5302-TRINITY_DN4582_c0_g1_i11	40	0.2927	7	31	146.245	1	0.23595	2903.83	3.67412	2555.53	12256354	0.02151
cluster2836-TRINITY_DN7254_c0_g1_i3	40	0.23775	6	34	160.073	1	0.23595	2914.58	3.68312	3412.87	17292508	0.01604
cluster55060-TRINITY_DN641_c0_g1_i20	40	0.32413	5	30	130.958	1	0.23595	2904.83	3.6746	2322.34	12008992	0.03218
cluster51934-TRINITY_DN8710_c0_g3_i1	40	0.47366	4	30	134.269	1	0.23595	2910.58	3.67949	2408.47	13858486	0.02989
cluster2688-TRINITY_DN58471_c0_g1_i3	40	0.19093	9	30	125.693	1	0.23595	2903.83	3.67428	2044.96	12165458	0.02759
cluster38896-TRINITY_DN5206_c0_g1_i3	40	0.38896	5	25	104.291	1	0.23595	2875.58	3.64238	1637.05	8337080	0.05667
cluster37346-TRINITY_DN29126_c0_g1_i1	40	0.47366	4	30	130.728	1	0.23595	2892.92	3.65991	1965.75	11130256	0.02759
cluster36764-TRINITY_DN81738_c0_g1_i1	40	0.28529	6	26	127.218	1	0.23595	2861.58	3.62612	1280.62	7296314	0.04
cluster16322-TRINITY_DN10903_c0_g1_i11	40	0.32929	7	26	111.011	1	0.23595	2884.17	3.65202	2025.52	9293680	0.04
cluster15083-TRINITY_DN24651_c1_g1_i4	40	0.25931	5	34	162.52	1	0.23595	2903.75	3.66765	2779.65	15086190	0.02317
cluster33195-TRINITY_DN7785_c0_g1_i1	40	0.28529	6	30	127.232	1	0.23595	2905.58	3.67507	2170.84	12129390	0.02759
cluster32663-TRINITY_DN17702_c0_g1_i1	40	0.38039	6	24	103.737	1	0.23595	2862.33	3.6307	1134.59	6679850	0.05072
cluster30857-TRINITY_DN2070_c0_g1_i4	40	0.25931	5	34	142.895	1	0.23595	2905.5	3.67144	3375.35	15845174	0.01961
cluster30309-TRINITY_DN37980_c0_g1_i1	40	0.25931	5	36	152.573	1	0.23595	2926.83	3.6926	3433.26	19556322	0.01587
cluster27006-TRINITY_DN2487_c0_g1_i6	40	0.32929	7	27	120.722	1	0.23595	2880.42	3.64759	1565.05	9580470	0.02849
cluster105210-TRINITY_DN17423_c0_g1_i1	39	0.25931	5	31	145.32	1	0.23595	2883.17	3.64602	2010.69	12198360	0.02581
cluster16930-TRINITY_DN1597_c0_g1_i2	39	0.33284	6	30	125.336	1	0.23595	2898.25	3.66702	1936.31	12637532	0.02759
cluster97602-TRINITY_DN19171_c0_g1_i2	39	0.2927	7	30	116.628	1	0.23595	2914.5	3.68533	2991.73	14833354	0.02299
cluster96696-TRINITY_DN70866_c0_g1_i1	39	0.25931	5	33	143.267	1	0.23595	2902.83	3.66639	2922.3	15857576	0.01515
cluster10130-TRINITY_DN77978_c0_g1_i4	39	0.28529	6	32	127.229	1	0.23595	2892.42	3.65802	2550.96	11990432	0.02218
cluster93180-TRINITY_DN401_c0_g2_i2	39	0.32413	5	30	141.675	1	0.23595	2901.58	3.66939	2456.17	13791564	0.02299
cluster92026-TRINITY_DN81156_c0_g1_i1	39	0.38039	6	26	119.784	1	0.23595	2872.08	3.63828	1477.27	8458572	0.03692
cluster14008-TRINITY_DN10332_c0_g1_i10	39	0.30898	3	33	140.791	1	0.23595	2913.42	3.68249	2965.47	16179280	0.02083
cluster14237-TRINITY_DN4924_c0_g1_i1	39	0.2927	7	28	133.484	1	0.23595	2888.83	3.65612	2439.07	10983966	0.02646
cluster23479-TRINITY_DN887_c0_g1_i6	39	0.25931	5	33	129.265	1	0.23595	2927.17	3.69876	3616.6	16923756	0.02273
cluster83075-TRINITY_DN30758_c0_g1_i1	39	0.33284	6	26	121.057	1	0.23595	2871.25	3.63891	1362.36	8422886	0.03385
cluster82929-TRINITY_DN58289_c0_g1_i1	39	0.2842	4	32	153.411	1	0.23595	2903.75	3.66923	2491.86	14063752	0.02621
cluster80548-TRINITY_DN33745_c2_g1_i1	39	0.38039	6	24	91.617	1	0.23595	2821.92	3.58522	1253.05	4944046	0.0471
cluster8651-TRINITY_DN76577_c0_g1_i1	39	0.25611	7	28	142.442	1	0.23595	2875	3.64207	1493.28	8766368	0.03439
cluster73045-TRINITY_DN42942_c0_g1_i1	39	0.32413	5	31	133.766	1	0.23595	2908.25	3.67981	2331.55	13760644	0.01935
cluster72326-TRINITY_DN14416_c0_g1_i1	39	0.32413	5	29	122.054	1	0.23595	2904.5	3.67207	2902.67	12611676	0.03941
cluster4163-TRINITY_DN3578_c0_g1_i2	39	0.2842	4	34	137.906	1	0.23595	2921.17	3.69197	3899.01	16428494	0.01961
cluster12876-TRINITY_DN63414_c0_g1_i1	39	0.28529	6	30	151.197	1	0.23595	2891	3.65423	2080.09	11343148	0.02989
cluster67845-TRINITY_DN1453_c0_g1_i8	39	0.38896	5	25	121.434	1	0.23595	2885.83	3.65533	1433.92	8928636	0.04
cluster20759-TRINITY_DN16465_c0_g2_i1	39	0.25931	5	25	123.203	1	0.23595	2845.83	3.6067	1161.38	6606562	0.05
cluster24161-TRINITY_DN4351_c0_g1_i2	39	0.33284	6	28	118.205	1	0.23595	2875.17	3.64191	1865.49	9166916	0.03704
cluster10832-TRINITY_DN11002_c0_g1_i9	39	0.32413	5	33	144.42	1	0.23595	2920.25	3.68976	2704.71	15802068	0.01705
cluster12064-TRINITY_DN2898_c0_g1_i2	39	0.23775	6	31	159.765	1	0.23595	2895.83	3.66196	2015.13	13445284	0.02581
cluster50019-TRINITY_DN1213_c0_g1_i1	39	0.25931	5	34	135.971	1	0.23595	2920.92	3.68881	3028.24	16334412	0.02317
cluster48751-TRINITY_DN79087_c0_g1_i1	39	0.28529	6	30	121.024	1	0.23595	2879	3.6457	1893.62	9941090	0.02989
cluster46663-TRINITY_DN4149_c0_g1_i2	39	0.28529	6	30	123.294	1	0.23595	2881.17	3.64854	2048.9	10943428	0.02299
cluster46348-TRINITY_DN1137_c0_g2_i1	39	0.32413	5	32	150.553	1	0.23595	2910.67	3.67997	2790.84	13735606	0.03024
cluster45326-TRINITY_DN4288_c0_g1_i1	39	0.28529	6	27	114.632	1	0.23595	2868.75	3.63496	1832.49	8474532	0.03704
cluster18815-TRINITY_DN18186_c0_g1_i2	39	0.32413	5	25	115.787	1	0.23595	2861.17	3.62912	1208.12	6684830	0.05333
cluster10044-TRINITY_DN9667_c0_g1_i7	39	0.38896	5	26	121.809	1	0.23595	2858.17	3.62328	1201.24	6833438	0.04
cluster44712-TRINITY_DN9667_c0_g1_i2	39	0.33284	6	25	113.755	1	0.23595	2827.33	3.58712	1193.94	5770014	0.05333
cluster19860-TRINITY_DN47196_c0_g1_i2	39	0.18665	11	28	121.665	1	0.23595	2908.83	3.68139	2384.09	11792668	0.03439
cluster37113-TRINITY_DN1315_c0_g1_i12	39	0.2842	4	37	156.564	1	0.23595	2937.25	3.70744	4388.78	21681020	0.01502
cluster36698-TRINITY_DN3384_c0_g1_i2	39	0.25931	5	29	119.707	1	0.23595	2883.25	3.64917	1756.52	10139428	0.03695
cluster3784-TRINITY_DN3364_c0_g1_i16	39	0.32413	5	29	133.832	1	0.23595	2896.25	3.66354	2191.7	11127438	0.03202
cluster35125-TRINITY_DN27496_c0_g1_i1	39	0.38896	5	27	123.964	1	0.23595	2879.58	3.64444	1930.02	9908086	0.03134
cluster22534-TRINITY_DN8411_c0_g1_i1	39	0.38039	6	28	119.689	1	0.23595	2899.67	3.66907	2419.23	11010582	0.03704
cluster5347-TRINITY_DN10109_c0_g1_i18	39	0.38896	5	28	129.377	1	0.23595	2889.33	3.65802	1711.3	9936830	0.03439
cluster3383-TRINITY_DN2352_c0_g1_i6	38	0.2842	4	33	130.217	40	0.23595	2908.58	3.67681	3006.11	14458912	0.02083
cluster106187-TRINITY_DN24021_c0_g1_i1	38	0.37893	4	31	131.214	1	0.23595	2894.75	3.66007	2160.07	12644490	0.02796
cluster21641-TRINITY_DN10696_c0_g1_i5	38	0.30898	3	34	148.34	1	0.23595	2933.92	3.70412	4413.63	20238256	0.01604
cluster7808-TRINITY_DN9181_c0_g1_i2	38	0.32413	5	33	144.692	1	0.23595	2917.25	3.68518	3654.52	17844422	0.01515
cluster101601-TRINITY_DN36302_c1_g1_i1	38	0.23775	6	29	147.228	2	0.23595	2883.5	3.65486	5679.46	9637514	0.03448
cluster17459-TRINITY_DN1639_c0_g1_i2	38	0.2842	4	32	148.204	1	0.23595	2911.42	3.67918	2932.75	15442870	0.02218
cluster17019-TRINITY_DN55774_c0_g1_i9	38	0.26242	8	24	112.395	1	0.23595	2854.75	3.61901	1177.38	7018572	0.0471
cluster7306-TRINITY_DN73211_c0_g1_i4	38	0.32929	7	26	120.201	1	0.23595	2876.17	3.64349	1545.93	8713530	0.03385
cluster11418-TRINITY_DN38133_c0_g1_i9	38	0.32413	5	27	126.636	1	0.23595	2870.83	3.6367	1667.81	8039666	0.04274
cluster92566-TRINITY_DN25058_c0_g1_i1	38	0.47366	4	28	127.166	1	0.23595	2868.17	3.63496	1904.23	8954106	0.03439
cluster88918-TRINITY_DN4961_c0_g1_i1	38	0.21953	7	27	118.392	1	0.23595	2880.58	3.64807	1528.79	8968544	0.03704
cluster88268-TRINITY_DN9968_c0_g1_i1	38	0.2927	7	26	113.904	1	0.23595	2867.08	3.6318	1629.77	8623202	0.03692
cluster14374-TRINITY_DN9948_c0_g1_i1	38	0.33284	6	30	147.145	1	0.23595	2914.08	3.68328	2878.62	14413704	0.02069
cluster9994-TRINITY_DN8523_c0_g1_i11	38	0.32413	5	31	130.216	1	0.23595	2906.75	3.67523	2852.86	14582320	0.02151
cluster1239-TRINITY_DN4096_c0_g1_i7	38	0.2842	4	33	142.191	1	0.23595	2920	3.68897	3104.49	16225090	0.02273
cluster21700-TRINITY_DN8687_c0_g1_i1	38	0.47366	4	26	115.619	1	0.23595	2858.83	3.62122	1368.8	8473644	0.03077
cluster22252-TRINITY_DN4435_c0_g1_i5	38	0.32413	5	27	116.146	1	0.23595	2866.42	3.63228	1569.15	8440598	0.03989
cluster16954-TRINITY_DN4453_c0_g1_i1	38	0.37893	4	32	147.902	1	0.23595	2912.08	3.68012	2951.77	15776462	0.02016
cluster72826-TRINITY_DN13691_c0_g1_i1	38	0.2842	4	32	154.248	1	0.23595	2904.67	3.67333	2209.47	13142940	0.02419
cluster70905-TRINITY_DN16321_c0_g1_i1	38	0.25931	5	31	132.779	1	0.23595	2893.08	3.6607	2229.2	11350558	0.02796
cluster23877-TRINITY_DN9257_c0_g1_i2	38	0.30898	3	36	150.566	1	0.23595	2935.67	3.70602	4087.07	22144794	0.01111
cluster19719-TRINITY_DN77347_c0_g1_i2	38	0.45378	5	23	105.105	1	0.23595	2835.5	3.5988	1054.15	5663442	0.04743
cluster68267-TRINITY_DN83112_c0_g1_i1	38	0.25931	5	32	130.8	1	0.23595	2915.67	3.68597	3222.56	16196176	0.02218
cluster4067-TRINITY_DN1488_c0_g1_i8	38	0.37893	4	27	130.572	1	0.23595	2875.75	3.64223	1829.6	9570896	0.03704
cluster17373-TRINITY_DN57353_c1_g1_i4	38	0.32413	5	31	135.816	1	0.23595	2916	3.68549	2714.43	14839584	0.02151
cluster10199-TRINITY_DN13186_c0_g1_i3	38	0.38896	5	27	126.904	1	0.23595	2878	3.64617	1599.58	9376856	0.03419
cluster18324-TRINITY_DN1911_c0_g1_i2	38	0.18665	11	27	93.556	1	0.23595	2896.42	3.66702	2577.92	11361702	0.03134
cluster60746-TRINITY_DN1972_c0_g1_i13	38	0.32413	5	29	120.742	1	0.23595	2891.25	3.66007	2249.3	10936008	0.02709
cluster60706-TRINITY_DN1920_c0_g1_i37	38	0.37893	4	32	124.278	1	0.23595	2912.58	3.68123	2798.61	14546512	0.02218
cluster5311-TRINITY_DN62518_c0_g1_i3	38	0.23775	6	31	125.849	1	0.23595	2910.25	3.67981	2997.1	14660100	0.02151
cluster58490-TRINITY_DN44213_c0_g1_i5	38	0.47366	4	29	128.197	1	0.23595	2893.58	3.66212	2177.7	11398524	0.02709
cluster55098-TRINITY_DN602_c0_g1_i16	38	0.30898	3	37	157.195	1	0.23595	2942.5	3.71234	4379.21	23028202	0.01351
cluster53752-TRINITY_DN8289_c0_g1_i1	38	0.32929	7	25	112.233	1	0.23595	2873.08	3.63859	1672.18	8211670	0.04333
cluster52876-TRINITY_DN21281_c0_g1_i1	38	0.28529	6	30	124.066	1	0.23595	2906	3.67712	3236.76	12975402	0.02299
cluster52387-TRINITY_DN65927_c0_g1_i1	38	0.25611	7	27	121.435	1	0.23595	2888.25	3.65723	1826.87	9773804	0.03419
cluster51476-TRINITY_DN4894_c0_g1_i1	38	0.25931	5	29	142.647	1	0.23595	2891.75	3.65975	2201.54	11673162	0.02956
cluster50763-TRINITY_DN15572_c0_g1_i1	38	0.47366	4	30	131.72	1	0.23595	2911.5	3.68249	2696.59	13504450	0.02069
cluster48912-TRINITY_DN82437_c0_g1_i1	38	0.25611	7	29	123.826	1	0.23595	2878.5	3.64349	1896.07	9925030	0.02956
cluster48756-TRINITY_DN79011_c0_g1_i1	38	0.25931	5	27	115.197	1	0.23595	2877.92	3.64412	2023.64	10705318	0.02564
cluster19728-TRINITY_DN9621_c0_g1_i1	38	0.2927	7	28	136.75	1	0.23595	2883.75	3.64965	1746.15	10256160	0.03175
cluster41555-TRINITY_DN18366_c0_g1_i1	38	0.2927	7	27	124.134	1	0.23595	2897.08	3.66781	1957.25	10580182	0.03704
cluster41249-TRINITY_DN3718_c1_g1_i3	38	0.32413	5	29	121.059	1	0.23595	2905.25	3.67333	2354.16	12984286	0.03202
cluster12730-TRINITY_DN3718_c0_g1_i2	38	0.32929	7	24	98.826	1	0.23595	2861.92	3.62786	1270.1	7161048	0.04348
cluster23756-TRINITY_DN6615_c0_g1_i1	38	0.25931	5	33	146.071	1	0.23595	2898.83	3.66607	2440.65	13782954	0.02083
cluster37926-TRINITY_DN30479_c0_g2_i1	38	0.25611	7	31	144.558	1	0.23595	2897.92	3.66591	2243.51	12702020	0.02581
cluster36088-TRINITY_DN7948_c0_g1_i1	38	0.2842	4	32	156.18	1	0.23595	2911.58	3.6806	2699.04	14730836	0.01815
cluster32987-TRINITY_DN31677_c0_g1_i1	38	0.33284	6	27	132.346	1	0.23595	2891.42	3.66023	1639.8	9696454	0.03704
cluster32192-TRINITY_DN22024_c1_g2_i2	38	0.2148	9	26	126.409	1	0.23595	2895.58	3.66733	1938.29	9527460	0.04
cluster31840-TRINITY_DN12974_c0_g1_i4	38	0.25931	5	34	131.67	1	0.23595	2930.67	3.70081	4182.25	18911730	0.01248
cluster8602-TRINITY_DN20035_c0_g1_i1	38	0.2842	4	33	141.841	1	0.23595	2925.08	3.69512	3305.26	17183742	0.02083
cluster23617-TRINITY_DN16015_c0_g1_i2	38	0.28529	6	31	138.507	1	0.23595	2899.08	3.66717	2448.88	12769876	0.01935
cluster2417-TRINITY_DN2451_c0_g1_i2	38	0.32413	5	30	114.413	1	0.23595	2907.42	3.67665	3280.97	13780580	0.02069
cluster104460-TRINITY_DN45558_c0_g1_i1	37	0.32929	7	26	106.932	1	0.23595	2880.08	3.64602	2068.46	9590672	0.03077
cluster7682-TRINITY_DN34472_c1_g1_i4	37	0.2041	8	23	102.129	1	0.23595	2875.67	3.64523	1618.66	7557408	0.05534
cluster100316-TRINITY_DN1663_c1_g1_i1	37	0.38896	5	26	107.179	1	0.23595	2877.08	3.64349	1493.79	8695938	0.04
cluster100273-TRINITY_DN1616_c1_g1_i4	37	0.32413	5	28	112.984	1	0.23595	2880.08	3.64949	1893.85	8780822	0.03175
cluster100116-TRINITY_DN15084_c0_g1_i1	37	0.32413	5	30	136.718	1	0.23595	2885.58	3.65012	2254.17	11860730	0.02299
cluster99226-TRINITY_DN20793_c0_g2_i1	37	0.33284	6	23	114.343	1	0.23595	2837.83	3.59754	928.759	5696432	0.05929
cluster91607-TRINITY_DN4655_c0_g1_i2	37	0.38896	5	24	119.812	1	0.23595	2857.75	3.62138	1155.55	7711132	0.03623
cluster89742-TRINITY_DN25992_c0_g2_i4	37	0.38896	5	29	128.362	1	0.23595	2890.17	3.65628	2063.37	11367768	0.02709
cluster23610-TRINITY_DN24496_c0_g1_i1	37	0.38039	6	22	94.866	1	0.23595	2837.75	3.59959	1068.2	5769374	0.05195
cluster89314-TRINITY_DN43921_c0_g1_i1	37	0.2041	8	31	127.179	1	0.23595	2920.5	3.6926	3244.16	15363910	0.01935
cluster18317-TRINITY_DN8513_c0_g1_i4	37	0.28529	6	30	139.75	1	0.23595	2906.92	3.67539	2574.32	14116528	0.01839
cluster19696-TRINITY_DN20663_c0_g1_i1	37	0.2927	7	28	115.879	1	0.23595	2865.25	3.62786	1686.94	8394624	0.0291
cluster84015-TRINITY_DN9873_c0_g1_i1	37	0.28529	6	25	116.946	1	0.23595	2848.42	3.61791	1262.84	5710198	0.04333
cluster77922-TRINITY_DN1033_c0_g3_i1	37	0.25931	5	30	143.944	1	0.23595	2898.75	3.66844	2028.88	12777336	0.02069
cluster77754-TRINITY_DN37643_c0_g1_i2	37	0.38896	5	27	118.762	1	0.23595	2887.08	3.65423	1746.61	10161212	0.02849
cluster20384-TRINITY_DN13753_c0_g1_i1	37	0.2842	4	34	148.465	1	0.23595	2905.33	3.67144	4173.79	15272794	0.01604
cluster19955-TRINITY_DN73485_c0_g1_i1	37	0.32413	5	29	122.907	1	0.23595	2884.75	3.64996	2019.15	10868650	0.02709
cluster10961-TRINITY_DN6327_c0_g1_i32	37	0.37893	4	30	133.296	1	0.23595	2902.25	3.67002	2270.8	13075690	0.02299
cluster24554-TRINITY_DN49445_c0_g1_i1	37	0.37893	4	28	117.217	1	0.23595	2862.17	3.62375	1648.62	8502126	0.03175
cluster65151-TRINITY_DN9555_c0_g1_i1	37	0.2927	7	26	125.567	1	0.23595	2859.17	3.62233	1377.36	7693738	0.03385
cluster63254-TRINITY_DN22871_c0_g1_i1	37	0.28529	6	30	124.728	1	0.23595	2899.08	3.66923	2201.43	12052254	0.02529
cluster61499-TRINITY_DN358_c0_g1_i1	37	0.37893	4	29	132.986	1	0.23595	2911.75	3.68375	2827.77	13303022	0.02463
cluster20926-TRINITY_DN4313_c0_g1_i19	37	0.32413	5	30	134.113	1	0.23595	2898.42	3.66465	2626.35	11985838	0.02529
cluster1988-TRINITY_DN4314_c0_g1_i2	37	0.37893	4	28	110.559	1	0.23595	2893.25	3.66023	1967.4	10639320	0.03175
cluster59704-TRINITY_DN23967_c0_g1_i1	37	0.2927	7	25	113.623	1	0.23595	2850.42	3.61412	1373.12	6630180	0.04333
cluster59221-TRINITY_DN15161_c0_g2_i1	37	0.25931	5	32	143.874	1	0.23595	2904.08	3.67081	2410.93	14092240	0.02419
cluster14064-TRINITY_DN4518_c1_g1_i10	37	0.38896	5	26	111.814	1	0.23595	2889.67	3.6596	2031.39	9891598	0.03385
cluster58403-TRINITY_DN82649_c0_g1_i1	37	0.33284	6	29	118.301	1	0.23595	2885.5	3.65281	2212.88	10121020	0.02709
cluster8259-TRINITY_DN71616_c0_g1_i2	37	0.25931	5	30	128.711	1	0.23595	2892.17	3.65881	2001.11	10497644	0.02759
cluster4185-TRINITY_DN234_c0_g1_i2	37	0.37893	4	30	125.157	1	0.23595	2903.75	3.67302	2868.12	12868244	0.02069
cluster57283-TRINITY_DN293_c1_g1_i1	37	0.47366	4	29	129.226	1	0.23595	2906.17	3.67507	2226.52	12444452	0.02463
cluster53294-TRINITY_DN84156_c0_g1_i1	37	0.33284	6	26	112.486	1	0.23595	2874.5	3.64507	1278.09	7582544	0.02769
cluster8356-TRINITY_DN7554_c0_g1_i2	37	0.38896	5	23	106.984	1	0.23595	2840.17	3.60464	922.24	5590388	0.05138
cluster50408-TRINITY_DN23123_c0_g1_i1	37	0.38039	6	25	99.965	1	0.23595	2868.17	3.63607	1923.57	7942732	0.03333
cluster49686-TRINITY_DN6728_c0_g1_i25	37	0.38896	5	29	132.706	1	0.23595	2895.75	3.66449	2320.01	12114750	0.02956
cluster49325-TRINITY_DN27508_c0_g1_i1	37	0.23775	6	32	132.769	1	0.23595	2906	3.67412	2576.93	14327580	0.02016
cluster17678-TRINITY_DN905_c0_g1_i4	37	0.32413	5	29	126.939	1	0.23595	2893.08	3.65991	1811.12	11589492	0.02463
cluster21119-TRINITY_DN55693_c0_g1_i1	37	0.47366	4	27	127.299	1	0.23595	2890.08	3.65928	1984.58	10301398	0.03419
cluster19128-TRINITY_DN3741_c0_g1_i7	37	0.33284	6	29	116.073	1	0.23595	2902.92	3.67223	2148.14	13339132	0.0197
cluster21028-TRINITY_DN3702_c0_g3_i2	37	0.28529	6	26	115.041	1	0.23595	2881.67	3.64602	1713.41	9188774	0.04
cluster13807-TRINITY_DN6966_c0_g1_i1	37	0.32413	5	29	120.438	1	0.23595	2899.25	3.66828	2371.86	11810222	0.02709
cluster38941-TRINITY_DN33387_c1_g1_i1	37	0.2927	7	27	126.94	1	0.23595	2885	3.65391	1826.58	9883254	0.02849
cluster36513-TRINITY_DN2211_c0_g1_i7	37	0.32413	5	30	148.308	1	0.23595	2904	3.67318	2108.29	11955836	0.02759
cluster9978-TRINITY_DN2241_c0_g1_i10	37	0.23775	6	30	139.323	1	0.23595	2904.08	3.67523	2568.6	12633344	0.02529
cluster36308-TRINITY_DN2245_c0_g1_i10	37	0.21953	7	27	120.716	1	0.23595	2896.42	3.66639	2243.97	10393428	0.03704
cluster35092-TRINITY_DN27447_c0_g3_i1	37	0.2927	7	23	109.446	1	0.23595	2865.33	3.63307	1107.35	6070484	0.05534
cluster16528-TRINITY_DN8834_c0_g1_i1	37	0.46346	3	33	145.183	1	0.23595	2909.42	3.67823	2765.14	14765662	0.01894
cluster34106-TRINITY_DN43866_c0_g1_i1	37	0.2041	8	31	139.072	1	0.23595	2913	3.68533	2733.79	14097090	0.0172
cluster33281-TRINITY_DN7742_c0_g1_i1	37	0.37893	4	31	140.706	1	0.23595	2902	3.66986	2184.26	13326970	0.01935
cluster8331-TRINITY_DN7735_c1_g1_i24	37	0.32413	5	27	125.793	1	0.23595	2851.58	3.61128	1347.91	7707652	0.03419
cluster23868-TRINITY_DN12876_c0_g1_i2	37	0.25611	7	28	116.872	1	0.23595	2880	3.6487	1762.56	9410884	0.0291
cluster32369-TRINITY_DN17627_c0_g1_i2	37	0.38896	5	26	128.68	1	0.23595	2884.83	3.65328	1911.64	10690120	0.02769
cluster19966-TRINITY_DN52742_c0_g1_i2	37	0.37893	4	31	113.614	1	0.23595	2902.42	3.67065	2889.1	13148222	0.01935
cluster29495-TRINITY_DN49_c0_g3_i1	37	0.38896	5	28	114.521	1	0.23595	2887.67	3.6547	2491.96	11447460	0.02646
cluster1014-TRINITY_DN5020_c0_g1_i10	37	0.25931	5	29	148.737	1	0.23595	2868.83	3.63149	1571.54	9584724	0.03202
cluster106501-TRINITY_DN2352_c0_g1_i3	36	0.32413	5	30	151.975	1	0.23595	2893.92	3.66275	1987.59	11705880	0.02529
cluster16509-TRINITY_DN28953_c0_g1_i2	36	0.25931	5	28	129.722	1	0.23595	2875.83	3.64128	2175.74	9391744	0.03175
cluster8638-TRINITY_DN39799_c1_g1_i6	36	0.33284	6	27	109.256	1	0.23595	2880.42	3.64775	1606.91	9800890	0.02849
cluster22238-TRINITY_DN1500_c0_g1_i4	36	0.42794	6	21	111.532	1	0.23595	2840.92	3.60891	950.757	4821206	0.0619
cluster100270-TRINITY_DN1616_c0_g1_i2	36	0.38896	5	26	112.842	1	0.23595	2863.08	3.62723	1690.41	8248890	0.03077
cluster11821-TRINITY_DN2983_c0_g1_i14	36	0.30898	3	33	133.899	1	0.23595	2927.92	3.69876	3579.08	17908710	0.01515
cluster23640-TRINITY_DN36797_c0_g1_i1	36	0.30898	3	33	131.593	1	0.23595	2903.42	3.6716	2776.56	13546584	0.01894
cluster95313-TRINITY_DN46044_c0_g1_i2	36	0.21953	7	27	109.943	1	0.23595	2895.5	3.66907	2272.13	10240524	0.03134
cluster94956-TRINITY_DN2764_c0_g1_i8	36	0.19953	10	26	115.682	1	0.23595	2887.58	3.65833	2331.33	9038292	0.03385
cluster94461-TRINITY_DN64612_c0_g1_i1	36	0.38896	5	24	112.849	1	0.23595	2853.83	3.62312	1088.47	5883302	0.04348
cluster2707-TRINITY_DN53370_c0_g1_i21	36	0.2842	4	33	140.673	1	0.23595	2912.67	3.68154	3769.29	15082430	0.01515
cluster84904-TRINITY_DN3684_c0_g1_i16	36	0.25931	5	28	139.366	1	0.23595	2901.08	3.67412	1930.55	10709510	0.0291
cluster84901-TRINITY_DN3684_c0_g1_i11	36	0.32413	5	30	114.068	1	0.23595	2897.67	3.66544	2317.5	12742486	0.02069
cluster84881-TRINITY_DN3672_c0_g1_i1	36	0.25611	7	26	111.829	1	0.23595	2860.33	3.62217	1450.72	7985578	0.03692
cluster83636-TRINITY_DN44716_c0_g1_i1	36	0.37893	4	27	108.637	1	0.23595	2871.25	3.6337	1728.4	9483820	0.03134
cluster22925-TRINITY_DN22427_c0_g1_i3	36	0.32413	5	27	116.572	1	0.23595	2876.83	3.64238	1643.43	9593084	0.03704
cluster24555-TRINITY_DN3879_c0_g1_i38	36	0.32413	5	29	131.689	1	0.23595	2906.92	3.67649	2116.53	12641314	0.02463
cluster23472-TRINITY_DN3857_c0_g1_i2	36	0.33284	6	28	110.248	1	0.23595	2887.17	3.65281	2435.12	11091288	0.02646
cluster79428-TRINITY_DN53652_c0_g1_i1	36	0.25931	5	33	142.861	1	0.23595	2923.5	3.69465	3433.2	16723720	0.01894
cluster78386-TRINITY_DN80674_c0_g1_i1	36	0.32413	5	26	114.923	1	0.23595	2885	3.65233	2130.78	9130466	0.03385
cluster77923-TRINITY_DN1033_c0_g4_i1	36	0.33284	6	25	117.82	1	0.23595	2847.75	3.61001	1130.34	7363546	0.04
cluster77158-TRINITY_DN2507_c3_g1_i1	36	0.37893	4	31	129.083	1	0.23595	2899.92	3.66528	2864.92	14412512	0.0172
cluster76960-TRINITY_DN11437_c0_g2_i1	36	0.37893	4	28	134.619	1	0.23595	2888.17	3.65454	1981.63	10679928	0.02646
cluster8291-TRINITY_DN9723_c1_g1_i3	36	0.32413	5	30	142.505	1	0.23595	2880	3.64175	1880.12	11165496	0.02299
cluster2344-TRINITY_DN5536_c0_g1_i2	36	0.47366	4	27	118.843	1	0.23595	2902.58	3.67444	2542.73	10727118	0.03134
cluster21255-TRINITY_DN13601_c0_g1_i58	36	0.38896	5	27	122.738	1	0.23595	2893	3.66228	2013.1	11348550	0.01709
cluster20128-TRINITY_DN32382_c0_g1_i3	36	0.28529	6	28	131.156	1	0.23595	2870	3.63891	1569.49	8279524	0.0291
cluster70255-TRINITY_DN18017_c0_g1_i2	36	0.20362	11	22	79.638	1	0.23595	2871.58	3.64223	1721.68	7677038	0.06494
cluster13131-TRINITY_DN9250_c0_g1_i10	36	0.32413	5	31	137.33	1	0.23595	2903.83	3.67381	2900.2	13492170	0.01505
cluster20726-TRINITY_DN3295_c0_g2_i2	36	0.23775	6	28	119.056	1	0.23595	2889.83	3.65707	1978.03	10905384	0.03439
cluster66690-TRINITY_DN75438_c0_g1_i1	36	0.32413	5	28	137.973	1	0.23595	2881.33	3.64665	2212.47	11102192	0.03175
cluster22572-TRINITY_DN10422_c0_g1_i2	36	0.25611	7	27	130.353	1	0.23595	2864.67	3.63101	1340.41	8318562	0.03419
cluster65836-TRINITY_DN58795_c0_g1_i1	36	0.32413	5	31	148.657	1	0.23595	2892.58	3.6596	2165.42	11802036	0.01935
cluster65206-TRINITY_DN9592_c0_g1_i1	36	0.25931	5	32	112.475	1	0.23595	2915.75	3.68391	3588.79	15612264	0.02016
cluster63891-TRINITY_DN56163_c0_g2_i1	36	0.19093	9	25	117.743	1	0.23595	2883.92	3.6547	1656.77	8324496	0.04333
cluster6639-TRINITY_DN12368_c0_g2_i1	36	0.2041	8	28	124.802	1	0.23595	2900	3.67144	2191.73	11086900	0.03175
cluster62304-TRINITY_DN74773_c0_g1_i4	36	0.25611	7	28	119.485	1	0.23595	2896.42	3.66828	2149.15	10357868	0.02646
cluster61565-TRINITY_DN53091_c0_g1_i1	36	0.28529	6	27	131.09	1	0.23595	2880.17	3.64602	1605.69	8880594	0.03704
cluster176-TRINITY_DN4396_c0_g1_i1	36	0.47366	4	26	113.964	1	0.23595	2897.92	3.67049	1862.26	10094244	0.02769
cluster59881-TRINITY_DN7443_c0_g1_i1	36	0.37893	4	27	116.978	1	0.23595	2857.5	3.62328	1278.69	7699990	0.03419
cluster20800-TRINITY_DN7474_c0_g1_i1	36	0.32413	5	30	151.4	1	0.23595	2909.17	3.67965	2127.97	13345472	0.02299
cluster9025-TRINITY_DN6891_c0_g1_i4	36	0.19093	9	28	114.414	1	0.23595	2893.33	3.66307	2475.12	10965430	0.0291
cluster56498-TRINITY_DN12504_c0_g1_i1	36	0.2842	4	32	140.893	1	0.23595	2903.17	3.6716	2904.92	15105780	0.01613
cluster3330-TRINITY_DN632_c0_g1_i13	36	0.30898	3	30	149.091	1	0.23595	2904.08	3.67428	2133.9	12780318	0.02069
cluster54715-TRINITY_DN7159_c0_g1_i2	36	0.23775	6	30	124.874	1	0.23595	2912.33	3.68391	2683.22	13300534	0.02529
cluster2824-TRINITY_DN2842_c0_g1_i5	36	0.32413	5	29	139.575	1	0.23595	2881.42	3.6487	1864.24	10195290	0.02709
cluster17258-TRINITY_DN1737_c0_g1_i1	36	0.33284	6	21	99.356	1	0.23595	2797.92	3.55206	683.923	4196666	0.06667
cluster48343-TRINITY_DN53742_c0_g2_i1	36	0.2842	4	32	137.23	1	0.23595	2889.5	3.65675	2019.74	12314958	0.02218
cluster41116-TRINITY_DN12607_c0_g1_i1	36	0.37893	4	29	140.559	1	0.23595	2893.58	3.66149	2414.18	12029264	0.02709
cluster40183-TRINITY_DN6911_c0_g1_i10	36	0.28529	6	27	118.466	1	0.23595	2878.08	3.64428	1410.25	8534788	0.03989
cluster12941-TRINITY_DN5204_c0_g1_i14	36	0.36588	7	20	102.954	1	0.23595	2826.58	3.59533	804.08	4078824	0.06842
cluster22044-TRINITY_DN6676_c0_g1_i1	36	0.25931	5	31	128.776	1	0.23595	2898	3.66623	2456.88	12252040	0.01935
cluster37378-TRINITY_DN29127_c0_g1_i1	36	0.38039	6	22	95.688	1	0.23595	2859	3.62723	1084.44	6549540	0.04762
cluster36311-TRINITY_DN2245_c0_g1_i6	36	0.25931	5	30	122.8	1	0.23595	2902	3.67175	2193.32	12392632	0.02529
cluster35642-TRINITY_DN164_c0_g1_i5	36	0.37893	4	27	124.57	1	0.23595	2877.08	3.6457	2026.43	9530504	0.03134
cluster34798-TRINITY_DN79664_c0_g1_i1	36	0.32413	5	29	138.312	1	0.23595	2886.5	3.65486	1720.57	10458844	0.02956
cluster24389-TRINITY_DN13294_c0_g2_i1	36	0.21953	7	27	127.087	1	0.23595	2890.08	3.66181	1745.68	9438432	0.03704
cluster5513-TRINITY_DN18235_c0_g1_i1	36	0.2842	4	31	143.258	1	0.23595	2917	3.68976	3377.73	15097924	0.0172
cluster12279-TRINITY_DN45097_c0_g1_i1	36	0.37893	4	29	133.149	1	0.23595	2895.58	3.66228	1937.92	11610394	0.02956
cluster31468-TRINITY_DN41683_c0_g1_i1	36	0.25931	5	30	133.982	1	0.23595	2892	3.65833	1918.42	11743934	0.02759
cluster24415-TRINITY_DN2001_c0_g3_i1	36	0.38896	5	28	127.358	1	0.23595	2904.5	3.67365	2397.51	12792718	0.02646
cluster29483-TRINITY_DN3_c0_g2_i3	36	0.28529	6	27	125.352	1	0.23595	2870.5	3.63844	1581.85	8541422	0.03134
cluster18426-TRINITY_DN13402_c0_g1_i6	36	0.2842	4	30	119.005	1	0.23595	2900	3.6697	2452.36	12006152	0.02299
cluster28051-TRINITY_DN16015_c0_g1_i1	36	0.45378	5	22	105.725	1	0.23595	2838.33	3.60133	891.872	5591020	0.04762
cluster16662-TRINITY_DN10692_c0_g1_i1	35	0.2148	9	25	118.19	1	0.23595	2878.92	3.64981	1255.83	7728322	0.03667
cluster103368-TRINITY_DN7892_c0_g1_i1	35	0.47366	4	27	112.722	1	0.23595	2895.5	3.66686	2634.91	11498636	0.01994
cluster101722-TRINITY_DN80884_c0_g1_i1	35	0.2842	4	33	145.911	1	0.23595	2910.58	3.67775	2821.58	15260198	0.01326
cluster100386-TRINITY_DN1699_c0_g1_i1	35	0.37893	4	26	112.411	1	0.23595	2861.67	3.62644	1632.48	8110794	0.03385
cluster100094-TRINITY_DN15015_c0_g1_i1	35	0.46346	3	29	121.399	1	0.23595	2884	3.65217	2266.57	10082450	0.02709
cluster98157-TRINITY_DN80198_c0_g1_i1	35	0.33284	6	27	118.938	1	0.23595	2889.5	3.65849	1966.95	10687348	0.03419
cluster97149-TRINITY_DN34291_c0_g1_i1	35	0.33284	6	25	109.643	1	0.23595	2869.42	3.63765	1502.01	8423184	0.02667
cluster95901-TRINITY_DN18827_c0_g1_i1	35	0.28529	6	27	109.782	1	0.23595	2857.25	3.61696	1500.24	7831702	0.02849
cluster10021-TRINITY_DN7385_c0_g1_i1	35	0.38896	5	26	117.342	1	0.23595	2865.92	3.62628	1630.78	8884988	0.02154
cluster24638-TRINITY_DN30877_c0_g2_i1	35	0.33284	6	25	116.405	1	0.23595	2859.08	3.62596	1302.34	7029660	0.02667
cluster86773-TRINITY_DN82086_c0_g1_i1	35	0.37893	4	27	106.092	1	0.23595	2889	3.65849	1741.78	10128660	0.02564
cluster85195-TRINITY_DN23555_c0_g1_i1	35	0.21953	7	29	140.745	1	0.23595	2893.42	3.66117	1857.32	10717708	0.02956
cluster85176-TRINITY_DN23596_c0_g1_i1	35	0.38896	5	26	119.046	1	0.23595	2877.5	3.64602	1636.78	9262624	0.04308
cluster84373-TRINITY_DN3004_c1_g1_i1	35	0.2842	4	29	129.84	1	0.23595	2901.08	3.67081	2233.23	11304112	0.02463
cluster11517-TRINITY_DN3062_c0_g1_i12	35	0.33284	6	26	116.063	1	0.23595	2876.08	3.64444	1467.73	8704012	0.03077
cluster84027-TRINITY_DN9814_c0_g1_i1	35	0.2842	4	32	142.654	1	0.23595	2904	3.67507	2116.91	13408934	0.01613
cluster11212-TRINITY_DN9863_c0_g1_i47	35	0.38896	5	22	78.38	1	0.23595	2853.25	3.62154	1247.13	6479410	0.04329
cluster83654-TRINITY_DN44710_c0_g1_i1	35	0.2927	7	22	99.416	1	0.23595	2868.83	3.64049	1667.69	7116864	0.04762
cluster83495-TRINITY_DN46713_c0_g1_i1	35	0.32413	5	26	102.346	1	0.23595	2883.92	3.65533	2011.85	9037198	0.03385
cluster82876-TRINITY_DN33681_c0_g1_i2	35	0.38896	5	24	120.132	1	0.23595	2866.08	3.63544	1420.18	7000310	0.03986
cluster1532-TRINITY_DN78418_c0_g1_i4	35	0.30898	3	32	144.8	1	0.23595	2910.08	3.67681	3510.84	16823690	0.01613
cluster78793-TRINITY_DN81284_c0_g1_i1	35	0.2041	8	29	143.322	1	0.23595	2887.5	3.65802	1832.94	10215914	0.02709
cluster78297-TRINITY_DN22372_c0_g2_i1	35	0.25611	7	27	125.259	1	0.23595	2880.58	3.64933	1900.06	8876636	0.02849
cluster77919-TRINITY_DN1033_c0_g2_i1	35	0.47366	4	26	135.426	1	0.23595	2873.5	3.64065	1496.28	9688460	0.02154
cluster10008-TRINITY_DN9741_c0_g1_i3	35	0.2842	4	26	121.844	1	0.23595	2881.08	3.64854	1866.82	9586504	0.03692
cluster75338-TRINITY_DN9794_c0_g1_i1	35	0.32413	5	27	123.937	1	0.23595	2856.75	3.62012	1358.41	8637738	0.03134
cluster13315-TRINITY_DN15432_c0_g1_i1	35	0.32413	5	27	130.409	1	0.23595	2870.25	3.63575	1528.47	8888764	0.03704
cluster73771-TRINITY_DN54317_c0_g1_i1	35	0.30898	3	33	146.938	1	0.23595	2925.42	3.69512	3734.75	17835346	0.01326
cluster73337-TRINITY_DN13573_c0_g1_i2	35	0.2842	4	28	111.374	1	0.23595	2896.25	3.6667	1867.56	10277892	0.03175
cluster72067-TRINITY_DN32348_c0_g1_i1	35	0.32413	5	29	145.374	1	0.23595	2890.08	3.6607	2094.19	10641564	0.02217
cluster1481-TRINITY_DN57685_c0_g1_i2	35	0.38896	5	26	110.793	1	0.23595	2851.92	3.6127	1251.23	7165440	0.03385
cluster70583-TRINITY_DN545_c1_g1_i19	35	0.2842	4	29	123.683	1	0.23595	2894.92	3.66465	2085.54	11003524	0.02463
cluster3817-TRINITY_DN6325_c0_g1_i5	35	0.2842	4	29	127.384	1	0.23595	2891.42	3.66007	2398.18	11871758	0.02463
cluster13719-TRINITY_DN3467_c0_g1_i18	35	0.38896	5	24	112.189	1	0.23595	2863.58	3.63054	1158.74	7272588	0.0471
cluster61361-TRINITY_DN324_c0_g1_i2	35	0.30898	3	33	137.562	1	0.23595	2907.92	3.67523	2879.05	15090330	0.01326
cluster59094-TRINITY_DN10005_c0_g1_i4	35	0.29157	8	21	97.178	1	0.23595	2849.92	3.61617	1034.68	5793804	0.04762
cluster9457-TRINITY_DN23011_c0_g1_i14	35	0.47366	4	25	110.499	1	0.23595	2876.08	3.64049	1597.98	9507604	0.03333
cluster56550-TRINITY_DN12541_c0_g1_i10	35	0.46346	3	29	120.379	1	0.23595	2898.5	3.66702	2429.45	12350042	0.02217
cluster4213-TRINITY_DN42341_c0_g1_i4	35	0.30898	3	32	140.245	1	0.23595	2923.58	3.69339	3180.28	17589244	0.01613
cluster55131-TRINITY_DN692_c0_g1_i1	35	0.28529	6	29	152.899	1	0.23595	2903.58	3.67223	2343.66	12816734	0.02217
cluster10247-TRINITY_DN11573_c0_g1_i7	35	0.28529	6	25	127.553	1	0.23595	2851	3.61254	1130.33	7137240	0.04
cluster54953-TRINITY_DN11576_c0_g1_i1	35	0.47366	4	26	116.914	1	0.23595	2860.5	3.6307	1392.11	6678274	0.03692
cluster51733-TRINITY_DN8961_c0_g1_i2	35	0.2842	4	32	146.253	1	0.23595	2923.08	3.69244	3432.41	16554186	0.02016
cluster46909-TRINITY_DN77160_c0_g1_i1	35	0.2927	7	26	119.641	1	0.23595	2878.17	3.64633	1553.9	9007338	0.04
cluster9367-TRINITY_DN4155_c0_g1_i8	35	0.2842	4	28	119.843	1	0.23595	2885.33	3.65391	2015.58	10113848	0.02646
cluster46643-TRINITY_DN4146_c0_g1_i2	35	0.37893	4	29	132.98	1	0.23595	2912.08	3.68297	2577.4	13583282	0.02709
cluster10325-TRINITY_DN4193_c0_g1_i3	35	0.2927	7	26	113.527	1	0.23595	2865.42	3.6318	1488.7	8551544	0.02769
cluster45307-TRINITY_DN7699_c0_g1_i1	35	0.2927	7	23	92.584	1	0.23595	2856.08	3.62375	1129	5865464	0.05138
cluster44992-TRINITY_DN18671_c0_g1_i1	35	0.33284	6	25	116.036	1	0.23595	2864.17	3.6318	1380.27	7846628	0.03667
cluster44378-TRINITY_DN80741_c0_g1_i1	35	0.2842	4	31	135.791	1	0.23595	2911.58	3.68249	2725.81	13929526	0.01935
cluster43599-TRINITY_DN55610_c0_g1_i1	35	0.32413	5	29	139.727	1	0.23595	2892.83	3.66023	2192.23	11070356	0.02463
cluster20566-TRINITY_DN43689_c0_g1_i5	35	0.2842	4	30	123.558	1	0.23595	2903.25	3.67096	2476.21	13594364	0.02299
cluster42640-TRINITY_DN82396_c0_g1_i1	35	0.32413	5	25	118.178	1	0.23595	2857.92	3.62438	1158.13	7003374	0.04667
cluster41681-TRINITY_DN76903_c0_g1_i1	35	0.45378	5	23	103.437	1	0.23595	2864.58	3.63623	1429.13	6379762	0.03953
cluster38442-TRINITY_DN2640_c0_g1_i1	35	0.30898	3	30	116.005	1	0.23595	2902.17	3.67081	2860.33	12959068	0.02759
cluster24107-TRINITY_DN11274_c0_g2_i1	35	0.37893	4	28	114.37	1	0.23595	2880.17	3.64886	1680.71	8495380	0.0291
cluster14673-TRINITY_DN1394_c0_g1_i14	35	0.37893	4	29	116.8	1	0.23595	2890.08	3.65723	2132.95	11225916	0.02709
cluster36929-TRINITY_DN12137_c0_g1_i2	35	0.38039	6	23	96.826	1	0.23595	2843.58	3.60591	1082.27	6229762	0.04348
cluster35694-TRINITY_DN171_c0_g2_i1	35	0.38896	5	25	109.581	1	0.23595	2869.75	3.63512	1743.65	8940634	0.03333
cluster34827-TRINITY_DN79617_c0_g1_i1	35	0.32413	5	25	103.656	1	0.23595	2853.83	3.61238	1609.1	8023628	0.04333
cluster9990-TRINITY_DN60052_c0_g1_i7	35	0.37893	4	28	136.958	1	0.23595	2879.92	3.64428	1556.8	9844310	0.03175
cluster33316-TRINITY_DN24683_c0_g1_i1	35	0.2842	4	30	110.796	1	0.23595	2901	3.66607	3022.73	14293090	0.02069
cluster33197-TRINITY_DN7735_c1_g1_i12	35	0.2842	4	31	132.209	1	0.23595	2900.42	3.66923	2451.22	11702842	0.02366
cluster31512-TRINITY_DN59344_c0_g1_i1	35	0.2842	4	30	149.678	1	0.23595	2901.83	3.67112	2501.18	12559708	0.02069
cluster16850-TRINITY_DN8487_c0_g1_i6	35	0.33284	6	24	113.254	1	0.23595	2861.92	3.63117	1229.09	6510548	0.03623
cluster30002-TRINITY_DN27155_c0_g1_i2	35	0.21953	7	28	107.286	1	0.23595	2907.5	3.67933	2532.27	12391836	0.02381
cluster9305-TRINITY_DN10687_c0_g2_i1	34	0.2842	4	30	138.642	1	0.23595	2906.75	3.67381	2814.95	13855216	0.02069
cluster22198-TRINITY_DN34436_c0_g1_i3	34	0.25931	5	30	126.752	1	0.23595	2892.58	3.65675	2600.98	12273996	0.01609
cluster102169-TRINITY_DN1571_c0_g1_i44	34	0.25931	5	29	123.71	1	0.23595	2907.25	3.67965	2499	12511422	0.0197
cluster3187-TRINITY_DN1571_c0_g1_i154	34	0.37893	4	28	106.722	1	0.23595	2885.67	3.65296	1692.89	9547694	0.02646
cluster18761-TRINITY_DN20249_c0_g1_i2	34	0.38896	5	26	113.044	1	0.23595	2889.42	3.65817	2088.63	9756154	0.03077
cluster100770-TRINITY_DN64158_c0_g1_i1	34	0.25931	5	28	128.184	1	0.23595	2875	3.64128	1480.55	8957306	0.02646
cluster7800-TRINITY_DN1695_c0_g1_i2	34	0.47366	4	23	116.408	1	0.23595	2857	3.62075	1203.36	6744772	0.04348
cluster1540-TRINITY_DN5603_c0_g1_i3	34	0.23326	8	25	122.005	1	0.23595	2878.92	3.64981	1649.97	8313640	0.03333
cluster7667-TRINITY_DN36705_c0_g1_i2	34	0.23775	6	27	132.551	1	0.23595	2891	3.66054	1928.27	9930720	0.03134
cluster3753-TRINITY_DN15643_c0_g1_i4	34	0.38896	5	26	132.015	1	0.23595	2874.83	3.6438	1448.05	8754100	0.03385
cluster21066-TRINITY_DN2775_c0_g1_i7	34	0.28529	6	24	117.078	1	0.23595	2867.83	3.63575	1335.45	7413916	0.04348
cluster94718-TRINITY_DN47982_c0_g1_i1	34	0.2041	8	27	142.715	1	0.23595	2893.92	3.66623	1908.14	10256098	0.03134
cluster17298-TRINITY_DN14369_c0_g1_i1	34	0.47366	4	26	125.619	1	0.23595	2886.5	3.65975	1877.78	9565782	0.01846
cluster12125-TRINITY_DN414_c0_g1_i5	34	0.30898	3	32	132.271	1	0.23595	2926.83	3.69797	4356.09	18903868	0.01008
cluster91695-TRINITY_DN4620_c0_g1_i1	34	0.33284	6	26	115.879	1	0.23595	2888.67	3.6596	1801.09	9589888	0.03077
cluster8813-TRINITY_DN4691_c0_g1_i1	34	0.38039	6	24	109.078	1	0.23595	2879.67	3.65012	1608.56	8008332	0.03261
cluster16707-TRINITY_DN5107_c0_g1_i5	34	0.37893	4	29	116.097	1	0.23595	2874.83	3.64317	5805.55	9888214	0.01724
cluster88184-TRINITY_DN8554_c0_g1_i1	34	0.32413	5	25	108.023	1	0.23595	2890.58	3.66007	2471.97	9848272	0.03333
cluster88074-TRINITY_DN8513_c0_g1_i3	34	0.32413	5	24	114.785	1	0.23595	2880	3.64917	1566.03	8567462	0.04348
cluster88030-TRINITY_DN11313_c0_g2_i2	34	0.38896	5	24	101.998	1	0.23595	2849.67	3.61633	1477.39	6570570	0.02899
cluster87552-TRINITY_DN61292_c0_g1_i1	34	0.25931	5	30	130.438	1	0.23595	2908.42	3.67728	2388.87	13724714	0.02299
cluster85142-TRINITY_DN81653_c0_g1_i1	34	0.38896	5	24	101.309	1	0.23595	2853.58	3.62044	1089.3	6600494	0.03623
cluster84732-TRINITY_DN34752_c0_g1_i1	34	0.37893	4	27	118.304	1	0.23595	2868.08	3.63323	1639.9	8815596	0.03134
cluster84419-TRINITY_DN3072_c0_g1_i2	34	0.2842	4	28	125.245	1	0.23595	2864.42	3.62801	1443.31	9034694	0.03175
cluster81229-TRINITY_DN31408_c0_g3_i1	34	0.38039	6	23	109.689	1	0.23595	2855.33	3.62265	1313.47	6409202	0.04743
cluster80240-TRINITY_DN78499_c0_g1_i1	34	0.47366	4	26	122.575	1	0.23595	2885.83	3.65675	1593.78	9419864	0.02462
cluster79630-TRINITY_DN48790_c0_g1_i1	34	0.23775	6	28	140.213	1	0.23595	2900.5	3.67223	2189.78	11846522	0.02646
cluster79313-TRINITY_DN79917_c0_g1_i1	34	0.47366	4	25	116.17	1	0.23595	2857.42	3.62233	1540.96	7895300	0.02667
cluster78857-TRINITY_DN81285_c0_g1_i1	34	0.25931	5	30	118.914	1	0.23595	2890.5	3.66133	2043.48	11130210	0.02529
cluster78355-TRINITY_DN80637_c0_g1_i1	34	0.23775	6	29	126.262	1	0.23595	2896.92	3.66449	2266.59	11489202	0.02217
cluster78310-TRINITY_DN80622_c0_g1_i1	34	0.25931	5	28	103.169	1	0.23595	2895.25	3.66133	2188.35	10963456	0.03704
cluster78258-TRINITY_DN22382_c0_g1_i1	34	0.2842	4	28	122.816	1	0.23595	2887.75	3.65581	2023.28	10104472	0.02381
cluster76824-TRINITY_DN41469_c0_g1_i1	34	0.33284	6	24	114.51	1	0.23595	2854.25	3.62312	1386.5	6775468	0.03261
cluster5787-TRINITY_DN5415_c0_g1_i5	34	0.21948	10	22	115.959	1	0.23595	2864.58	3.63496	1439.95	7014792	0.05195
cluster19840-TRINITY_DN9725_c0_g1_i3	34	0.25931	5	31	157.292	1	0.23595	2919.5	3.68849	2975.49	15082280	0.02366
cluster75165-TRINITY_DN6071_c0_g1_i4	34	0.25931	5	30	122.255	1	0.23595	2907.5	3.67586	2665.39	12899432	0.01839
cluster72178-TRINITY_DN82727_c0_g1_i1	34	0.37893	4	25	101.588	1	0.23595	2868.75	3.63528	1467.11	7560912	0.03667
cluster71409-TRINITY_DN3526_c0_g2_i1	34	0.2842	4	28	129.198	1	0.23595	2903.5	3.67349	2523.83	12682842	0.02646
cluster71107-TRINITY_DN71871_c1_g1_i1	34	0.38896	5	24	114.097	1	0.23595	2883	3.65328	1362.89	7829558	0.04348
cluster70556-TRINITY_DN576_c0_g1_i7	34	0.25931	5	26	112.124	1	0.23595	2851.33	3.61033	1226.38	7567668	0.03077
cluster69329-TRINITY_DN1869_c0_g1_i9	34	0.2842	4	30	134.569	1	0.23595	2899	3.66765	3659.22	12876454	0.01839
cluster68964-TRINITY_DN3989_c0_g1_i6	34	0.25931	5	28	120.087	1	0.23595	2880.33	3.64586	1704.98	10185156	0.02646
cluster68920-TRINITY_DN3971_c0_g1_i10	34	0.28529	6	24	120.003	1	0.23595	2866.83	3.63812	1073.64	6314112	0.03986
cluster5130-TRINITY_DN3912_c0_g1_i4	34	0.37893	4	29	139.658	1	0.23595	2870	3.63623	1896.49	8864418	0.02463
cluster68856-TRINITY_DN3912_c0_g1_i31	34	0.37893	4	27	124.461	1	0.23595	2882.33	3.65138	1881.87	9300860	0.03134
cluster67849-TRINITY_DN1453_c1_g3_i1	34	0.30898	3	29	130.936	1	0.23595	2892.75	3.66007	2028.89	11599476	0.02709
cluster17125-TRINITY_DN3249_c1_g1_i13	34	0.37893	4	29	126.188	1	0.23595	2881.75	3.64523	2177.67	11341528	0.0197
cluster66237-TRINITY_DN17818_c0_g1_i1	34	0.28529	6	27	112.345	1	0.23595	2880.58	3.64617	1703.91	9629888	0.02564
cluster65672-TRINITY_DN38645_c0_g1_i1	34	0.2842	4	28	128.833	1	0.23595	2897.25	3.66686	1992.75	10600506	0.0291
cluster22895-TRINITY_DN39037_c0_g1_i17	34	0.32413	5	26	107.392	1	0.23595	2885	3.65628	1765.83	8483094	0.03692
cluster23943-TRINITY_DN9517_c0_g1_i2	34	0.32413	5	26	108.652	1	0.23595	2858.5	3.62328	1390.47	7739532	0.03077
cluster62867-TRINITY_DN14503_c0_g1_i1	34	0.23775	6	30	132.177	1	0.23595	2913	3.68628	2648.47	13330852	0.02299
cluster231-TRINITY_DN4368_c0_g1_i2	34	0.25931	5	26	123.604	1	0.23595	2877.58	3.64523	1770.9	8377410	0.03692
cluster19802-TRINITY_DN233_c0_g1_i1	34	0.37893	4	25	130.729	1	0.23595	2864.08	3.63338	1163.28	6675226	0.03667
cluster55068-TRINITY_DN671_c0_g1_i36	34	0.25931	5	29	136.335	1	0.23595	2906.58	3.67823	2959.3	11576442	0.02217
cluster52203-TRINITY_DN79777_c0_g1_i1	34	0.28529	6	25	93.947	1	0.23595	2864.67	3.62896	1420.15	8062188	0.03333
cluster51952-TRINITY_DN62800_c0_g1_i2	34	0.32413	5	26	124.141	1	0.23595	2890.25	3.65881	2140.48	9625520	0.03385
cluster15090-TRINITY_DN11929_c0_g1_i2	34	0.25931	5	27	105.564	1	0.23595	2887.83	3.65802	1896.39	9326748	0.02849
cluster49655-TRINITY_DN6790_c0_g1_i5	34	0.37893	4	27	122.471	1	0.23595	2878.83	3.64791	1619.75	9278076	0.01994
cluster16822-TRINITY_DN6727_c0_g1_i6	34	0.25931	5	25	109.801	1	0.23595	2867.58	3.63654	1155.16	6878218	0.04333
cluster49371-TRINITY_DN11106_c0_g1_i1	34	0.23326	8	26	122.703	1	0.23595	2885.42	3.65502	1404.38	8341296	0.03692
cluster48929-TRINITY_DN82434_c0_g1_i1	34	0.37893	4	27	114.107	1	0.23595	2896.42	3.66844	2381.19	10337900	0.03134
cluster47456-TRINITY_DN43551_c0_g1_i1	34	0.23775	6	26	115.769	1	0.23595	2894.42	3.66686	2212.68	10508942	0.02769
cluster46204-TRINITY_DN1122_c0_g2_i1	34	0.37893	4	29	125.602	1	0.23595	2890.25	3.65596	2146.23	12005792	0.02217
cluster45644-TRINITY_DN46974_c0_g1_i1	34	0.37893	4	30	136.508	1	0.23595	2902.25	3.67049	2386.75	13282864	0.01609
cluster19948-TRINITY_DN48087_c0_g2_i1	34	0.38896	5	27	120.488	1	0.23595	2866.75	3.6337	1853.05	8536912	0.02279
cluster44003-TRINITY_DN80441_c0_g1_i1	34	0.25931	5	27	117.495	1	0.23595	2871.92	3.6397	1693.9	8363748	0.03134
cluster43005-TRINITY_DN35624_c0_g1_i1	34	0.2842	4	29	130.812	1	0.23595	2879.58	3.6457	1669.47	10178694	0.02709
cluster42589-TRINITY_DN82175_c0_g1_i1	34	0.37893	4	27	96.724	1	0.23595	2878.58	3.64633	1991.81	9015902	0.02279
cluster41255-TRINITY_DN3726_c1_g1_i8	34	0.2041	8	27	115.266	1	0.23595	2889.5	3.65991	1586.07	9552050	0.02564
cluster17878-TRINITY_DN3704_c0_g1_i6	34	0.38896	5	23	100.733	1	0.23595	2847.42	3.61286	1069.98	6205900	0.04348
cluster12016-TRINITY_DN5283_c0_g1_i4	34	0.37893	4	29	126.031	1	0.23595	2903.67	3.67349	2712.81	12417230	0.01724
cluster38722-TRINITY_DN80364_c0_g1_i1	34	0.28529	6	24	130.126	1	0.23595	2864.42	3.62691	1332.51	7184548	0.0471
cluster38428-TRINITY_DN2682_c0_g1_i7	34	0.28529	6	28	145.466	1	0.23595	2874.5	3.63891	1634.8	10304800	0.02646
cluster23515-TRINITY_DN1371_c0_g1_i2	34	0.37893	4	25	120.178	1	0.23595	2869.17	3.63575	1271.06	7769574	0.04667
cluster11247-TRINITY_DN1306_c0_g1_i3	34	0.30898	3	31	115.195	1	0.23595	2910.33	3.67886	3305.49	13996680	0.01505
cluster36796-TRINITY_DN81707_c0_g1_i1	34	0.2842	4	32	123.332	1	0.23595	2918	3.68849	3509.42	16965310	0.00806
cluster35592-TRINITY_DN59901_c0_g1_i1	34	0.23775	6	29	118.703	1	0.23595	2900.17	3.66891	2569.48	12402902	0.02217
cluster34829-TRINITY_DN79675_c0_g1_i1	34	0.47366	4	25	118.032	1	0.23595	2849.08	3.61538	1085.5	6637010	0.03667
cluster33859-TRINITY_DN25745_c0_g2_i1	34	0.25931	5	29	128.546	1	0.23595	2913.33	3.68391	3120.17	14400368	0.02217
cluster31986-TRINITY_DN40970_c1_g1_i1	34	0.25611	7	27	124.706	1	0.23595	2893.58	3.66275	1934.04	11021308	0.02849
cluster30400-TRINITY_DN28631_c0_g1_i3	34	0.30898	3	29	127.003	1	0.23595	2883.75	3.64759	2011.09	11279710	0.02217
cluster19899-TRINITY_DN8067_c0_g1_i1	34	0.37893	4	28	129.551	1	0.23595	2904.42	3.67412	2527.54	12458274	0.02646
cluster29380-TRINITY_DN22_c0_g1_i12	34	0.2842	4	29	128.463	1	0.23595	2906.67	3.6776	2507.74	11604290	0.02463
cluster28741-TRINITY_DN10146_c0_g1_i1	34	0.25931	5	27	132.046	1	0.23595	2896.58	3.66607	2027.73	11664032	0.03419
cluster11446-TRINITY_DN13473_c0_g1_i1	34	0.32413	5	29	121.916	1	0.23595	2889	3.65438	2037.11	11664546	0.02463
cluster23893-TRINITY_DN13474_c0_g1_i1	34	0.30898	3	30	138.448	1	0.23595	2892.5	3.65912	2254.33	11469034	0.02069
cluster27448-TRINITY_DN14723_c0_g3_i1	34	0.30898	3	31	148.634	1	0.23595	2910.5	3.67918	2955.39	15399316	0.02151
cluster106810-TRINITY_DN34959_c0_g1_i1	33	0.38896	5	24	109.164	10	0.23595	2868.5	3.63417	1383.34	7284144	0.03261
cluster104457-TRINITY_DN45573_c0_g2_i1	33	0.2842	4	27	128.671	1	0.23595	2897.08	3.66654	2018.01	10776224	0.03134
cluster103437-TRINITY_DN7895_c0_g1_i1	33	0.30898	3	31	135.016	1	0.23595	2893.92	3.66038	2545.9	13783744	0.0172
cluster101954-TRINITY_DN9196_c0_g2_i1	33	0.2842	4	31	123.135	1	0.23595	2898.83	3.66686	3137.33	12307390	0.0129
cluster23441-TRINITY_DN2921_c0_g1_i22	33	0.32413	5	28	113.57	1	0.23595	2881.5	3.65075	1970.98	10219408	0.01323
cluster97938-TRINITY_DN3138_c0_g1_i3	33	0.32413	5	24	129.603	1	0.23595	2845.58	3.61001	935.937	6467092	0.03623
cluster96118-TRINITY_DN56829_c0_g3_i1	33	0.2842	4	29	139.299	1	0.23595	2905.5	3.67633	2503.86	12171648	0.0197
cluster2505-TRINITY_DN2779_c0_g1_i12	33	0.2842	4	30	130.834	1	0.23595	2907.83	3.67696	2327.4	13847224	0.02529
cluster7958-TRINITY_DN2775_c0_g1_i4	33	0.28529	6	26	105.663	1	0.23595	2878.5	3.64538	1772.84	8337882	0.03385
cluster22723-TRINITY_DN25941_c0_g1_i1	33	0.19953	10	23	102.404	1	0.23595	2851.08	3.61901	1166.6	6115084	0.04743
cluster17281-TRINITY_DN9951_c0_g1_i1	33	0.2842	4	29	137.533	1	0.23595	2895.83	3.66465	1919.85	11144574	0.02217
cluster4324-TRINITY_DN8562_c0_g1_i4	33	0.23775	6	26	100.773	1	0.23595	2879.83	3.64965	1733.9	8625352	0.03385
cluster86781-TRINITY_DN82034_c0_g1_i1	33	0.32413	5	26	106.383	1	0.23595	2873.75	3.63875	1553.91	9062926	0.03077
cluster85331-TRINITY_DN81956_c0_g1_i1	33	0.2842	4	25	119.584	1	0.23595	2857.25	3.62533	1239.41	6700066	0.03333
cluster84933-TRINITY_DN3664_c0_g1_i1	33	0.32413	5	26	99.969	1	0.23595	2846.25	3.61633	1307.35	5964936	0.03077
cluster84900-TRINITY_DN3684_c0_g1_i10	33	0.28529	6	26	135.679	1	0.23595	2889.17	3.65817	1880.85	10544134	0.02769
cluster412-TRINITY_DN16777_c0_g1_i4	33	0.2842	4	27	127.842	1	0.23595	2878.42	3.64254	1680.23	10215852	0.02564
cluster84346-TRINITY_DN3037_c0_g1_i1	33	0.30898	3	32	147.593	1	0.23595	2924	3.69623	3432.32	18246208	0.01008
cluster81429-TRINITY_DN3857_c0_g1_i1	33	0.28529	6	24	110.545	1	0.23595	2865.33	3.63228	1317.33	7664274	0.03623
cluster20308-TRINITY_DN16128_c0_g1_i1	33	0.32413	5	24	119.223	1	0.23595	2865.5	3.63386	1260.63	7219230	0.04348
cluster79714-TRINITY_DN41975_c0_g1_i1	33	0.32413	5	27	120.079	1	0.23595	2875.75	3.6427	1839.98	9243872	0.02279
cluster11611-TRINITY_DN2578_c0_g1_i13	33	0.37893	4	26	122.747	1	0.23595	2885.67	3.65517	1973.29	9763808	0.02769
cluster5598-TRINITY_DN11495_c0_g1_i10	33	0.30898	3	29	123.336	1	0.23595	2871.42	3.63354	1820.32	10282852	0.01478
cluster10183-TRINITY_DN41462_c0_g1_i1	33	0.32413	5	27	125.163	1	0.23595	2883.75	3.65296	1820.95	9580818	0.02564
cluster76129-TRINITY_DN4406_c0_g2_i4	33	0.2842	4	26	112.696	1	0.23595	2878.92	3.64617	1881.79	9132308	0.03385
cluster2581-TRINITY_DN26694_c0_g1_i4	33	0.28529	6	27	123.653	1	0.23595	2875.67	3.64475	1554.29	8961858	0.02279
cluster75857-TRINITY_DN83690_c0_g1_i1	33	0.38896	5	23	101.678	1	0.23595	2797.83	3.55317	969.39	4207224	0.05138
cluster4153-TRINITY_DN3530_c0_g1_i22	33	0.32413	5	20	79.716	1	0.23595	2836.83	3.6048	951.347	4594816	0.05789
cluster70419-TRINITY_DN20463_c0_g1_i1	33	0.46346	3	29	125.306	1	0.23595	2901.5	3.67223	2466.78	12527188	0.0197
cluster70246-TRINITY_DN18037_c0_g1_i1	33	0.30898	3	31	140.953	1	0.23595	2902.92	3.67144	2125.56	13558886	0.0172
cluster70222-TRINITY_DN18026_c0_g5_i1	33	0.30898	3	29	144.124	1	0.23595	2895.42	3.66165	2027.25	12211780	0.02217
cluster6680-TRINITY_DN5887_c0_g1_i2	33	0.2842	4	30	120.668	1	0.23595	2899.08	3.66496	3068.13	13768082	0.01379
cluster14164-TRINITY_DN8168_c0_g1_i2	33	0.45378	5	22	115.682	1	0.23595	2835.58	3.60291	795.972	4976654	0.03896
cluster67354-TRINITY_DN14600_c0_g1_i1	33	0.2842	4	28	130.883	1	0.23595	2855.75	3.61475	1939.57	8492624	0.0291
cluster14026-TRINITY_DN3291_c0_g1_i3	33	0.30898	3	29	127.869	1	0.23595	2905.33	3.67507	2406.42	12287640	0.02217
cluster11808-TRINITY_DN3224_c0_g1_i2	33	0.37893	4	27	127.325	1	0.23595	2901	3.67018	2589.08	13453756	0.02564
cluster65712-TRINITY_DN38653_c0_g1_i1	33	0.46346	3	30	141.004	1	0.23595	2912.92	3.6836	2886.47	15152376	0.01379
cluster65167-TRINITY_DN9579_c0_g1_i1	33	0.30898	3	31	140.927	1	0.23595	2911.5	3.68091	2567.27	14162556	0.0172
cluster64887-TRINITY_DN80022_c0_g1_i1	33	0.28529	6	26	121.536	1	0.23595	2861	3.62723	1478.49	8080508	0.02462
cluster7636-TRINITY_DN44391_c0_g1_i2	33	0.37893	4	28	127.475	1	0.23595	2893.75	3.6626	1818.76	11206166	0.02646
cluster62354-TRINITY_DN3468_c0_g1_i1	33	0.38896	5	24	105.507	1	0.23595	2885.5	3.65344	1686.44	9666084	0.02899
cluster4724-TRINITY_DN60351_c0_g1_i4	33	0.2842	4	30	132.42	1	0.23595	2896.92	3.66686	1986.95	11258018	0.01839
cluster5588-TRINITY_DN2122_c0_g1_i2	33	0.23775	6	27	130.774	1	0.23595	2886.42	3.65628	1385.21	8631132	0.03419
cluster57880-TRINITY_DN83821_c0_g1_i1	33	0.30898	3	29	116.565	1	0.23595	2899.08	3.66733	2141.35	11994754	0.02463
cluster56268-TRINITY_DN40276_c0_g1_i2	33	0.25931	5	29	123.715	1	0.23595	2885.67	3.65296	1889.2	10755794	0.02217
cluster55196-TRINITY_DN667_c1_g1_i3	33	0.2041	8	26	100.175	1	0.23595	2892.17	3.66149	2521.87	11498650	0.02769
cluster54986-TRINITY_DN11530_c0_g1_i1	33	0.30898	3	26	116.624	1	0.23595	2896.58	3.66639	2050.86	10682082	0.03385
cluster54757-TRINITY_DN7151_c1_g3_i1	33	0.23775	6	29	118.687	1	0.23595	2909.25	3.68202	2825.52	12672330	0.0197
cluster11382-TRINITY_DN11009_c0_g1_i15	33	0.38896	5	23	107.076	1	0.23595	2867.33	3.64049	1296.8	6912484	0.03557
cluster54354-TRINITY_DN34881_c0_g1_i2	33	0.2842	4	27	119.165	1	0.23595	2861.25	3.62801	1575.14	8166108	0.03134
cluster52746-TRINITY_DN50143_c0_g2_i1	33	0.46346	3	27	115.252	1	0.23595	2904.67	3.67618	2313.53	11885518	0.02279
cluster50216-TRINITY_DN81440_c0_g1_i1	33	0.37893	4	25	117.987	1	0.23595	2847.17	3.61207	1322.21	7257038	0.03667
cluster49762-TRINITY_DN19309_c0_g1_i1	33	0.30898	3	30	129.161	1	0.23595	2909.33	3.67918	2575.1	14816810	0.01839
cluster48549-TRINITY_DN933_c0_g1_i11	33	0.47366	4	24	132.193	1	0.23595	2876	3.64602	1525.24	8351952	0.02899
cluster9837-TRINITY_DN923_c3_g1_i1	33	0.2842	4	28	123.821	1	0.23595	2892.25	3.65817	2163.89	10438948	0.02646
cluster46709-TRINITY_DN4154_c0_g1_i8	33	0.38896	5	23	99.749	1	0.23595	2853.83	3.6228	1126.21	5762254	0.03953
cluster46280-TRINITY_DN1104_c0_g1_i2	33	0.32413	5	26	121.447	1	0.23595	2881.25	3.64744	1833.17	10288670	0.03077
cluster46206-TRINITY_DN1122_c2_g2_i1	33	0.25931	5	29	137.368	1	0.23595	2895.58	3.66228	1980.92	12104166	0.02217
cluster6038-TRINITY_DN9684_c0_g1_i1	33	0.45378	5	22	94.386	1	0.23595	2867.17	3.63686	1303.87	7036840	0.03896
cluster42456-TRINITY_DN47783_c0_g1_i1	33	0.37893	4	29	123.602	1	0.23595	2909	3.67918	2448.78	14094122	0.01724
cluster10221-TRINITY_DN3718_c1_g1_i17	33	0.2842	4	29	126.657	1	0.23595	2878	3.64507	1689.74	9335554	0.02217
cluster40885-TRINITY_DN6274_c0_g1_i19	33	0.23775	6	28	132.079	1	0.23595	2894.25	3.66149	1903.34	11222956	0.02381
cluster29-TRINITY_DN16818_c0_g1_i27	33	0.33284	6	24	110.106	1	0.23595	2864.17	3.63228	1400.19	7798702	0.03623
cluster40195-TRINITY_DN6936_c0_g1_i1	33	0.2842	4	27	118.871	1	0.23595	2866.67	3.6318	1641.12	9397182	0.02564
cluster7283-TRINITY_DN5284_c0_g2_i4	33	0.32413	5	26	114.576	1	0.23595	2877.58	3.64396	1968.7	9322806	0.03385
cluster12630-TRINITY_DN5263_c0_g1_i3	33	0.23775	6	29	140.327	1	0.23595	2885.92	3.65281	1834.66	10469426	0.02463
cluster38811-TRINITY_DN5263_c0_g1_i1	33	0.32413	5	23	104.798	1	0.23595	2827.67	3.58901	1075.27	5624744	0.05138
cluster13021-TRINITY_DN6611_c0_g1_i11	33	0.28529	6	25	117.86	1	0.23595	2870.33	3.63401	1652.08	9057768	0.03667
cluster23049-TRINITY_DN2699_c0_g1_i9	33	0.47366	4	24	94.953	1	0.23595	2876.33	3.64491	1902.1	8635480	0.02899
cluster23339-TRINITY_DN29168_c0_g1_i2	33	0.46346	3	28	114.017	1	0.23595	2866.33	3.63038	1845.79	9518280	0.02116
cluster36859-TRINITY_DN81739_c0_g1_i1	33	0.23775	6	26	123.267	1	0.23595	2870.58	3.63623	1525.98	8370914	0.03385
cluster22950-TRINITY_DN3326_c0_g1_i1	33	0.23775	6	28	112.818	1	0.23595	2898.17	3.66686	2121.57	11955210	0.02116
cluster23623-TRINITY_DN2230_c0_g1_i2	33	0.32413	5	26	120.515	1	0.23595	2880.17	3.65059	1673.82	8829562	0.03385
cluster35626-TRINITY_DN158_c0_g1_i10	33	0.2842	4	29	135.63	1	0.23595	2891.42	3.65912	1950.83	11703708	0.0197
cluster35243-TRINITY_DN56521_c0_g1_i1	33	0.38896	5	23	101.782	1	0.23595	2869	3.63954	1295.76	7414140	0.03557
cluster10081-TRINITY_DN12292_c0_g1_i1	33	0.23775	6	28	122.345	1	0.23595	2879.67	3.64444	1685.25	9392488	0.0291
cluster32124-TRINITY_DN18235_c1_g1_i1	33	0.23775	6	29	130.387	1	0.23595	2899.5	3.6716	2872.49	11405346	0.0197
cluster16975-TRINITY_DN20083_c0_g1_i2	33	0.2842	4	31	137.802	1	0.23595	2902.58	3.67286	2274.8	12053760	0.0129
cluster30048-TRINITY_DN27138_c0_g1_i1	33	0.32929	7	22	95.944	1	0.23595	2835.83	3.60638	820.718	4176830	0.05195
cluster28625-TRINITY_DN70257_c0_g1_i1	33	0.33284	6	25	103.971	1	0.23595	2884.75	3.65265	2122.34	9877774	0.03
cluster28527-TRINITY_DN56374_c0_g1_i1	33	0.28529	6	26	123.352	1	0.23595	2865.25	3.63323	1357.94	7600972	0.03077
cluster28017-TRINITY_DN16002_c0_g1_i3	33	0.32413	5	25	124.652	1	0.23595	2850.92	3.61475	1135.11	7237640	0.03333
cluster4553-TRINITY_DN9459_c0_g1_i21	33	0.25931	5	28	132.259	1	0.23595	2855.33	3.6217	1702.36	7953934	0.02381
cluster26079-TRINITY_DN83976_c0_g1_i1	33	0.32413	5	26	135.738	1	0.23595	2865.33	3.6337	1313.07	8189188	0.03077
cluster12056-TRINITY_DN5035_c0_g1_i2	33	0.37893	4	24	96.873	1	0.23595	2855.75	3.62328	1240.78	7147840	0.03986
cluster80907-TRINITY_DN16182_c0_g1_i1	32	0.2148	9	23	95.056	1	0.23595	2868.08	3.6397	1873.18	7384354	0.04348
cluster40341-TRINITY_DN16804_c0_g1_i1	32	0.46346	3	28	123.647	1	0.23595	2901.92	3.67144	2669.8	12830932	0.02381
cluster15573-TRINITY_DN30_c0_g1_i2	32	0.2041	8	26	103.185	1	0.23595	2887.58	3.65817	2720.41	10639396	0.02769
cluster19920-TRINITY_DN46101_c0_g1_i1	32	0.2842	4	26	114.951	1	0.23595	2893.75	3.66165	1801.63	11087482	0.03077
cluster103360-TRINITY_DN7858_c0_g1_i1	32	0.33284	6	24	111.932	1	0.23595	2865.75	3.63023	1235.73	7910204	0.03986
cluster283-TRINITY_DN1571_c0_g1_i103	32	0.30898	3	26	130.792	1	0.23595	2861.67	3.62138	1480.34	8663086	0.03077
cluster102105-TRINITY_DN1516_c1_g1_i5	32	0.32413	5	24	131.432	1	0.23595	2865	3.63323	1192.31	6900568	0.03261
cluster16711-TRINITY_DN1563_c0_g1_i13	32	0.2842	4	27	97.089	1	0.23595	2866.58	3.6318	1671.38	8201728	0.02279
cluster4341-TRINITY_DN9133_c0_g1_i2	32	0.30779	2	32	136.656	1	0.23595	2918	3.6877	3259.08	15584764	0.00605
cluster101728-TRINITY_DN80813_c0_g1_i1	32	0.30898	3	30	126.85	1	0.23595	2898.17	3.66544	2674.93	13168934	0.01609
cluster100612-TRINITY_DN40393_c0_g1_i1	32	0.33284	6	23	108.21	1	0.23595	2842.17	3.6048	1139.12	6650410	0.03953
cluster100597-TRINITY_DN83527_c0_g1_i1	32	0.25931	5	28	130.971	1	0.23595	2867.08	3.63196	1470.26	8970586	0.02116
cluster99974-TRINITY_DN19238_c0_g1_i2	32	0.30898	3	30	129.673	1	0.23595	2898.17	3.66796	2149.37	12261350	0.01839
cluster20656-TRINITY_DN3136_c0_g1_i3	32	0.25611	7	20	103.236	1	0.23595	2857.5	3.62754	1028.03	5490510	0.06316
cluster14217-TRINITY_DN3199_c0_g1_i34	32	0.37893	4	27	124.767	1	0.23595	2863.42	3.63086	1385.69	8539064	0.01994
cluster24145-TRINITY_DN6529_c1_g1_i1	32	0.38896	5	25	123.12	1	0.23595	2873	3.63938	1575.99	8909512	0.02333
cluster19489-TRINITY_DN6590_c0_g1_i6	32	0.37893	4	28	107.933	1	0.23595	2904.5	3.67475	2858.65	13333870	0.01587
cluster19812-TRINITY_DN2775_c0_g1_i2	32	0.30898	3	30	118.671	1	0.23595	2908.75	3.6787	2926.61	14655804	0.01609
cluster94955-TRINITY_DN2764_c0_g1_i4	32	0.17957	10	24	106.405	1	0.23595	2881.17	3.65217	2024.33	8730890	0.03261
cluster93590-TRINITY_DN30864_c0_g1_i1	32	0.30898	3	28	124.357	1	0.23595	2883.08	3.64965	1832.4	10392592	0.01852
cluster93191-TRINITY_DN449_c1_g1_i1	32	0.47366	4	23	93.471	1	0.23595	2849.83	3.61459	1320.03	7112596	0.03162
cluster92029-TRINITY_DN81170_c0_g1_i1	32	0.37893	4	26	115.279	1	0.23595	2864.33	3.62912	1433.74	7897164	0.03385
cluster89141-TRINITY_DN37851_c0_g1_i1	32	0.30779	2	32	142.652	1	0.23595	2920.42	3.69133	3516.14	17125650	0.00605
cluster86862-TRINITY_DN887_c0_g4_i1	32	0.2842	4	29	124.704	1	0.23595	2885.67	3.65328	2128.55	11227552	0.02217
cluster86729-TRINITY_DN82039_c0_g1_i1	32	0.38896	5	23	94.204	1	0.23595	2847.92	3.61333	1021.13	6835602	0.03162
cluster84979-TRINITY_DN3603_c0_g1_i1	32	0.32413	5	25	121.114	1	0.23595	2876.67	3.64412	1742.99	8637362	0.03
cluster84909-TRINITY_DN3680_c0_g2_i2	32	0.38896	5	25	103.907	1	0.23595	2875	3.64223	1865.49	8916034	0.02667
cluster84365-TRINITY_DN3065_c1_g1_i1	32	0.25611	7	25	116.766	1	0.23595	2869.42	3.63891	1568.06	8253034	0.02333
cluster82861-TRINITY_DN33667_c0_g1_i9	32	0.38896	5	23	107.376	1	0.23595	2849.67	3.61933	1277.41	6246326	0.03162
cluster3306-TRINITY_DN15201_c0_g1_i1	32	0.2842	4	29	131.675	1	0.23595	2895.42	3.66512	2256.05	11719438	0.01478
cluster81570-TRINITY_DN14956_c0_g1_i1	32	0.2842	4	23	114.366	1	0.23595	2828.5	3.59264	936.841	5409436	0.04348
cluster78490-TRINITY_DN8607_c0_g1_i1	32	0.37893	4	27	118.53	1	0.23595	2896.58	3.6637	2714.79	11968178	0.02564
cluster510-TRINITY_DN1056_c0_g1_i8	32	0.38896	5	21	84.727	1	0.23595	2843.58	3.61065	817.827	5058358	0.05238
cluster77241-TRINITY_DN2508_c1_g1_i7	32	0.25931	5	25	118.312	1	0.23595	2866.5	3.63307	1293.86	8005784	0.04
cluster74696-TRINITY_DN11623_c0_g1_i1	32	0.2842	4	29	115.62	1	0.23595	2900.83	3.6686	2546.02	11810282	0.01478
cluster73678-TRINITY_DN5500_c0_g1_i2	32	0.32413	5	23	111.998	1	0.23595	2849	3.6157	1046.55	6122004	0.04348
cluster73462-TRINITY_DN77592_c0_g2_i1	32	0.2842	4	26	139.379	1	0.23595	2872.08	3.63875	1275.29	7828004	0.03385
cluster72240-TRINITY_DN66562_c0_g1_i1	32	0.2842	4	28	126.45	1	0.23595	2879.42	3.64207	2011.87	11329048	0.02116
cluster71033-TRINITY_DN53512_c0_g1_i1	32	0.2842	4	29	123.95	1	0.23595	2906.83	3.6776	2591.28	13447372	0.02217
cluster68965-TRINITY_DN3989_c0_g1_i7	32	0.30898	3	28	128.161	1	0.23595	2883.83	3.65217	1696.87	10741594	0.01852
cluster67825-TRINITY_DN1493_c0_g1_i2	32	0.30898	3	30	128.063	1	0.23595	2896	3.66275	2515.53	12963074	0.01609
cluster67018-TRINITY_DN3296_c0_g1_i1	32	0.37893	4	27	127.334	1	0.23595	2895.17	3.6626	2175.64	10601974	0.01709
cluster18381-TRINITY_DN32495_c0_g1_i1	32	0.37893	4	25	113.574	1	0.23595	2867.92	3.63496	1511.96	7847424	0.03333
cluster63936-TRINITY_DN56103_c0_g3_i2	32	0.33284	6	24	115.543	1	0.23595	2847	3.61065	1139.01	6678898	0.03986
cluster23469-TRINITY_DN12340_c0_g1_i2	32	0.38896	5	22	111.222	1	0.23595	2860.92	3.62912	1474.53	6584460	0.03463
cluster18572-TRINITY_DN12398_c0_g2_i1	32	0.21953	7	27	118.963	1	0.23595	2895.75	3.66544	2497.63	12098010	0.01994
cluster62383-TRINITY_DN3482_c0_g2_i1	32	0.2842	4	29	134.762	1	0.23595	2893.58	3.66102	2253.63	11908830	0.01724
cluster62321-TRINITY_DN3437_c0_g1_i1	32	0.46346	3	27	129.654	1	0.23595	2896.08	3.66749	1818.99	10201074	0.02564
cluster62152-TRINITY_DN6468_c0_g1_i4	32	0.37893	4	28	125.077	1	0.23595	2901.92	3.66923	2415.24	13394406	0.02116
cluster61987-TRINITY_DN79849_c0_g1_i1	32	0.2842	4	29	124.676	1	0.23595	2875.5	3.64396	1796.69	10148154	0.0197
cluster22364-TRINITY_DN2137_c0_g1_i11	32	0.2842	4	25	116.434	1	0.23595	2858.33	3.62549	1082.84	7067474	0.03
cluster20493-TRINITY_DN13942_c0_g1_i1	32	0.25931	5	29	112.77	1	0.23595	2904.08	3.67554	3257.08	13715782	0.01478
cluster8668-TRINITY_DN4357_c0_g1_i3	32	0.38896	5	22	105.069	1	0.23595	2843	3.61096	1117.19	6146172	0.03896
cluster58391-TRINITY_DN82648_c0_g1_i1	32	0.33284	6	24	117.694	1	0.23595	2853.25	3.6187	1290.95	6956402	0.03261
cluster58384-TRINITY_DN82677_c0_g1_i1	32	0.23775	6	27	128.689	1	0.23595	2900.42	3.67239	2023.84	10946066	0.02279
cluster58170-TRINITY_DN6807_c0_g1_i1	32	0.33284	6	24	111.428	1	0.23595	2862.67	3.62896	1307.79	7815350	0.03261
cluster57962-TRINITY_DN5314_c0_g1_i1	32	0.2842	4	24	110.257	1	0.23595	2881.92	3.65075	1413.35	8008252	0.04348
cluster55089-TRINITY_DN607_c0_g1_i1	32	0.2842	4	27	122.004	1	0.23595	2871.67	3.63638	1902.43	8987388	0.02564
cluster55010-TRINITY_DN11585_c0_g1_i1	32	0.32413	5	23	109.769	1	0.23595	2846.83	3.61586	986.07	5813212	0.03953
cluster52007-TRINITY_DN11791_c0_g2_i1	32	0.25931	5	27	128.831	1	0.23595	2867.08	3.62754	1846.28	10241054	0.02564
cluster51710-TRINITY_DN8993_c0_g1_i1	32	0.23775	6	28	115.345	1	0.23595	2895.42	3.66512	2473.09	11330512	0.02116
cluster47795-TRINITY_DN755_c1_g1_i14	32	0.46346	3	29	111.5	1	0.23595	2907	3.67854	2803.73	13246736	0.01478
cluster23399-TRINITY_DN67072_c0_g1_i2	32	0.28529	6	26	141.595	1	0.23595	2880.17	3.64712	1439.03	9002626	0.03077
cluster23516-TRINITY_DN9652_c0_g1_i1	32	0.25931	5	27	121.972	1	0.23595	2887.5	3.65754	1711.96	9897360	0.02279
cluster20239-TRINITY_DN3726_c1_g1_i6	32	0.37893	4	27	127.131	1	0.23595	2887.42	3.65517	1741.66	10916828	0.02849
cluster5532-TRINITY_DN3322_c0_g1_i5	32	0.2842	4	28	131.198	1	0.23595	2878.08	3.64317	2025.66	9659454	0.02381
cluster14166-TRINITY_DN19841_c0_g1_i1	32	0.25931	5	22	106.033	1	0.23595	2853.5	3.62201	1032.83	5710442	0.05195
cluster10879-TRINITY_DN133_c0_g1_i2	32	0.37893	4	27	112.847	1	0.23595	2881	3.64949	1608.46	8893628	0.02564
cluster23192-TRINITY_DN164_c1_g1_i20	32	0.28529	6	26	100.57	1	0.23595	2871.17	3.63623	1902.34	9758276	0.02769
cluster2372-TRINITY_DN12279_c0_g1_i4	32	0.33284	6	22	88.697	1	0.23595	2860.42	3.62644	1895.98	7199254	0.0303
cluster34414-TRINITY_DN39426_c0_g1_i1	32	0.37893	4	27	132.729	1	0.23595	2881	3.64917	1735.84	9942200	0.02564
cluster23931-TRINITY_DN7749_c0_g1_i2	32	0.37893	4	25	108.481	1	0.23595	2889.17	3.6607	2252.37	10048748	0.02667
cluster16765-TRINITY_DN74573_c0_g1_i1	32	0.37893	4	26	100.35	1	0.23595	2863.58	3.63086	1612.12	8266194	0.02769
cluster30250-TRINITY_DN16502_c0_g1_i2	32	0.38896	5	22	108.247	1	0.23595	2867.08	3.63417	1189.46	7526220	0.03896
cluster12451-TRINITY_DN78741_c0_g1_i2	32	0.21953	7	25	110.508	1	0.23595	2892.33	3.66544	1470.21	8902140	0.04
cluster28789-TRINITY_DN10109_c0_g1_i16	32	0.32929	7	21	95.727	1	0.23595	2830.75	3.59849	921.603	4703546	0.05238
cluster28767-TRINITY_DN10113_c0_g1_i1	32	0.2842	4	30	119.962	1	0.23595	2913.33	3.68502	3379.52	13911978	0.01839
cluster15945-TRINITY_DN10115_c0_g1_i1	32	0.2842	4	30	134.263	1	0.23595	2893.42	3.66117	2380.82	12246562	0.01609
cluster27039-TRINITY_DN2468_c0_g1_i28	32	0.2842	4	29	117.075	1	0.23595	2905.42	3.67365	2810.64	13040012	0.01478
cluster27005-TRINITY_DN2487_c0_g1_i3	32	0.2842	4	28	131.659	1	0.23595	2886.92	3.65454	2021.72	9629518	0.02646
cluster106067-TRINITY_DN36034_c0_g1_i5	31	0.37893	4	27	131.613	1	0.23595	2890.5	3.65754	1939.88	10593934	0.01709
cluster104114-TRINITY_DN79524_c0_g1_i1	31	0.23775	6	27	114.563	1	0.23595	2892.25	3.66291	2267.79	10379780	0.01994
cluster4726-TRINITY_DN10654_c0_g1_i19	31	0.30898	3	28	121.954	1	0.23595	2892.58	3.66133	1980.33	11015148	0.01852
cluster8497-TRINITY_DN28743_c0_g1_i15	31	0.46346	3	27	117.462	1	0.23595	2898.42	3.67049	2105.37	11452600	0.01709
cluster102647-TRINITY_DN38500_c0_g1_i1	31	0.25931	5	28	110.835	1	0.23595	2897.08	3.6667	2027.4	11340602	0.02116
cluster102428-TRINITY_DN32274_c0_g1_i1	31	0.25931	5	24	106.311	1	0.23595	2878	3.64791	1280.17	7971982	0.03623
cluster5152-TRINITY_DN1504_c0_g1_i3	31	0.30898	3	30	128.379	1	0.23595	2905.92	3.67286	2435.91	13821532	0.02069
cluster9262-TRINITY_DN1668_c0_g1_i2	31	0.25931	5	28	114.099	1	0.23595	2903.58	3.67412	2222.28	12822320	0.01587
cluster10100-TRINITY_DN20793_c0_g1_i9	31	0.30898	3	30	107.585	1	0.23595	2891.58	3.65912	2492.57	11496634	0.01839
cluster97902-TRINITY_DN3143_c1_g3_i3	31	0.33284	6	23	99.99	1	0.23595	2835.58	3.59407	1614.15	6652006	0.03953
cluster97609-TRINITY_DN19119_c0_g1_i2	31	0.2842	4	28	113.931	1	0.23595	2891	3.65896	2565.36	11359394	0.01587
cluster22404-TRINITY_DN19137_c0_g1_i1	31	0.30898	3	30	139.947	1	0.23595	2890.83	3.65833	2129.96	12521442	0.01379
cluster22461-TRINITY_DN54425_c0_g1_i3	31	0.30898	3	27	121.409	1	0.23595	2877.17	3.64586	1750.33	9273920	0.02279
cluster96297-TRINITY_DN54596_c0_g1_i1	31	0.37893	4	26	114.742	1	0.23595	2880.25	3.64886	1710.18	8976532	0.02154
cluster94280-TRINITY_DN47597_c0_g1_i1	31	0.33284	6	23	105.308	1	0.23595	2846.33	3.60891	1548.28	7061718	0.03162
cluster93637-TRINITY_DN7344_c0_g1_i3	31	0.25931	5	23	104.788	1	0.23595	2871.58	3.6427	1526.28	7927188	0.03953
cluster19408-TRINITY_DN4620_c0_g1_i10	31	0.37893	4	26	127.632	1	0.23595	2853.67	3.6187	1147.99	7324506	0.02769
cluster88775-TRINITY_DN5153_c2_g1_i1	31	0.37893	4	20	83.21	1	0.23595	2823.25	3.58885	959.497	4370158	0.06316
cluster87285-TRINITY_DN32116_c0_g2_i1	31	0.2842	4	28	137.01	1	0.23595	2888	3.65581	1905.61	10146188	0.01852
cluster86922-TRINITY_DN812_c0_g1_i1	31	0.37893	4	26	107.017	1	0.23595	2890.42	3.65802	2284.51	11281542	0.01846
cluster2591-TRINITY_DN839_c0_g1_i1	31	0.2842	4	28	124.225	1	0.23595	2893	3.66417	1922.79	10130846	0.02116
cluster13617-TRINITY_DN835_c0_g1_i1	31	0.37893	4	27	120.988	1	0.23595	2881.25	3.64586	1847.34	11194620	0.01994
cluster86446-TRINITY_DN23231_c1_g1_i1	31	0.25931	5	28	124.046	1	0.23595	2884.08	3.65154	1783.12	10258264	0.02381
cluster85075-TRINITY_DN81624_c0_g1_i1	31	0.30898	3	26	115.748	1	0.23595	2884.58	3.65423	1705.9	9263498	0.02769
cluster84843-TRINITY_DN3690_c0_g1_i4	31	0.33284	6	21	89.597	1	0.23595	2866.08	3.63465	1249.39	7066858	0.03333
cluster84553-TRINITY_DN16718_c0_g1_i1	31	0.46346	3	25	127.907	1	0.23595	2849	3.6138	1163.77	6938720	0.03
cluster84133-TRINITY_DN83416_c0_g1_i1	31	0.32413	5	24	129.962	1	0.23595	2856.17	3.62296	1221.07	6713292	0.03986
cluster83689-TRINITY_DN40894_c0_g1_i1	31	0.25931	5	24	124.616	1	0.23595	2870.58	3.64002	1170.35	8013304	0.03623
cluster6979-TRINITY_DN33667_c0_g1_i10	31	0.25931	5	27	115.519	1	0.23595	2878.25	3.64759	1774.05	9170576	0.01994
cluster14177-TRINITY_DN15286_c0_g1_i3	31	0.30898	3	30	121.43	1	0.23595	2898.75	3.66765	2695.91	13176984	0.01379
cluster81731-TRINITY_DN48450_c0_g1_i1	31	0.2041	8	25	113.602	1	0.23595	2881.17	3.65123	1705.28	8653630	0.03
cluster9243-TRINITY_DN31441_c0_g1_i4	31	0.2842	4	28	114.373	1	0.23595	2896.33	3.66749	3915.5	12092908	0.01323
cluster81147-TRINITY_DN72470_c1_g1_i1	31	0.2842	4	28	118.335	1	0.23595	2881.17	3.6517	1793.71	8998076	0.02116
cluster80859-TRINITY_DN76867_c0_g1_i1	31	0.25931	5	27	133.568	1	0.23595	2888.5	3.65802	1879.57	10177274	0.01994
cluster76817-TRINITY_DN41488_c0_g1_i1	31	0.38896	5	20	75.717	1	0.23595	2843.42	3.61222	1408.25	5582346	0.05263
cluster75949-TRINITY_DN26689_c0_g1_i1	31	0.37893	4	27	121.236	1	0.23595	2904.25	3.67539	1885.8	10916230	0.02564
cluster75842-TRINITY_DN83656_c0_g1_i1	31	0.46346	3	27	135.678	1	0.23595	2887.08	3.65644	1544.15	9281708	0.02849
cluster7592-TRINITY_DN9731_c0_g1_i13	31	0.32413	5	26	115.198	1	0.23595	2885.67	3.65454	2437.59	10520850	0.02154
cluster21382-TRINITY_DN5538_c0_g1_i1	31	0.46346	3	25	111.88	1	0.23595	2889.58	3.65912	2051.89	10742140	0.02333
cluster73088-TRINITY_DN35099_c0_g3_i1	31	0.30898	3	30	134.487	1	0.23595	2882.42	3.65075	1900.12	10868564	0.01149
cluster70552-TRINITY_DN576_c0_g1_i20	31	0.33284	6	22	105.083	1	0.23595	2835	3.59928	1041.35	5820564	0.04329
cluster69545-TRINITY_DN48228_c0_g1_i1	31	0.32413	5	26	119.006	1	0.23595	2893.67	3.66323	2038.22	10151166	0.02154
cluster2837-TRINITY_DN6315_c0_g1_i1	31	0.2041	8	25	108.108	1	0.23595	2890.17	3.66165	2495.8	11072998	0.02667
cluster23221-TRINITY_DN6327_c0_g1_i27	31	0.37893	4	26	115.036	1	0.23595	2864.25	3.6318	1236.83	7914006	0.02154
cluster68705-TRINITY_DN23770_c1_g1_i1	31	0.33284	6	23	108.848	1	0.23595	2869.08	3.6378	1432.49	7674822	0.03162
cluster68569-TRINITY_DN69297_c0_g1_i1	31	0.25611	7	24	110.62	1	0.23595	2878.83	3.65123	1640.71	7776004	0.03261
cluster67844-TRINITY_DN1453_c0_g1_i7	31	0.25931	5	25	123.03	1	0.23595	2860.42	3.62517	1294.89	7297728	0.03667
cluster66493-TRINITY_DN10489_c0_g1_i1	31	0.30898	3	26	122.513	1	0.23595	2887.75	3.65565	1608.8	9347144	0.03077
cluster65749-TRINITY_DN27893_c0_g1_i1	31	0.2842	4	29	124.656	1	0.23595	2899.25	3.67065	2317.67	11660112	0.01478
cluster65641-TRINITY_DN38656_c0_g1_i3	31	0.32413	5	26	113.807	1	0.23595	2876.83	3.64128	2841.36	10648124	0.01846
cluster22003-TRINITY_DN5796_c0_g1_i2	31	0.2842	4	25	122.076	1	0.23595	2873.33	3.64302	1409.94	7746746	0.03
cluster22436-TRINITY_DN9576_c0_g1_i1	31	0.38896	5	22	82.435	1	0.23595	2851.33	3.61396	1555.91	7102988	0.03463
cluster65066-TRINITY_DN74104_c0_g1_i1	31	0.2842	4	26	127.718	1	0.23595	2881.17	3.65138	1461.02	8279440	0.03385
cluster9964-TRINITY_DN3482_c0_g1_i1	31	0.37893	4	26	110.886	1	0.23595	2883.25	3.65028	1665.11	9908700	0.02769
cluster60881-TRINITY_DN1944_c0_g1_i2	31	0.38896	5	22	90.2	1	0.23595	2858.67	3.62422	2242.27	7782336	0.03463
cluster60682-TRINITY_DN1992_c0_g1_i23	31	0.37893	4	25	109.358	1	0.23595	2867.17	3.63386	1606.38	7790070	0.02667
cluster59884-TRINITY_DN7449_c1_g4_i1	31	0.21953	7	26	110.676	1	0.23595	2888.58	3.66181	2152.2	9817860	0.02462
cluster59370-TRINITY_DN8397_c1_g1_i1	31	0.30779	2	31	116.622	1	0.23595	2907.33	3.67602	3266.66	14290832	0.0086
cluster8150-TRINITY_DN7220_c0_g1_i3	31	0.25931	5	25	118.717	1	0.23595	2870.5	3.63796	1365.87	8205872	0.03
cluster54113-TRINITY_DN2836_c1_g1_i3	31	0.2842	4	28	140.668	1	0.23595	2887.92	3.65738	1951.77	10305148	0.02116
cluster53260-TRINITY_DN29316_c2_g1_i1	31	0.32413	5	25	114.842	1	0.23595	2882.17	3.6487	1910.06	10317542	0.02333
cluster6017-TRINITY_DN7513_c0_g1_i10	31	0.2842	4	28	113.154	1	0.23595	2889.58	3.6566	1857.02	10247142	0.02646
cluster14574-TRINITY_DN7523_c0_g1_i2	31	0.25931	5	27	128.186	1	0.23595	2889	3.65896	2255.97	11384996	0.02279
cluster3532-TRINITY_DN8752_c0_g1_i4	31	0.30898	3	30	120.184	1	0.23595	2879.58	3.64696	2377.62	12069838	0.01149
cluster21611-TRINITY_DN4876_c0_g1_i2	31	0.25931	5	26	131.025	1	0.23595	2859	3.62517	1804.74	7796072	0.02462
cluster50081-TRINITY_DN1280_c0_g2_i1	31	0.2842	4	28	131.753	1	0.23595	2870.42	3.63859	1693.87	9184406	0.01852
cluster48340-TRINITY_DN53766_c0_g1_i1	31	0.37893	4	23	110.697	1	0.23595	2869.08	3.63638	1288.5	7335940	0.03953
cluster46601-TRINITY_DN29963_c0_g1_i1	31	0.30898	3	29	125.112	1	0.23595	2901.42	3.67412	2269.52	10959966	0.01478
cluster53-TRINITY_DN1130_c0_g1_i26	31	0.25611	7	23	110.16	1	0.23595	2854.58	3.6168	1416.2	7346448	0.03953
cluster45740-TRINITY_DN38404_c0_g1_i1	31	0.2842	4	28	103.089	1	0.23595	2899.33	3.6686	2458.97	12070584	0.01587
cluster45703-TRINITY_DN38406_c0_g1_i1	31	0.32413	5	26	120.662	1	0.23595	2888.83	3.65502	1965.5	10938764	0.02462
cluster43332-TRINITY_DN16203_c0_g1_i1	31	0.32413	5	21	110.372	1	0.23595	2835.17	3.60085	799.939	4854184	0.05238
cluster40463-TRINITY_DN51330_c0_g1_i1	31	0.33284	6	21	95.507	1	0.23595	2819.5	3.58254	850.033	4739070	0.04762
cluster40180-TRINITY_DN6957_c0_g1_i2	31	0.2842	4	27	123.937	1	0.23595	2898.25	3.66812	2646.03	12408410	0.02564
cluster4795-TRINITY_DN5277_c1_g1_i2	31	0.37893	4	23	113.587	1	0.23595	2875.17	3.64491	1568.03	7496882	0.04743
cluster38367-TRINITY_DN2606_c0_g2_i2	31	0.30898	3	30	121.437	1	0.23595	2902.75	3.67033	2708.95	13217286	0.01609
cluster37647-TRINITY_DN11292_c0_g1_i1	31	0.45378	5	19	86.911	1	0.23595	2792.08	3.54843	711.73	4160388	0.05263
cluster36310-TRINITY_DN2245_c0_g1_i5	31	0.30898	3	26	114.635	1	0.23595	2890.83	3.66181	2239.37	10425906	0.02154
cluster35693-TRINITY_DN171_c0_g1_i1	31	0.2842	4	29	121.538	1	0.23595	2901.92	3.67254	3057.28	13021256	0.00985
cluster35109-TRINITY_DN27452_c0_g1_i2	31	0.30898	3	30	130.068	1	0.23595	2906.33	3.67665	2753.15	13159036	0.01839
cluster34695-TRINITY_DN17904_c0_g1_i1	31	0.37893	4	24	112.41	1	0.23595	2849.83	3.61996	1346.44	5846682	0.02899
cluster33293-TRINITY_DN7773_c0_g1_i2	31	0.47366	4	22	101.75	1	0.23595	2871.92	3.64207	1645.2	8182190	0.03463
cluster33284-TRINITY_DN7727_c0_g1_i2	31	0.30898	3	29	114.465	1	0.23595	2897.33	3.66465	3113.27	12514328	0.02217
cluster32218-TRINITY_DN22009_c1_g1_i1	31	0.2842	4	28	113.327	1	0.23595	2898.83	3.66907	2512.7	11891374	0.02116
cluster30537-TRINITY_DN81535_c0_g1_i1	31	0.46346	3	28	116.002	1	0.23595	2888.92	3.6566	2070.84	11236336	0.02116
cluster28934-TRINITY_DN52066_c0_g2_i1	31	0.25931	5	24	112.926	1	0.23595	2873.5	3.64396	1416.14	8081760	0.03261
cluster28897-TRINITY_DN37037_c0_g1_i1	31	0.21953	7	25	110.499	1	0.23595	2853.67	3.6198	1242.18	6550028	0.03333
cluster28820-TRINITY_DN10140_c0_g1_i1	31	0.30898	3	30	121.091	1	0.23595	2909.25	3.6806	2867.55	13223372	0.01379
cluster28753-TRINITY_DN10147_c0_g1_i1	31	0.25931	5	27	129.516	1	0.23595	2883.58	3.65517	1772.75	9286966	0.02279
cluster28409-TRINITY_DN41226_c0_g1_i2	31	0.2842	4	29	124.781	1	0.23595	2902.42	3.67302	3132.47	14119442	0.01232
cluster3708-TRINITY_DN13488_c0_g1_i1	31	0.32413	5	25	122.077	1	0.23595	2858.58	3.62486	1317.95	6868128	0.03
cluster27946-TRINITY_DN16064_c0_g1_i1	31	0.33284	6	21	94.144	1	0.23595	2824.08	3.59043	993.805	4655050	0.05714
cluster27662-TRINITY_DN9467_c0_g1_i1	31	0.25931	5	27	113.601	1	0.23595	2890.83	3.66102	1787.83	9817438	0.02564
cluster13261-TRINITY_DN18937_c0_g1_i1	31	0.28529	6	23	116.26	1	0.23595	2856.83	3.62454	1125.08	6083008	0.03953
cluster106502-TRINITY_DN2352_c0_g1_i5	30	0.23775	6	26	110.527	1	0.23595	2875	3.64538	1457.57	7983368	0.02769
cluster2028-TRINITY_DN2332_c0_g1_i2	30	0.37893	4	24	126.433	1	0.23595	2875.92	3.64602	1361.56	7965882	0.03261
cluster106388-TRINITY_DN2368_c0_g1_i11	30	0.37893	4	25	120.524	1	0.23595	2853.25	3.61554	1412.06	8011992	0.02667
cluster10316-TRINITY_DN15984_c0_g1_i2	30	0.30779	2	30	134.28	1	0.23595	2908.75	3.67949	2642.7	13364504	0.01379
cluster24191-TRINITY_DN46173_c0_g1_i1	30	0.2842	4	27	127.705	1	0.23595	2875.08	3.64286	1626.01	9869312	0.01994
cluster2124-TRINITY_DN10654_c0_g1_i27	30	0.2041	8	23	101.004	1	0.23595	2887.17	3.65944	1830.9	9394982	0.03557
cluster17923-TRINITY_DN41582_c0_g1_i1	30	0.30898	3	29	106.501	1	0.23595	2890.83	3.66181	2965.72	11174442	0.00739
cluster24651-TRINITY_DN38509_c0_g1_i2	30	0.37893	4	23	113.001	1	0.23595	2837.42	3.59864	1024.93	5550176	0.04348
cluster102024-TRINITY_DN1506_c0_g1_i1	30	0.37893	4	24	96.035	1	0.23595	2857.67	3.62754	1128.79	6657300	0.02536
cluster102023-TRINITY_DN1563_c0_g1_i8	30	0.30898	3	28	124.386	1	0.23595	2892.58	3.65928	2111.6	10724880	0.02381
cluster101922-TRINITY_DN9142_c0_g1_i1	30	0.37893	4	25	121.284	1	0.23595	2874.17	3.63938	1414.09	9323956	0.02667
cluster100481-TRINITY_DN1673_c0_g1_i4	30	0.30898	3	29	118.617	1	0.23595	2904.5	3.67539	3094.5	13066078	0.01232
cluster100269-TRINITY_DN1616_c0_g1_i1	30	0.2842	4	28	135.512	1	0.23595	2872.92	3.64159	1536.17	8976720	0.01323
cluster8687-TRINITY_DN2924_c0_g1_i2	30	0.30898	3	29	113.007	1	0.23595	2902.58	3.67112	3110.45	14119464	0.0197
cluster96800-TRINITY_DN75700_c0_g1_i7	30	0.30898	3	29	123.092	1	0.23595	2891.67	3.66275	2402.68	11387408	0.00985
cluster96392-TRINITY_DN32706_c0_g1_i1	30	0.30898	3	29	121.414	1	0.23595	2910.08	3.6806	2770.86	12892834	0.0197
cluster2738-TRINITY_DN55264_c0_g3_i5	30	0.30898	3	28	139.477	1	0.23595	2873	3.64159	1862.73	9510048	0.01323
cluster4993-TRINITY_DN7379_c0_g1_i22	30	0.46346	3	27	111.163	1	0.23595	2868.75	3.6307	1811.7	9509212	0.01994
cluster92588-TRINITY_DN25078_c0_g1_i1	30	0.30779	2	30	123.026	1	0.23595	2892.08	3.65865	2759.41	13059442	0.0069
cluster2608-TRINITY_DN25000_c0_g1_i1	30	0.2842	4	28	122.93	1	0.23595	2886.5	3.65486	1959.69	10768814	0.01323
cluster92453-TRINITY_DN26153_c0_g1_i1	30	0.37893	4	26	115.564	1	0.23595	2879.58	3.64791	1759.88	9925482	0.01846
cluster91963-TRINITY_DN10389_c0_g1_i2	30	0.30898	3	29	127.43	1	0.23595	2903.08	3.67175	2850.78	13255408	0.01232
cluster90743-TRINITY_DN58666_c0_g1_i1	30	0.32413	5	25	104.69	1	0.23595	2864.17	3.63117	1389.79	8353128	0.03333
cluster4181-TRINITY_DN40775_c0_g1_i3	30	0.30898	3	28	129.211	1	0.23595	2893.58	3.66228	2715.91	12393194	0.01852
cluster86207-TRINITY_DN80567_c0_g1_i1	30	0.30898	3	25	110.803	1	0.23595	2863.42	3.62801	1909.15	7888200	0.03
cluster84837-TRINITY_DN3622_c0_g1_i2	30	0.46346	3	27	110.279	1	0.23595	2892.33	3.66228	2035.79	10558902	0.01994
cluster19959-TRINITY_DN3642_c0_g1_i2	30	0.2842	4	27	113.789	1	0.23595	2888.67	3.6577	2062.88	10607978	0.01994
cluster84063-TRINITY_DN35847_c0_g1_i1	30	0.30898	3	28	128.958	1	0.23595	2898.5	3.67144	2210.86	11015136	0.01323
cluster18348-TRINITY_DN9804_c0_g1_i1	30	0.30898	3	28	121.081	1	0.23595	2892.42	3.66402	2013.25	10270738	0.01852
cluster81859-TRINITY_DN15292_c0_g1_i1	30	0.30898	3	29	129.846	1	0.23595	2909.08	3.67839	2948.68	14875516	0.00739
cluster21203-TRINITY_DN3868_c0_g1_i2	30	0.25931	5	26	131.798	1	0.23595	2891.58	3.6637	1890.88	10367606	0.02462
cluster17743-TRINITY_DN63732_c0_g1_i2	30	0.2842	4	27	133.928	1	0.23595	2892.25	3.6626	1738.66	10255296	0.01709
cluster23913-TRINITY_DN16131_c0_g1_i2	30	0.25931	5	25	97.941	1	0.23595	2862.83	3.62565	1936.24	8431534	0.02333
cluster79646-TRINITY_DN48779_c0_g2_i1	30	0.2842	4	27	129.208	1	0.23595	2879.08	3.64554	1545.06	9667800	0.02564
cluster9854-TRINITY_DN4076_c0_g1_i7	30	0.46346	3	27	119.682	1	0.23595	2871.83	3.63844	1703.62	8936912	0.01425
cluster10108-TRINITY_DN4090_c0_g1_i5	30	0.25931	5	23	104.032	1	0.23595	2867.92	3.63923	1272.31	6594234	0.03557
cluster78423-TRINITY_DN8637_c0_g1_i1	30	0.2842	4	26	127.823	1	0.23595	2869.17	3.63386	1536.42	8365770	0.03385
cluster830-TRINITY_DN2505_c0_g1_i1	30	0.2842	4	25	115.88	1	0.23595	2880.75	3.65059	1597.72	8313494	0.03
cluster18842-TRINITY_DN4437_c0_g1_i2	30	0.2148	9	21	88.095	1	0.23595	2858.33	3.62565	1371.44	6378016	0.04762
cluster74058-TRINITY_DN52483_c0_g1_i1	30	0.30898	3	27	121.271	1	0.23595	2890.25	3.66086	2011.98	10294364	0.01994
cluster23810-TRINITY_DN66588_c0_g1_i3	30	0.32413	5	24	108.285	1	0.23595	2851.17	3.61838	1161.28	6419288	0.02899
cluster71390-TRINITY_DN3531_c0_g1_i1	30	0.37893	4	24	115.747	1	0.23595	2858.75	3.62486	1394.97	6982048	0.03261
cluster70630-TRINITY_DN542_c0_g3_i1	30	0.46346	3	26	128.36	1	0.23595	2888.25	3.65533	1657.68	10856130	0.02462
cluster19674-TRINITY_DN9214_c0_g1_i1	30	0.37893	4	25	115.398	1	0.23595	2878.75	3.64886	1728.17	9292894	0.02333
cluster69385-TRINITY_DN6327_c0_g1_i3	30	0.2842	4	27	133.201	1	0.23595	2880.67	3.64981	1702.03	9490698	0.02279
cluster10053-TRINITY_DN3971_c0_g1_i12	30	0.37893	4	25	111.822	1	0.23595	2871.5	3.63986	1319.75	8396558	0.02
cluster67814-TRINITY_DN1447_c0_g1_i5	30	0.30898	3	28	134.778	1	0.23595	2871.75	3.63954	1519.5	9255382	0.02116
cluster66506-TRINITY_DN10408_c1_g1_i4	30	0.37893	4	24	98.258	1	0.23595	2884.17	3.65644	1749.55	8068180	0.03986
cluster13621-TRINITY_DN10422_c0_g1_i7	30	0.2842	4	24	113.23	1	0.23595	2880.83	3.64965	2454.87	8112962	0.03986
cluster64318-TRINITY_DN4701_c0_g1_i19	30	0.37893	4	26	105.672	1	0.23595	2885.33	3.65565	1673.48	10070066	0.01846
cluster24207-TRINITY_DN12384_c0_g1_i1	30	0.32413	5	25	113.908	1	0.23595	2846.83	3.61396	1300.78	7023582	0.02
cluster2994-TRINITY_DN60382_c0_g1_i16	30	0.32413	5	24	100.747	1	0.23595	2861.58	3.62865	1289.28	6686266	0.03261
cluster60015-TRINITY_DN4313_c0_g1_i11	30	0.32413	5	25	99.227	1	0.23595	2886.5	3.65817	2287.73	9214800	0.03333
cluster23279-TRINITY_DN4338_c0_g1_i2	30	0.37893	4	21	102.854	1	0.23595	2839.25	3.60307	930.518	5226380	0.05238
cluster59307-TRINITY_DN8351_c0_g1_i4	30	0.2842	4	26	105.379	1	0.23595	2874.92	3.64175	2085.02	10420514	0.02154
cluster12232-TRINITY_DN4552_c0_g1_i1	30	0.2842	4	27	128.939	1	0.23595	2867.83	3.63038	1693.47	8951392	0.02564
cluster58574-TRINITY_DN62546_c0_g1_i1	30	0.25931	5	26	117.413	1	0.23595	2877.08	3.64491	1614.12	9659014	0.02462
cluster7122-TRINITY_DN240_c1_g1_i3	30	0.2842	4	27	127.569	1	0.23595	2894.42	3.66007	2436.93	12147582	0.02279
cluster17254-TRINITY_DN650_c0_g1_i2	30	0.30898	3	28	125.516	1	0.23595	2878.5	3.6427	1907.22	10565052	0.01587
cluster13903-TRINITY_DN653_c0_g1_i24	30	0.30898	3	27	115.395	1	0.23595	2853.92	3.61696	1400.53	7872386	0.01994
cluster55137-TRINITY_DN692_c1_g1_i1	30	0.46346	3	24	125.769	1	0.23595	2872.75	3.63986	1260.73	7964432	0.03261
cluster5328-TRINITY_DN11549_c0_g1_i1	30	0.25611	7	22	100.389	1	0.23595	2849.42	3.62249	985.201	4601214	0.04329
cluster54722-TRINITY_DN7116_c0_g1_i3	30	0.47366	4	22	88.727	1	0.23595	2850.58	3.61649	1475.74	7464904	0.02165
cluster52145-TRINITY_DN79754_c0_g1_i1	30	0.46346	3	27	126.421	1	0.23595	2896.25	3.66512	2948.76	13357088	0.0114
cluster2445-TRINITY_DN62718_c0_g1_i3	30	0.2842	4	27	129.121	1	0.23595	2884.25	3.65454	1903.94	9856804	0.01709
cluster16836-TRINITY_DN70483_c0_g2_i2	30	0.30898	3	25	109.286	1	0.23595	2874.25	3.64112	1575.29	8429708	0.03
cluster49883-TRINITY_DN40115_c0_g1_i1	30	0.37893	4	26	116.78	1	0.23595	2860.33	3.62865	1702.37	8021590	0.02769
cluster49769-TRINITY_DN19370_c0_g1_i1	30	0.37893	4	25	109.758	1	0.23595	2884.42	3.65502	1893.04	9708460	0.02333
cluster49427-TRINITY_DN11134_c0_g1_i1	30	0.2842	4	27	121.508	1	0.23595	2878.67	3.64523	2272.67	10834412	0.01709
cluster46816-TRINITY_DN4178_c0_g1_i7	30	0.37893	4	26	115.164	1	0.23595	2871	3.63907	1627.44	8419224	0.02769
cluster12230-TRINITY_DN4170_c0_g1_i8	30	0.32413	5	22	107.454	1	0.23595	2858.25	3.62549	1117.64	6666562	0.03463
cluster46766-TRINITY_DN4108_c0_g2_i7	30	0.32413	5	23	109.624	1	0.23595	2851.67	3.61996	1230.55	5949046	0.03557
cluster18307-TRINITY_DN1148_c0_g1_i10	30	0.32413	5	23	108.257	1	0.23595	2834.58	3.59912	1051.55	5533052	0.03557
cluster2730-TRINITY_DN7006_c0_g1_i5	30	0.30898	3	29	126.021	1	0.23595	2897.58	3.66591	3218.75	13031628	0.01478
cluster45498-TRINITY_DN7069_c0_g1_i1	30	0.25931	5	24	106.244	1	0.23595	2840.92	3.60401	993.27	5893706	0.03623
cluster44372-TRINITY_DN80771_c0_g1_i1	30	0.2927	7	21	103.682	1	0.23595	2805.5	3.56185	770.426	4466668	0.05714
cluster3572-TRINITY_DN69073_c0_g1_i6	30	0.38896	5	21	92.534	1	0.23595	2843	3.60354	1669.19	7353120	0.0381
cluster42357-TRINITY_DN28360_c0_g1_i1	30	0.30898	3	27	105.861	1	0.23595	2879.92	3.64902	1545.24	9785380	0.02279
cluster40604-TRINITY_DN40613_c0_g1_i1	30	0.2842	4	27	123.098	1	0.23595	2886.25	3.65296	2183.47	10625012	0.02279
cluster24636-TRINITY_DN6999_c0_g1_i2	30	0.30898	3	27	114.337	1	0.23595	2871.83	3.64049	1650.72	9309658	0.02279
cluster14999-TRINITY_DN6141_c0_g1_i1	30	0.2842	4	27	119.322	1	0.23595	2884.33	3.65249	1715.01	10456068	0.01994
cluster18033-TRINITY_DN36482_c0_g1_i2	30	0.2842	4	27	106.143	1	0.23595	2885.25	3.65423	1879.33	9522968	0.01994
cluster18310-TRINITY_DN6619_c0_g1_i3	30	0.30898	3	25	119.451	1	0.23595	2873	3.64049	1303.41	7762478	0.03667
cluster5307-TRINITY_DN1371_c0_g1_i3	30	0.25931	5	27	119.41	1	0.23595	2894.83	3.66512	1987.33	11238938	0.01425
cluster36588-TRINITY_DN30235_c0_g1_i1	30	0.23775	6	23	104.733	1	0.23595	2853.42	3.61538	1129.4	6134932	0.03953
cluster333-TRINITY_DN2208_c0_g1_i4	30	0.32413	5	25	105.962	1	0.23595	2884	3.65423	1704.1	9089370	0.02667
cluster3084-TRINITY_DN121_c0_g1_i2	30	0.30898	3	29	127.032	1	0.23595	2908.92	3.68107	2832.63	13600414	0.00985
cluster33871-TRINITY_DN25728_c0_g1_i3	30	0.32413	5	25	110.63	1	0.23595	2880.08	3.6457	1640.58	9876278	0.02333
cluster8822-TRINITY_DN7735_c1_g1_i15	30	0.2842	4	27	110.717	1	0.23595	2861.5	3.6288	1811.12	8248506	0.01709
cluster16646-TRINITY_DN40913_c0_g1_i2	30	0.2842	4	28	129.321	1	0.23595	2897.25	3.66654	2764.67	12964188	0.02116
cluster31979-TRINITY_DN40968_c0_g2_i1	30	0.37893	4	26	114.399	1	0.23595	2888.83	3.66086	1883.27	10091802	0.01538
cluster31188-TRINITY_DN52754_c0_g1_i1	30	0.23775	6	26	108.203	1	0.23595	2876.17	3.64728	1772.11	7879606	0.02462
cluster30503-TRINITY_DN81512_c0_g1_i1	30	0.46346	3	24	97.453	1	0.23595	2875.75	3.64617	2181.39	8896672	0.03261
cluster30159-TRINITY_DN8052_c0_g1_i1	30	0.30898	3	29	119.992	1	0.23595	2906.92	3.67602	2382.46	13321242	0.0197
cluster27930-TRINITY_DN81875_c0_g1_i1	30	0.2041	8	24	116.533	1	0.23595	2883.17	3.65281	1852.09	9215510	0.03623
cluster5341-TRINITY_DN73592_c0_g1_i6	30	0.30898	3	26	112.114	1	0.23595	2869.33	3.63607	1299.03	7933824	0.02769
cluster25733-TRINITY_DN5064_c0_g1_i1	30	0.32413	5	25	123.689	1	0.23595	2875.75	3.64459	1636.27	8697076	0.02667
cluster24556-TRINITY_DN6917_c0_g3_i1	29	0.30898	3	28	138.715	1	0.23595	2898.33	3.67002	3486.98	12010884	0.01058
cluster2967-TRINITY_DN10694_c0_g1_i12	29	0.37893	4	22	95.921	1	0.23595	2854.25	3.6198	1608.95	7087492	0.03896
cluster6575-TRINITY_DN7809_c0_g1_i2	29	0.30898	3	26	140.871	1	0.23595	2881	3.64696	1490.35	9372126	0.03077
cluster103328-TRINITY_DN7886_c0_g1_i1	29	0.32413	5	23	125.939	1	0.23595	2858.25	3.62628	1316	6489296	0.03953
cluster12209-TRINITY_DN1583_c0_g1_i1	29	0.30898	3	28	133.116	1	0.23595	2896.08	3.66781	1993.28	11064356	0.01323
cluster100418-TRINITY_DN1698_c1_g1_i6	29	0.46346	3	23	99.563	1	0.23595	2870.25	3.64096	1938.01	8225384	0.02767
cluster99533-TRINITY_DN32833_c0_g1_i1	29	0.37893	4	24	113.4	1	0.23595	2859.33	3.62691	1108.36	6732172	0.02899
cluster98016-TRINITY_DN3128_c0_g2_i1	29	0.25931	5	26	102.342	1	0.23595	2883.92	3.65186	2277.2	10478444	0.01846
cluster5077-TRINITY_DN3130_c0_g1_i2	29	0.23775	6	24	112.286	1	0.23595	2853.42	3.6228	1144.02	6595420	0.02899
cluster97007-TRINITY_DN31199_c0_g1_i1	29	0.23775	6	23	96.229	1	0.23595	2866.67	3.6348	1425.48	7860272	0.04348
cluster15174-TRINITY_DN6516_c0_g1_i2	29	0.30898	3	26	116.983	1	0.23595	2894.25	3.66323	2151.52	11712934	0.02462
cluster96799-TRINITY_DN75700_c0_g1_i5	29	0.28529	6	22	110.841	1	0.23595	2860.33	3.6258	1357.56	6992918	0.03896
cluster2486-TRINITY_DN54598_c0_g1_i2	29	0.46346	3	26	110.524	1	0.23595	2886.08	3.65581	2481.36	9970156	0.01538
cluster95242-TRINITY_DN22563_c0_g1_i1	29	0.37893	4	22	117.307	1	0.23595	2845.17	3.60938	1175.53	6374386	0.04329
cluster93985-TRINITY_DN5975_c0_g1_i1	29	0.2842	4	27	109.684	1	0.23595	2900.92	3.6727	3001.47	11966306	0.01994
cluster93719-TRINITY_DN7304_c0_g1_i1	29	0.2842	4	27	129.705	1	0.23595	2877.17	3.64333	1898.23	10584716	0.01994
cluster1401-TRINITY_DN435_c0_g1_i31	29	0.2842	4	26	135.166	1	0.23595	2873.75	3.64144	1639.15	8878898	0.02154
cluster93156-TRINITY_DN433_c0_g1_i6	29	0.47366	4	18	79.14	1	0.23595	2791.42	3.54543	586.629	3763048	0.06536
cluster92803-TRINITY_DN37110_c0_g1_i1	29	0.30898	3	26	119.146	1	0.23595	2885.08	3.65296	1737.55	9725082	0.02769
cluster91949-TRINITY_DN10363_c0_g1_i1	29	0.28529	6	23	115.637	1	0.23595	2847	3.61507	1075.71	6231300	0.03557
cluster90440-TRINITY_DN40725_c0_g1_i2	29	0.30779	2	29	115.916	1	0.23595	2903	3.67365	2742.28	12274010	0.00739
cluster13878-TRINITY_DN74229_c0_g1_i2	29	0.46346	3	26	110.386	1	0.23595	2881.42	3.65123	1913.42	10175682	0.01231
cluster88767-TRINITY_DN5125_c0_g1_i1	29	0.30779	2	29	108.434	1	0.23595	2902.75	3.67128	2722.34	12866684	0.01232
cluster8115-TRINITY_DN8543_c0_g1_i2	29	0.2842	4	26	103.368	1	0.23595	2858	3.6228	1746.72	8513230	0.01846
cluster2724-TRINITY_DN65079_c0_g1_i10	29	0.37893	4	24	111.883	1	0.23595	2856.5	3.62517	1154.89	6793052	0.03261
cluster86996-TRINITY_DN893_c0_g1_i2	29	0.2842	4	24	120.938	1	0.23595	2874.58	3.64207	1346.45	8283778	0.03623
cluster86951-TRINITY_DN864_c0_g1_i15	29	0.2842	4	26	116.026	1	0.23595	2852.5	3.61633	1301.68	8009336	0.02462
cluster23717-TRINITY_DN887_c0_g3_i2	29	0.2842	4	26	110.435	1	0.23595	2876.75	3.63875	2351.31	11283584	0.01538
cluster86063-TRINITY_DN52538_c0_g1_i1	29	0.30779	2	29	128.092	1	0.23595	2890.92	3.66023	2483.75	12706770	0.00739
cluster85904-TRINITY_DN81053_c0_g1_i1	29	0.37893	4	25	118.172	1	0.23595	2885.67	3.65391	1947.03	10151908	0.02
cluster85376-TRINITY_DN79241_c0_g1_i1	29	0.2842	4	26	112.468	1	0.23595	2875.58	3.64286	2068.44	8953484	0.02154
cluster81485-TRINITY_DN3871_c1_g2_i1	29	0.30898	3	28	119.591	1	0.23595	2886.42	3.65375	2160.78	11307270	0.01323
cluster904-TRINITY_DN4028_c0_g1_i10	29	0.23775	6	25	104.567	1	0.23595	2879.75	3.65265	1707.89	8203820	0.02333
cluster78799-TRINITY_DN81208_c0_g1_i1	29	0.23775	6	23	99.016	1	0.23595	2841.33	3.60638	1095.13	6404480	0.03557
cluster78525-TRINITY_DN60224_c0_g1_i1	29	0.2842	4	25	102.654	1	0.23595	2875.42	3.64617	1711.29	8616830	0.02
cluster8745-TRINITY_DN8649_c0_g1_i3	29	0.21953	7	24	118.354	1	0.23595	2877.33	3.64823	1654.85	8923182	0.02174
cluster18098-TRINITY_DN1032_c0_g1_i21	29	0.30898	3	28	126.214	1	0.23595	2884.92	3.65233	2017.05	10135894	0.01852
cluster77946-TRINITY_DN1040_c0_g1_i3	29	0.30898	3	28	122.566	1	0.23595	2897	3.66749	2246.12	10967088	0.01852
cluster77186-TRINITY_DN2528_c0_g1_i2	29	0.2842	4	27	115.539	1	0.23595	2884.42	3.6536	1645.03	9979080	0.02849
cluster3890-TRINITY_DN4470_c0_g1_i5	29	0.23775	6	21	102.451	1	0.23595	2860	3.63323	784.851	4727862	0.05714
cluster14581-TRINITY_DN5426_c0_g1_i2	29	0.38039	6	15	63.982	1	0.23595	2755.33	3.50501	393.119	2065794	0.07619
cluster75330-TRINITY_DN9774_c0_g1_i1	29	0.30898	3	28	143.09	1	0.23595	2893.67	3.66354	1889.52	11424260	0.01058
cluster19293-TRINITY_DN6091_c0_g1_i2	29	0.2842	4	26	115.329	1	0.23595	2865.33	3.63101	1405.64	8124664	0.02769
cluster15653-TRINITY_DN5539_c0_g1_i1	29	0.30898	3	26	115.449	1	0.23595	2878.83	3.64681	1928.92	8817776	0.02769
cluster73067-TRINITY_DN35049_c0_g1_i1	29	0.37893	4	24	117.923	1	0.23595	2845	3.60401	1221.97	6694970	0.03261
cluster18418-TRINITY_DN14406_c0_g1_i7	29	0.2842	4	26	106.64	1	0.23595	2876.83	3.6457	1400.94	9186486	0.01538
cluster2176-TRINITY_DN3558_c0_g1_i6	29	0.46346	3	26	112.544	1	0.23595	2880.67	3.64917	1606.84	9493584	0.01538
cluster70600-TRINITY_DN536_c0_g1_i1	29	0.32413	5	24	101.055	1	0.23595	2857.58	3.62754	1234.88	6957356	0.02536
cluster70555-TRINITY_DN576_c0_g1_i32	29	0.25931	5	24	99.866	1	0.23595	2858.5	3.62517	1376.52	7213900	0.02899
cluster21626-TRINITY_DN1801_c0_g1_i1	29	0.37893	4	24	113.463	1	0.23595	2856.92	3.62201	1252.25	7590460	0.02174
cluster23520-TRINITY_DN3971_c0_g1_i20	29	0.37893	4	23	105.291	1	0.23595	2846.5	3.61143	1006.72	6733896	0.03557
cluster68368-TRINITY_DN8126_c0_g1_i2	29	0.32413	5	24	87.525	1	0.23595	2877.92	3.64807	1698.58	8119968	0.02536
cluster67878-TRINITY_DN1475_c0_g1_i2	29	0.2842	4	25	109.31	1	0.23595	2884.42	3.65533	1968.97	8734856	0.02333
cluster66757-TRINITY_DN57338_c0_g1_i1	29	0.30898	3	28	128.594	1	0.23595	2892.83	3.65975	2332.06	12198310	0.01587
cluster11551-TRINITY_DN5754_c0_g1_i1	29	0.25931	5	24	104.333	1	0.23595	2864.25	3.62975	1283.63	7768612	0.02899
cluster18833-TRINITY_DN9590_c0_g1_i2	29	0.32413	5	24	125.943	1	0.23595	2869.42	3.6367	1757.32	8827014	0.01812
cluster19061-TRINITY_DN9579_c1_g1_i1	29	0.37893	4	25	104.224	1	0.23595	2859.08	3.62422	1418.79	7406262	0.02333
cluster64315-TRINITY_DN4701_c0_g1_i1	29	0.37893	4	25	115.204	1	0.23595	2852.25	3.61791	1318.8	6833050	0.03333
cluster64049-TRINITY_DN14278_c0_g1_i1	29	0.2842	4	24	109.02	1	0.23595	2856.58	3.61886	1350.92	7516720	0.02536
cluster62447-TRINITY_DN3470_c0_g1_i1	29	0.46346	3	26	96.157	1	0.23595	2880.75	3.64728	2219.75	10258596	0.01846
cluster2755-TRINITY_DN3439_c0_g1_i2	29	0.2842	4	26	111.682	1	0.23595	2869.5	3.6378	1580.32	8490624	0.02154
cluster17595-TRINITY_DN13164_c0_g1_i2	29	0.46346	3	26	113.757	1	0.23595	2881.33	3.65059	1961.76	9992728	0.01538
cluster12248-TRINITY_DN72872_c0_g1_i7	29	0.30898	3	27	117.707	1	0.23595	2883.17	3.64712	2039.61	10598544	0.01709
cluster24031-TRINITY_DN1901_c0_g2_i2	29	0.30898	3	28	111.241	1	0.23595	2879.08	3.64491	2169.9	10788670	0.01058
cluster19184-TRINITY_DN1927_c0_g1_i2	29	0.2842	4	24	112.325	1	0.23595	2859.17	3.62422	1416.79	7357098	0.03261
cluster8734-TRINITY_DN4305_c0_g1_i5	29	0.2842	4	27	108.378	1	0.23595	2880.25	3.64665	2185.83	10493426	0.01709
cluster58879-TRINITY_DN4576_c0_g1_i1	29	0.2842	4	26	128.646	1	0.23595	2878.42	3.64759	1543.72	9073784	0.02462
cluster58143-TRINITY_DN6872_c0_g1_i1	29	0.2041	8	22	84.387	1	0.23595	2850.5	3.61791	1530.15	5609986	0.04329
cluster57343-TRINITY_DN203_c0_g1_i10	29	0.30898	3	27	111.98	1	0.23595	2902.17	3.67412	2275.58	11664652	0.01709
cluster55207-TRINITY_DN659_c0_g1_i1	29	0.2041	8	23	106.158	1	0.23595	2870	3.64302	1372.47	6443810	0.03953
cluster55179-TRINITY_DN606_c0_g1_i1	29	0.2842	4	26	114.79	1	0.23595	2878.42	3.64696	1757.04	8527312	0.01846
cluster55165-TRINITY_DN679_c0_g1_i3	29	0.2842	4	26	111.971	1	0.23595	2887	3.65375	2594.31	11410916	0.01846
cluster5411-TRINITY_DN11505_c0_g1_i1	29	0.30898	3	28	121.562	1	0.23595	2895.83	3.66528	2306.37	12726300	0.00794
cluster54098-TRINITY_DN2835_c0_g1_i23	29	0.2842	4	24	101.283	1	0.23595	2874.42	3.64428	1540.1	8228198	0.02536
cluster53485-TRINITY_DN76243_c0_g1_i1	29	0.30898	3	27	110.664	1	0.23595	2896.25	3.66481	2949.63	12634272	0.01994
cluster6915-TRINITY_DN11779_c0_g1_i2	29	0.25931	5	24	101.106	1	0.23595	2881.33	3.65249	1475.8	8794416	0.02899
cluster51879-TRINITY_DN8782_c0_g1_i1	29	0.37893	4	23	119.028	1	0.23595	2868.42	3.63575	1319.17	7026936	0.03557
cluster20386-TRINITY_DN4839_c0_g1_i1	29	0.37893	4	23	103.081	1	0.23595	2837.58	3.59675	932.598	6449316	0.03162
cluster51432-TRINITY_DN4845_c2_g1_i1	29	0.30898	3	27	121.055	1	0.23595	2883.75	3.65138	2253.96	10585432	0.01709
cluster50823-TRINITY_DN27093_c0_g1_i1	29	0.37893	4	24	99.243	1	0.23595	2866.5	3.63733	1598.24	7517800	0.02536
cluster49839-TRINITY_DN40181_c0_g1_i1	29	0.33284	6	21	92.12	1	0.23595	2813	3.57812	801.918	4659986	0.04286
cluster49099-TRINITY_DN26282_c0_g1_i1	29	0.2842	4	25	121.709	1	0.23595	2859.25	3.6228	1362.1	7929794	0.03
cluster18902-TRINITY_DN4178_c0_g1_i8	29	0.38896	5	20	86.71	1	0.23595	2841	3.61143	969.78	4923168	0.04211
cluster46517-TRINITY_DN13023_c0_g1_i1	29	0.25931	5	21	105.122	1	0.23595	2822.08	3.58822	737.988	4384176	0.05238
cluster46014-TRINITY_DN54901_c0_g2_i1	29	0.2842	4	25	127.569	1	0.23595	2850.92	3.61317	1274.41	7691404	0.02667
cluster20184-TRINITY_DN18173_c0_g1_i1	29	0.23775	6	25	93.324	1	0.23595	2890.67	3.66181	2194.1	10154954	0.03
cluster43363-TRINITY_DN16224_c0_g1_i1	29	0.28529	6	23	104.51	1	0.23595	2873.08	3.6397	1526.98	8086272	0.03162
cluster42363-TRINITY_DN28329_c0_g1_i1	29	0.2842	4	27	125.811	1	0.23595	2895.17	3.66275	2388.42	12302990	0.01709
cluster42125-TRINITY_DN17599_c0_g1_i1	29	0.30898	3	23	99.629	1	0.23595	2839.08	3.60133	1087.99	6190374	0.03953
cluster41052-TRINITY_DN12690_c0_g2_i1	29	0.25611	7	19	88.549	1	0.23595	2847.5	3.61949	990.831	5138672	0.06433
cluster12087-TRINITY_DN6209_c0_g3_i1	29	0.30898	3	28	121.735	1	0.23595	2894.08	3.66307	2366.78	12218224	0.01852
cluster19526-TRINITY_DN6217_c0_g1_i1	29	0.2927	7	18	85.114	1	0.23595	2817.17	3.57717	627.873	3922726	0.05882
cluster15544-TRINITY_DN6968_c0_g1_i1	29	0.30898	3	26	110.559	1	0.23595	2860.33	3.62359	1607.16	7325982	0.02462
cluster39608-TRINITY_DN6113_c0_g1_i1	29	0.2842	4	22	96.747	1	0.23595	2848.33	3.61554	987.033	5246688	0.05195
cluster22462-TRINITY_DN33334_c0_g1_i2	29	0.2842	4	25	123.011	1	0.23595	2857.75	3.62328	1414.73	7846630	0.02333
cluster38918-TRINITY_DN5225_c0_g1_i1	29	0.37893	4	24	103.248	1	0.23595	2877.33	3.64933	1698.78	8531916	0.02536
cluster14136-TRINITY_DN11299_c0_g1_i2	29	0.30898	3	27	122.054	1	0.23595	2897.75	3.66686	2492.33	12446998	0.02279
cluster37553-TRINITY_DN11274_c0_g1_i2	29	0.30898	3	27	126.67	1	0.23595	2894.67	3.6656	1952.56	10594936	0.02279
cluster37116-TRINITY_DN1315_c0_g1_i8	29	0.2842	4	26	112.677	1	0.23595	2839.25	3.60228	1279.67	6688864	0.02154
cluster37112-TRINITY_DN1315_c0_g1_i11	29	0.2842	4	26	112.316	1	0.23595	2868.92	3.6348	1405.89	8301916	0.02462
cluster36983-TRINITY_DN66822_c0_g1_i1	29	0.30898	3	28	128.018	1	0.23595	2894.75	3.66465	2168.43	11276890	0.02116
cluster36880-TRINITY_DN12180_c0_g1_i1	29	0.37893	4	25	119.556	1	0.23595	2880.92	3.65217	1489.36	8809402	0.02333
cluster36663-TRINITY_DN3399_c0_g1_i38	29	0.30898	3	25	123.569	1	0.23595	2879.58	3.64902	1346.09	8172264	0.03
cluster34039-TRINITY_DN68849_c0_g1_i1	29	0.2842	4	26	108.961	1	0.23595	2879.42	3.64523	1758.71	9239840	0.02154
cluster30712-TRINITY_DN2001_c1_g1_i1	29	0.47366	4	21	96.033	1	0.23595	2832.33	3.59533	1478.51	5786792	0.02857
cluster30643-TRINITY_DN2038_c0_g1_i30	29	0.25611	7	22	102.613	1	0.23595	2836.67	3.59959	1031.47	5780284	0.03896
cluster2706-TRINITY_DN2038_c0_g1_i17	29	0.25931	5	25	110.089	1	0.23595	2873.83	3.64396	1487.13	8147894	0.02333
cluster29979-TRINITY_DN27177_c0_g1_i1	29	0.32413	5	21	96.935	1	0.23595	2842.5	3.61191	926.282	5932442	0.04286
cluster29270-TRINITY_DN57_c0_g1_i1	29	0.23775	6	24	104.664	1	0.23595	2861.08	3.62801	1182.92	6573152	0.03261
cluster8344-TRINITY_DN37_c0_g1_i9	29	0.37893	4	21	94.931	1	0.23595	2820.5	3.58601	936.384	4379320	0.04762
cluster27633-TRINITY_DN9438_c0_g1_i1	29	0.30898	3	27	111.856	1	0.23595	2893	3.66354	2567.75	11642936	0.01994
cluster27007-TRINITY_DN2487_c0_g2_i1	29	0.46346	3	23	96.911	1	0.23595	2855.17	3.62944	1240.88	5470614	0.03162
cluster25918-TRINITY_DN20846_c0_g1_i1	29	0.32413	5	23	101.999	1	0.23595	2837.25	3.6018	1110.64	5418004	0.02767
cluster73007-TRINITY_DN42956_c0_g1_i2	28	0.2842	4	23	100.095	1	0.23595	2869.58	3.6378	1914.56	8165336	0.02372
cluster28074-TRINITY_DN13412_c0_g1_i1	28	0.30898	3	24	88.128	1	0.23595	2881.58	3.65138	2283.27	9178234	0.02174
cluster105916-TRINITY_DN33223_c0_g1_i2	28	0.37893	4	23	99.324	1	0.23595	2868.67	3.63828	1513.77	7776814	0.03162
cluster8775-TRINITY_DN58180_c0_g1_i4	28	0.46346	3	25	110.32	1	0.23595	2859.58	3.62391	1397.65	8530244	0.02
cluster103734-TRINITY_DN10611_c1_g1_i1	28	0.2842	4	26	129.479	1	0.23595	2890.25	3.66228	2295.9	10284038	0.01231
cluster102870-TRINITY_DN84052_c0_g1_i1	28	0.37893	4	24	104.575	1	0.23595	2857.25	3.62596	1248.31	6675656	0.02174
cluster101860-TRINITY_DN54041_c0_g1_i1	28	0.30898	3	23	117.852	1	0.23595	2861.25	3.62107	1550.14	8094338	0.03162
cluster101128-TRINITY_DN14156_c0_g1_i1	28	0.25931	5	24	102.831	1	0.23595	2857	3.61838	1588.56	8396692	0.02899
cluster100303-TRINITY_DN1634_c0_g2_i1	28	0.46346	3	22	101.898	1	0.23595	2838.08	3.60228	1106.99	5952018	0.0303
cluster8747-TRINITY_DN29437_c0_g1_i2	28	0.30898	3	27	121.056	1	0.23595	2868.08	3.63165	1738.69	9242562	0.01425
cluster95843-TRINITY_DN18841_c0_g1_i1	28	0.2842	4	25	103.973	1	0.23595	2878.17	3.65091	1635.09	8271998	0.02667
cluster14880-TRINITY_DN14066_c0_g1_i1	28	0.2842	4	23	104.37	1	0.23595	2847.42	3.60796	1069.25	6753082	0.03953
cluster95572-TRINITY_DN13829_c0_g1_i1	28	0.21953	7	23	105.684	1	0.23595	2864.25	3.63686	1351.15	6634322	0.02767
cluster93634-TRINITY_DN7344_c0_g1_i14	28	0.30898	3	25	97.282	1	0.23595	2884.17	3.65644	2084.72	8845824	0.02333
cluster93112-TRINITY_DN463_c0_g1_i2	28	0.25931	5	25	105.279	1	0.23595	2890	3.6607	2189.35	11217586	0.01333
cluster92066-TRINITY_DN81153_c0_g1_i1	28	0.30779	2	28	127.172	1	0.23595	2908.75	3.68028	2803.79	14158816	0.00794
cluster91922-TRINITY_DN10367_c0_g1_i21	28	0.37893	4	23	94.411	1	0.23595	2873.75	3.64207	1639.4	8534808	0.02767
cluster91419-TRINITY_DN40085_c0_g3_i1	28	0.30779	2	28	129.372	1	0.23595	2885.92	3.65391	2336.94	11300432	0.01058
cluster4777-TRINITY_DN51674_c0_g1_i10	28	0.37893	4	24	111.472	1	0.23595	2881.58	3.65265	1814.5	9394602	0.01449
cluster90106-TRINITY_DN57415_c0_g1_i1	28	0.25931	5	24	125.644	1	0.23595	2863.92	3.63544	1296.62	6844940	0.02536
cluster88075-TRINITY_DN8513_c0_g1_i8	28	0.30898	3	27	116.676	1	0.23595	2897.17	3.66733	2300.97	11787954	0.01425
cluster20534-TRINITY_DN877_c0_g1_i1	28	0.30898	3	27	110.461	1	0.23595	2893.42	3.66402	2323.84	10927442	0.0114
cluster86845-TRINITY_DN853_c0_g1_i8	28	0.25931	5	20	99.531	1	0.23595	2843.5	3.60875	889.742	5334704	0.05263
cluster85996-TRINITY_DN80965_c0_g1_i1	28	0.30898	3	26	120.945	1	0.23595	2861.92	3.63054	1422.11	8446090	0.01538
cluster8553-TRINITY_DN63980_c0_g1_i4	28	0.2842	4	25	109.424	1	0.23595	2877.33	3.64428	1877.13	10161146	0.02
cluster8653-TRINITY_DN52927_c0_g1_i6	28	0.30898	3	27	126.223	1	0.23595	2891.92	3.65881	2037.56	11912336	0.01425
cluster82728-TRINITY_DN50951_c0_g3_i1	28	0.30898	3	23	101.582	1	0.23595	2841.25	3.60559	1419.63	7052860	0.02767
cluster82502-TRINITY_DN17109_c0_g2_i2	28	0.30898	3	23	107.958	1	0.23595	2868.25	3.63938	1341.61	6409256	0.03557
cluster81404-TRINITY_DN3882_c1_g2_i1	28	0.2842	4	23	111.412	1	0.23595	2855	3.62565	1001.98	6371850	0.03557
cluster80621-TRINITY_DN30952_c0_g1_i1	28	0.2842	4	25	107.889	1	0.23595	2862.25	3.62644	1603.77	7882202	0.02333
cluster77920-TRINITY_DN1033_c0_g2_i18	28	0.32413	5	21	104.582	1	0.23595	2832.5	3.59849	809.141	5023760	0.05238
cluster76295-TRINITY_DN30665_c0_g2_i4	28	0.2842	4	26	120.564	1	0.23595	2876.83	3.64602	1689.07	8948284	0.01846
cluster76092-TRINITY_DN4441_c1_g1_i1	28	0.23775	6	24	85.964	1	0.23595	2878.17	3.65012	1702.49	8293572	0.02174
cluster18605-TRINITY_DN4419_c0_g1_i1	28	0.30898	3	26	117.698	1	0.23595	2878.17	3.6487	1455.66	8368342	0.01846
cluster76027-TRINITY_DN4465_c0_g1_i1	28	0.47366	4	20	91.889	1	0.23595	2843.08	3.61159	1065.74	5542904	0.04211
cluster73862-TRINITY_DN28070_c0_g1_i1	28	0.2148	9	19	81.596	1	0.23595	2852.75	3.62328	1419.8	6102702	0.05848
cluster3715-TRINITY_DN13564_c0_g1_i22	28	0.30779	2	28	100.251	1	0.23595	2904	3.6757	3518.8	12723626	0.00794
cluster70666-TRINITY_DN558_c0_g1_i2	28	0.47366	4	20	88.523	1	0.23595	2842.83	3.60922	1117.03	6040014	0.03158
cluster21176-TRINITY_DN536_c0_g1_i5	28	0.2842	4	20	89.036	1	0.23595	2811.75	3.57354	728.866	4004964	0.05789
cluster4243-TRINITY_DN545_c3_g1_i1	28	0.46346	3	25	106.295	1	0.23595	2877.33	3.64728	1473.16	8537184	0.02
cluster69782-TRINITY_DN77368_c0_g1_i1	28	0.30898	3	27	118.225	1	0.23595	2878.83	3.64933	1659.98	8891716	0.02279
cluster16265-TRINITY_DN3907_c0_g1_i1	28	0.30898	3	26	120.901	1	0.23595	2883.42	3.65344	1750.08	9156088	0.01846
cluster12560-TRINITY_DN3964_c0_g1_i3	28	0.46346	3	24	91.733	1	0.23595	2861	3.62786	2254.76	8013820	0.02174
cluster68399-TRINITY_DN8137_c0_g2_i1	28	0.25931	5	25	104.418	1	0.23595	2886.17	3.65833	2187.96	9156210	0.02667
cluster67842-TRINITY_DN1400_c0_g1_i8	28	0.37893	4	23	105.307	1	0.23595	2861.08	3.62786	1263.29	6971110	0.03162
cluster14167-TRINITY_DN10429_c0_g1_i4	28	0.37893	4	23	103.35	1	0.23595	2846.83	3.61791	1271	5948338	0.03162
cluster23269-TRINITY_DN9548_c0_g1_i4	28	0.46346	3	24	116.274	1	0.23595	2860.5	3.62675	1262.64	7658254	0.02536
cluster7090-TRINITY_DN73641_c0_g1_i2	28	0.2842	4	25	112.44	1	0.23595	2878.5	3.64838	1447.85	8356438	0.03
cluster2947-TRINITY_DN4706_c0_g1_i16	28	0.46346	3	23	101.09	1	0.23595	2860.83	3.63149	1522.13	7007304	0.03557
cluster64302-TRINITY_DN4783_c0_g3_i3	28	0.2842	4	24	101.386	1	0.23595	2860.67	3.62312	1255.19	7674460	0.03261
cluster63911-TRINITY_DN56105_c0_g1_i1	28	0.32413	5	23	121.032	1	0.23595	2867.33	3.6337	1460.23	7919184	0.03557
cluster63776-TRINITY_DN24162_c0_g2_i1	28	0.46346	3	24	119.346	1	0.23595	2851	3.6168	1370.38	7000946	0.03261
cluster63511-TRINITY_DN34320_c0_g1_i7	28	0.37893	4	24	121.578	1	0.23595	2855.92	3.62596	1092.46	6603262	0.02899
cluster62461-TRINITY_DN3476_c0_g1_i4	28	0.25931	5	25	114.542	1	0.23595	2858.08	3.62817	1432.12	7691286	0.02333
cluster61919-TRINITY_DN79868_c0_g1_i1	28	0.30898	3	25	109.968	1	0.23595	2885.75	3.65612	2717.81	10436642	0.02
cluster61473-TRINITY_DN321_c0_g1_i1	28	0.2842	4	25	101.351	1	0.23595	2872.75	3.63812	1831.87	9244030	0.02
cluster17756-TRINITY_DN51908_c0_g1_i22	28	0.2842	4	26	104.513	1	0.23595	2882.08	3.65123	1833.68	9888708	0.01538
cluster23566-TRINITY_DN2137_c0_g1_i15	28	0.32413	5	23	112.63	1	0.23595	2853.58	3.62138	1119.94	6708724	0.02767
cluster60486-TRINITY_DN13926_c0_g1_i1	28	0.25611	7	21	101.099	1	0.23595	2857.92	3.62407	1132.28	6245998	0.04286
cluster60016-TRINITY_DN4313_c0_g1_i14	28	0.2842	4	24	97.826	1	0.23595	2879.5	3.64981	2184.72	9604166	0.02174
cluster58555-TRINITY_DN44245_c0_g1_i1	28	0.2842	4	25	123.667	1	0.23595	2861.5	3.6288	1346.52	7349640	0.02667
cluster57322-TRINITY_DN232_c0_g1_i2	28	0.30898	3	27	125.782	1	0.23595	2886.5	3.65612	2058.2	10718048	0.0114
cluster56050-TRINITY_DN7204_c0_g1_i1	28	0.2842	4	25	116.755	1	0.23595	2869.25	3.63638	1548.02	7786068	0.02333
cluster9203-TRINITY_DN54728_c0_g1_i13	28	0.37893	4	23	113.118	1	0.23595	2850	3.61696	1178.73	6564352	0.03162
cluster54276-TRINITY_DN34873_c0_g1_i1	28	0.30898	3	26	103.857	1	0.23595	2886.08	3.65612	2094.3	10337472	0.01231
cluster15640-TRINITY_DN2899_c0_g1_i19	28	0.30898	3	25	120.356	1	0.23595	2875.67	3.64428	1495.29	8298692	0.03
cluster53248-TRINITY_DN29343_c0_g1_i2	28	0.30898	3	27	125.368	1	0.23595	2893.08	3.66212	2436.36	11275950	0.01425
cluster22971-TRINITY_DN15505_c0_g1_i2	28	0.30779	2	28	128.423	1	0.23595	2894.67	3.66354	2201.67	12464072	0.01323
cluster12605-TRINITY_DN49619_c0_g1_i1	28	0.46346	3	25	127.468	1	0.23595	2876.25	3.64144	1598.56	9224614	0.02333
cluster49456-TRINITY_DN11178_c0_g1_i1	28	0.47366	4	20	74.386	1	0.23595	2840.83	3.60843	1719.54	5498100	0.02632
cluster8299-TRINITY_DN949_c0_g1_i4	28	0.30898	3	25	108.329	1	0.23595	2882.17	3.65044	2084.14	9485500	0.02333
cluster47851-TRINITY_DN741_c0_g1_i7	28	0.2842	4	22	106.301	1	0.23595	2836.58	3.60417	792.171	4950256	0.03896
cluster13093-TRINITY_DN745_c1_g1_i44	28	0.30898	3	24	114.141	1	0.23595	2851.83	3.61254	1479.41	7642670	0.02536
cluster3465-TRINITY_DN745_c0_g1_i6	28	0.30898	3	27	122.73	1	0.23595	2881.67	3.65012	1998.27	9844312	0.01709
cluster14996-TRINITY_DN775_c0_g1_i5	28	0.30779	2	28	105.353	1	0.23595	2891.42	3.6577	2909	12560594	0.00529
cluster46666-TRINITY_DN4143_c0_g1_i1	28	0.25931	5	23	112	1	0.23595	2877.08	3.64665	1922.34	9145180	0.03557
cluster46170-TRINITY_DN37745_c0_g1_i1	28	0.30898	3	27	121.912	1	0.23595	2891.5	3.66244	2375.36	11370356	0.0114
cluster45550-TRINITY_DN7026_c0_g1_i1	28	0.32413	5	23	108.215	1	0.23595	2855.58	3.62565	1023.62	6535784	0.02767
cluster14336-TRINITY_DN4252_c0_g1_i2	28	0.37893	4	24	88.028	1	0.23595	2852.5	3.61522	1591.29	7778746	0.02174
cluster45461-TRINITY_DN4290_c0_g1_i1	28	0.25931	5	22	88.452	1	0.23595	2833.33	3.59959	923.115	4557218	0.04329
cluster45395-TRINITY_DN4255_c0_g1_i1	28	0.46346	3	24	116.046	1	0.23595	2856.75	3.62438	1330.64	7787928	0.02899
cluster44485-TRINITY_DN80297_c0_g1_i1	28	0.33284	6	20	90.351	1	0.23595	2834.42	3.60101	843.759	4800254	0.03684
cluster43957-TRINITY_DN80483_c0_g1_i1	28	0.21953	7	23	101.216	1	0.23595	2862.25	3.63212	1539.9	6996800	0.02767
cluster42671-TRINITY_DN82352_c0_g1_i1	28	0.2842	4	25	121.156	1	0.23595	2861.58	3.62659	1364.8	8434094	0.02
cluster41423-TRINITY_DN26435_c0_g1_i1	28	0.46346	3	24	119.718	1	0.23595	2871.58	3.6397	1713.5	7909620	0.02174
cluster39870-TRINITY_DN61466_c0_g1_i1	28	0.30898	3	25	107.333	1	0.23595	2866.25	3.63591	1659.26	7902760	0.02333
cluster5441-TRINITY_DN33381_c0_g1_i1	28	0.30898	3	26	118.181	1	0.23595	2903.75	3.67523	2231.95	11643490	0.01846
cluster38290-TRINITY_DN49960_c0_g1_i1	28	0.2842	4	26	113.061	1	0.23595	2855.67	3.61949	1665.63	8319228	0.01538
cluster21090-TRINITY_DN66886_c0_g1_i2	28	0.30898	3	27	111.05	1	0.23595	2899.75	3.67128	2210.39	11732766	0.0114
cluster23451-TRINITY_DN3392_c0_g1_i2	28	0.23775	6	23	81.229	1	0.23595	2860.33	3.62517	1780.4	7761938	0.02767
cluster34880-TRINITY_DN79676_c0_g1_i1	28	0.25931	5	25	136.342	1	0.23595	2863.92	3.62975	1356.04	7997246	0.02333
cluster34741-TRINITY_DN45866_c0_g1_i1	28	0.30898	3	27	115.325	1	0.23595	2878.08	3.6427	2172.87	10820618	0.01425
cluster32313-TRINITY_DN17631_c0_g1_i2	28	0.2842	4	24	123.252	1	0.23595	2842.42	3.60638	1056.39	6497546	0.03261
cluster23897-TRINITY_DN2038_c0_g1_i24	28	0.25931	5	23	101.116	1	0.23595	2847.25	3.61522	1210.78	6199114	0.02767
cluster29822-TRINITY_DN11859_c0_g2_i1	28	0.30898	3	23	122.951	1	0.23595	2859.25	3.62501	1457.28	7903980	0.03162
cluster28960-TRINITY_DN52044_c0_g1_i1	28	0.30898	3	27	134.292	1	0.23595	2900.25	3.67033	1986.2	12273162	0.01425
cluster10210-TRINITY_DN10109_c0_g1_i1	28	0.2842	4	24	89.58	1	0.23595	2869.58	3.64302	1816.62	7529200	0.02536
cluster26430-TRINITY_DN18770_c0_g2_i1	28	0.25931	5	25	124.205	1	0.23595	2876.92	3.64823	1584.73	8413794	0.02
cluster101816-TRINITY_DN54004_c0_g1_i1	27	0.25611	7	20	85.903	1	0.23595	2853.75	3.62359	1249.61	5744154	0.03684
cluster3359-TRINITY_DN1879_c0_g1_i24	27	0.2842	4	24	112.605	1	0.23595	2881.17	3.65012	2048.26	9133030	0.02536
cluster106390-TRINITY_DN2368_c0_g1_i20	27	0.2842	4	25	94.901	1	0.23595	2854.42	3.61491	1572.57	8527238	0.02333
cluster105068-TRINITY_DN39779_c0_g1_i1	27	0.25931	5	24	93.635	1	0.23595	2856.5	3.62533	1317.38	7232104	0.02174
cluster103324-TRINITY_DN7856_c0_g1_i1	27	0.30898	3	26	112.891	1	0.23595	2875.17	3.64302	1711.4	9789340	0.00615
cluster103311-TRINITY_DN7864_c1_g1_i1	27	0.2842	4	24	117.835	1	0.23595	2873.75	3.6438	1687.59	8936474	0.02174
cluster103221-TRINITY_DN28759_c0_g1_i1	27	0.25931	5	23	107.886	1	0.23595	2862.75	3.63386	2029.03	6723996	0.02767
cluster102591-TRINITY_DN73402_c0_g1_i1	27	0.2842	4	25	112.79	1	0.23595	2884.25	3.65344	2251.94	10080196	0.02333
cluster102050-TRINITY_DN1581_c1_g1_i1	27	0.32413	5	22	95.867	1	0.23595	2843	3.61001	1143.4	5727838	0.03463
cluster102020-TRINITY_DN1563_c0_g1_i11	27	0.37893	4	23	113.531	1	0.23595	2865.92	3.63433	1276.28	7552778	0.02372
cluster101671-TRINITY_DN42145_c0_g1_i2	27	0.32413	5	22	100.193	1	0.23595	2863.67	3.63023	1393	7553522	0.0303
cluster100895-TRINITY_DN20228_c0_g1_i1	27	0.30779	2	27	113.358	1	0.23595	2889.08	3.65549	2590.65	11841976	0.01709
cluster100216-TRINITY_DN38997_c0_g1_i1	27	0.2842	4	23	97.137	1	0.23595	2840	3.60512	1322.42	6467544	0.02767
cluster23688-TRINITY_DN2983_c0_g1_i3	27	0.38039	6	15	69.267	1	0.23595	2779.42	3.5418	494.544	2223724	0.08571
cluster98024-TRINITY_DN3146_c0_g1_i5	27	0.2842	4	25	135.588	1	0.23595	2859.83	3.62517	1252.7	8434802	0.01667
cluster97172-TRINITY_DN54425_c0_g1_i2	27	0.37893	4	20	87.571	1	0.23595	2837.92	3.60843	879.999	4757186	0.04737
cluster95635-TRINITY_DN44025_c0_g1_i1	27	0.30779	2	27	116.637	1	0.23595	2875.25	3.64065	1910.86	9654188	0.0114
cluster1311-TRINITY_DN5917_c0_g1_i20	27	0.30898	3	26	123.134	1	0.23595	2877.83	3.64586	1585.06	9232426	0.01846
cluster93996-TRINITY_DN5961_c0_g1_i1	27	0.30898	3	26	108.417	1	0.23595	2876.5	3.64602	1792.68	9019310	0.00923
cluster1275-TRINITY_DN5974_c0_g1_i9	27	0.46346	3	24	115.179	1	0.23595	2860.75	3.63133	1104.42	6747928	0.02174
cluster11273-TRINITY_DN7338_c0_g1_i19	27	0.32413	5	21	111.409	1	0.23595	2834.58	3.59438	868.967	6013210	0.0381
cluster93190-TRINITY_DN449_c0_g2_i1	27	0.2842	4	21	109.119	1	0.23595	2847.17	3.61286	909.462	5850192	0.04286
cluster13974-TRINITY_DN78917_c0_g3_i1	27	0.30898	3	26	110.48	1	0.23595	2896.17	3.66591	2104.47	11906632	0.00923
cluster91956-TRINITY_DN10313_c0_g1_i1	27	0.2842	4	24	116.033	1	0.23595	2865.75	3.63275	1433.34	7971586	0.02174
cluster14007-TRINITY_DN10332_c0_g1_i1	27	0.30779	2	27	112.397	1	0.23595	2901.33	3.67286	2368.02	11392992	0.0114
cluster23111-TRINITY_DN4674_c0_g2_i1	27	0.46346	3	24	111.361	1	0.23595	2860.83	3.63007	1278.29	7329368	0.02174
cluster91223-TRINITY_DN63594_c0_g1_i1	27	0.30898	3	26	124.285	1	0.23595	2878.33	3.64586	1762.53	9789194	0.02154
cluster12112-TRINITY_DN11326_c1_g1_i1	27	0.32413	5	21	95.719	1	0.23595	2851.33	3.62296	1027.4	5954652	0.03333
cluster86910-TRINITY_DN828_c0_g1_i1	27	0.37893	4	23	112.322	1	0.23595	2860.08	3.62707	1317.98	7155816	0.03162
cluster86849-TRINITY_DN878_c0_g1_i1	27	0.25931	5	20	80.659	1	0.23595	2829	3.59659	1154.13	5353922	0.04211
cluster86012-TRINITY_DN80960_c0_g1_i1	27	0.30898	3	26	133.857	1	0.23595	2889.25	3.65912	2069.31	9579272	0.01846
cluster85384-TRINITY_DN79258_c0_g1_i1	27	0.25931	5	20	103.466	1	0.23595	2804.75	3.57085	655.294	3681684	0.04737
cluster85338-TRINITY_DN81942_c0_g1_i1	27	0.46346	3	24	111.545	1	0.23595	2863.83	3.62565	1475.72	9026146	0.02899
cluster85233-TRINITY_DN23538_c0_g2_i1	27	0.46346	3	21	96.759	1	0.23595	2818.58	3.57749	847.494	4600586	0.0381
cluster430-TRINITY_DN34748_c0_g1_i20	27	0.47366	4	19	80.63	1	0.23595	2829.42	3.59864	1269.02	5003748	0.02924
cluster11773-TRINITY_DN3093_c0_g1_i14	27	0.30898	3	25	113.547	1	0.23595	2888	3.66212	1855.22	9016952	0.01667
cluster84361-TRINITY_DN3076_c0_g1_i3	27	0.30898	3	26	120.918	1	0.23595	2874.67	3.64112	2071.01	10298230	0.00923
cluster84201-TRINITY_DN83500_c0_g1_i1	27	0.23775	6	23	86.075	1	0.23595	2871.33	3.64207	1640.99	7848494	0.02372
cluster8927-TRINITY_DN27778_c0_g1_i4	27	0.2842	4	24	115.723	2	0.23595	2876.75	3.64349	9773.45	11195702	0.02899
cluster11278-TRINITY_DN50962_c0_g1_i1	27	0.46346	3	23	111.524	1	0.23595	2860.75	3.62628	1374.73	8063468	0.02372
cluster22926-TRINITY_DN22427_c0_g1_i7	27	0.25931	5	24	117.601	1	0.23595	2870.58	3.64002	1408.69	8027822	0.02174
cluster81568-TRINITY_DN14961_c0_g1_i1	27	0.46346	3	24	105.079	1	0.23595	2862.08	3.63196	1486.95	7512202	0.02536
cluster7642-TRINITY_DN14902_c0_g1_i3	27	0.2842	4	22	99.705	1	0.23595	2835.58	3.60243	1180.76	5632682	0.03896
cluster12651-TRINITY_DN3803_c0_g1_i2	27	0.46346	3	24	104.898	1	0.23595	2873.83	3.64254	2168.34	9111580	0.01812
cluster11143-TRINITY_DN3885_c0_g1_i35	27	0.37893	4	22	91.898	1	0.23595	2842.08	3.60654	958.101	5809336	0.03896
cluster11299-TRINITY_DN3899_c0_g1_i1	27	0.37893	4	23	107.831	1	0.23595	2855.92	3.62138	1313.11	7141630	0.02372
cluster80973-TRINITY_DN41072_c0_g1_i1	27	0.30898	3	26	121.544	1	0.23595	2872.67	3.6367	2075.86	10401558	0.00923
cluster80926-TRINITY_DN16155_c0_g1_i2	27	0.2842	4	24	105.313	1	0.23595	2862.67	3.62991	1497.98	8192460	0.02899
cluster78649-TRINITY_DN79429_c0_g1_i1	27	0.37893	4	22	97.779	1	0.23595	2847.5	3.61601	919.099	6084130	0.02597
cluster78547-TRINITY_DN60244_c0_g1_i1	27	0.2842	4	23	119.192	1	0.23595	2867.42	3.6348	1106.35	6748256	0.03557
cluster78307-TRINITY_DN80631_c0_g1_i1	27	0.30898	3	25	114.093	1	0.23595	2855.25	3.61712	1389.49	7899612	0.02333
cluster7553-TRINITY_DN1075_c0_g1_i2	27	0.25931	5	24	110.304	1	0.23595	2874.92	3.64349	1605.57	9208832	0.01449
cluster78036-TRINITY_DN1084_c1_g1_i2	27	0.37893	4	23	105.472	1	0.23595	2860.25	3.62328	1688.46	8024954	0.02372
cluster77949-TRINITY_DN1040_c0_g1_i33	27	0.2842	4	23	113.789	1	0.23595	2851.83	3.61507	1172.14	7137450	0.02767
cluster11612-TRINITY_DN2578_c0_g1_i17	27	0.30898	3	26	106.846	1	0.23595	2890.67	3.66038	1782.33	10403776	0.02154
cluster77235-TRINITY_DN2508_c0_g1_i11	27	0.30898	3	23	104.544	1	0.23595	2857.58	3.62454	1472.92	6748166	0.02372
cluster7702-TRINITY_DN4408_c0_g1_i33	27	0.2842	4	22	109.224	1	0.23595	2826.17	3.58633	870.586	5038032	0.04329
cluster75501-TRINITY_DN46240_c2_g1_i1	27	0.46346	3	24	108.171	1	0.23595	2867.25	3.63433	1780.31	8976454	0.01449
cluster74756-TRINITY_DN29505_c0_g1_i6	27	0.37893	4	23	109.058	1	0.23595	2846.25	3.61412	1201.56	6282952	0.03557
cluster73559-TRINITY_DN57822_c0_g1_i1	27	0.2842	4	22	104.265	1	0.23595	2844.83	3.61412	949.1	5734444	0.03896
cluster73150-TRINITY_DN69679_c0_g1_i1	27	0.2842	4	24	112.746	1	0.23595	2881.67	3.65138	1422.75	8351456	0.03261
cluster71115-TRINITY_DN71882_c0_g4_i1	27	0.21953	7	22	91.797	1	0.23595	2867.25	3.64002	2240.87	7333842	0.02597
cluster70415-TRINITY_DN20499_c1_g1_i4	27	0.37893	4	23	100.657	1	0.23595	2865.67	3.63591	1894.66	8209426	0.02767
cluster69383-TRINITY_DN6327_c0_g1_i15	27	0.30898	3	25	120.819	1	0.23595	2884.75	3.65375	1490.29	9042996	0.02667
cluster68940-TRINITY_DN3947_c0_g1_i17	27	0.30898	3	26	88.301	1	0.23595	2885.83	3.6547	2330.91	11056518	0.01538
cluster67985-TRINITY_DN1443_c0_g2_i3	27	0.30898	3	25	91.413	1	0.23595	2886.75	3.6577	2230.31	10875076	0.01333
cluster5442-TRINITY_DN1466_c0_g1_i10	27	0.30898	3	25	114.583	1	0.23595	2872.25	3.64254	1699.54	8427288	0.02
cluster67355-TRINITY_DN14664_c0_g1_i1	27	0.23775	6	23	97.89	1	0.23595	2873	3.64333	1441.3	8479950	0.02372
cluster7176-TRINITY_DN3212_c0_g1_i5	27	0.37893	4	23	96.005	1	0.23595	2873.83	3.64317	1554.19	7800908	0.02767
cluster67019-TRINITY_DN3296_c0_g1_i3	27	0.32413	5	21	102.662	1	0.23595	2815.83	3.56975	1233.98	5834856	0.0381
cluster66791-TRINITY_DN57394_c0_g1_i1	27	0.30898	3	25	125.62	1	0.23595	2871	3.64017	1645.94	8569562	0.01667
cluster66564-TRINITY_DN10429_c0_g1_i7	27	0.30898	3	26	129.96	1	0.23595	2889.58	3.66007	1735.56	9980280	0.02154
cluster23093-TRINITY_DN16499_c1_g1_i1	27	0.38896	5	15	77.083	1	0.23595	2770.58	3.52585	463.85	2409800	0.09524
cluster522-TRINITY_DN5703_c0_g1_i11	27	0.37893	4	23	90.608	1	0.23595	2849.58	3.61949	1128.71	6361020	0.02372
cluster65231-TRINITY_DN5704_c0_g1_i2	27	0.32413	5	18	93.487	1	0.23595	2757.92	3.51748	451.513	2382114	0.05882
cluster15609-TRINITY_DN61665_c0_g1_i4	27	0.30898	3	25	114.367	1	0.23595	2870.42	3.63844	1342.74	8214318	0.02667
cluster19224-TRINITY_DN67290_c0_g1_i2	27	0.30898	3	26	116.363	1	0.23595	2877.25	3.64302	1700.1	9630568	0.01538
cluster17992-TRINITY_DN31349_c0_g1_i2	27	0.30898	3	26	112.372	1	0.23595	2880.25	3.6487	1900.64	9783428	0.01538
cluster18938-TRINITY_DN3435_c0_g1_i2	27	0.2842	4	23	90.696	1	0.23595	2851.67	3.62233	1330.73	6349862	0.02767
cluster19008-TRINITY_DN2118_c0_g1_i2	27	0.37893	4	23	96.412	1	0.23595	2867.08	3.63638	1626.12	7873512	0.02372
cluster19890-TRINITY_DN53848_c0_g1_i1	27	0.30898	3	25	108.923	1	0.23595	2893.08	3.66433	2015.81	11002582	0.01667
cluster24529-TRINITY_DN8307_c0_g1_i2	27	0.2842	4	25	98.49	1	0.23595	2872	3.63891	1707.58	8459614	0.02
cluster10019-TRINITY_DN6854_c0_g1_i3	27	0.46346	3	24	106.981	1	0.23595	2876.25	3.64586	1820.06	8935378	0.01812
cluster58137-TRINITY_DN6883_c0_g1_i3	27	0.2842	4	25	107.135	1	0.23595	2880.42	3.64696	2030.84	9480706	0.01667
cluster8040-TRINITY_DN7275_c0_g2_i3	27	0.37893	4	23	116.336	1	0.23595	2840.67	3.60528	1217.89	6492720	0.02372
cluster5309-TRINITY_DN43031_c0_g2_i9	27	0.2842	4	22	99.419	1	0.23595	2844.33	3.61096	1111.29	5787954	0.02597
cluster55441-TRINITY_DN23352_c0_g1_i13	27	0.2842	4	25	122.344	1	0.23595	2873.17	3.64302	1560.25	8487950	0.01333
cluster54577-TRINITY_DN11012_c0_g1_i1	27	0.46346	3	23	106.245	1	0.23595	2854.92	3.6198	1836.55	7806026	0.02372
cluster16651-TRINITY_DN11002_c0_g1_i10	27	0.32413	5	18	90.994	1	0.23595	2824	3.58538	876.23	4708134	0.06536
cluster12404-TRINITY_DN2887_c0_g1_i2	27	0.25931	5	23	101.474	1	0.23595	2855	3.62044	1165.35	6867708	0.03162
cluster2762-TRINITY_DN36250_c0_g1_i15	27	0.46346	3	23	108.219	1	0.23595	2865.5	3.6307	1717.46	8382712	0.02372
cluster4896-TRINITY_DN21296_c0_g1_i3	27	0.30898	3	26	114.045	1	0.23595	2882.58	3.65249	2183.41	9466606	0.01231
cluster8946-TRINITY_DN12066_c0_g1_i1	27	0.2842	4	25	106.254	1	0.23595	2859.67	3.62644	1533.96	8471480	0.01333
cluster23484-TRINITY_DN11707_c0_g1_i1	27	0.30779	2	27	122.704	1	0.23595	2903.5	3.67475	2155.68	11138086	0.01425
cluster5056-TRINITY_DN4812_c0_g1_i4	27	0.30898	3	23	98.191	1	0.23595	2878.67	3.64823	1478.47	7548264	0.03557
cluster23667-TRINITY_DN1794_c0_g1_i3	27	0.46346	3	24	109.265	1	0.23595	2852.08	3.6198	1234.01	6817848	0.02174
cluster51033-TRINITY_DN1708_c0_g3_i4	27	0.32413	5	22	99.081	1	0.23595	2870.83	3.64049	1358.99	7440882	0.0303
cluster4210-TRINITY_DN11977_c0_g2_i1	27	0.25931	5	24	109.812	1	0.23595	2880.83	3.65028	1617.41	8895168	0.02536
cluster46820-TRINITY_DN33438_c0_g1_i1	27	0.2842	4	24	99.984	1	0.23595	2857.17	3.6217	1290.94	7598520	0.02899
cluster46492-TRINITY_DN13011_c0_g1_i1	27	0.30779	2	27	120.424	1	0.23595	2899.58	3.67128	2244.05	12263540	0.0057
cluster13964-TRINITY_DN13090_c0_g1_i2	27	0.30898	3	26	110.072	1	0.23595	2868.5	3.63559	1669.6	9230682	0.01846
cluster46228-TRINITY_DN1178_c0_g1_i5	27	0.30779	2	27	111.04	1	0.23595	2894.08	3.66433	2577.33	12336518	0.0057
cluster16340-TRINITY_DN4234_c1_g3_i2	27	0.30898	3	26	102.287	1	0.23595	2882	3.65044	2406.68	10336552	0.00923
cluster45245-TRINITY_DN7678_c0_g1_i2	27	0.2842	4	24	111.366	1	0.23595	2869.08	3.6348	1257.95	7503932	0.02899
cluster14845-TRINITY_DN32637_c0_g1_i1	27	0.2842	4	24	116.144	1	0.23595	2882.75	3.65596	1617.27	8235370	0.02536
cluster41247-TRINITY_DN3718_c0_g2_i1	27	0.46346	3	24	113.645	1	0.23595	2858.58	3.62375	1114.56	6998264	0.02174
cluster23497-TRINITY_DN12628_c0_g1_i1	27	0.2842	4	25	108.595	1	0.23595	2884.5	3.65549	1724.76	9125096	0.01667
cluster40581-TRINITY_DN40680_c0_g1_i1	27	0.25931	5	24	91.302	1	0.23595	2877	3.64602	1685.15	8794672	0.02536
cluster4451-TRINITY_DN6913_c0_g1_i9	27	0.25931	5	24	106.96	1	0.23595	2876.58	3.64744	1801.33	8330614	0.02536
cluster7345-TRINITY_DN6678_c0_g1_i3	27	0.32413	5	21	108.381	1	0.23595	2823.25	3.59012	842.512	4749944	0.04286
cluster38581-TRINITY_DN2644_c0_g1_i1	27	0.30898	3	25	122.345	1	0.23595	2874.17	3.64175	1405.96	9343812	0.02333
cluster13841-TRINITY_DN1394_c0_g1_i1	27	0.30779	2	27	115.35	1	0.23595	2868.17	3.63244	1893.82	10403276	0.01425
cluster7229-TRINITY_DN3328_c0_g1_i3	27	0.2842	4	23	101.182	1	0.23595	2864.92	3.63196	1445.12	7593076	0.03557
cluster36708-TRINITY_DN3350_c0_g1_i1	27	0.30898	3	26	113.714	1	0.23595	2873.25	3.64317	1683.26	9002356	0.01538
cluster36695-TRINITY_DN3395_c0_g2_i4	27	0.33284	6	19	87.388	1	0.23595	2836.17	3.6037	966.641	4436108	0.04678
cluster36351-TRINITY_DN2272_c0_g1_i1	27	0.21953	7	21	98.293	1	0.23595	2860.25	3.62975	1180.79	6606838	0.04762
cluster4590-TRINITY_DN122_c0_g1_i2	27	0.32413	5	20	106.063	1	0.23595	2851.08	3.62091	827.545	4915582	0.04737
cluster14257-TRINITY_DN27476_c0_g1_i1	27	0.33284	6	19	90.478	1	0.23595	2835.42	3.59596	1230.69	5881292	0.04094
cluster5338-TRINITY_DN8846_c0_g1_i4	27	0.30898	3	24	95.196	1	0.23595	2866.5	3.63465	1536.17	7813590	0.02899
cluster6488-TRINITY_DN7712_c0_g1_i30	27	0.23775	6	23	92.755	1	0.23595	2875.92	3.64965	1505.37	7143250	0.03162
cluster9287-TRINITY_DN18293_c0_g1_i1	27	0.2842	4	25	119.001	1	0.23595	2868	3.63859	1902.82	8732202	0.02
cluster31527-TRINITY_DN59310_c0_g1_i1	27	0.30898	3	22	94.277	1	0.23595	2867.33	3.63891	1647.97	6582138	0.03463
cluster31270-TRINITY_DN20046_c1_g1_i12	27	0.25931	5	23	100.089	1	0.23595	2877.83	3.64917	1484.19	7853050	0.02767
cluster2175-TRINITY_DN72964_c0_g1_i3	27	0.37893	4	23	103.452	1	0.23595	2879.83	3.65059	1590.25	8554028	0.02372
cluster29869-TRINITY_DN78767_c0_g1_i5	27	0.2842	4	23	103.732	1	0.23595	2842	3.60701	1356.56	6356844	0.02767
cluster6110-TRINITY_DN11842_c0_g1_i8	27	0.30898	3	26	114.894	1	0.23595	2888.92	3.66007	1769.22	10174976	0.00923
cluster29482-TRINITY_DN3_c0_g2_i2	27	0.32413	5	22	103.055	1	0.23595	2837.58	3.60196	1001.18	5421442	0.03463
cluster20373-TRINITY_DN2581_c0_g2_i1	26	0.38896	5	17	66.988	1	0.23595	2819.17	3.58317	876.228	4126472	0.05147
cluster77168-TRINITY_DN2580_c0_g1_i4	26	0.2842	4	24	111.181	1	0.23595	2869.92	3.63607	1527.63	8378824	0.01449
cluster63062-TRINITY_DN12390_c0_g1_i1	26	0.2041	8	20	74.685	1	0.23595	2819.83	3.58491	1873.27	6297388	0.03684
cluster56065-TRINITY_DN7277_c0_g1_i1	26	0.2041	8	20	85.547	1	0.23595	2855.25	3.62454	1511.87	7240474	0.03684
cluster104247-TRINITY_DN58167_c0_g1_i1	26	0.2842	4	24	107.674	1	0.23595	2880	3.64728	1739.82	9297596	0.02174
cluster102892-TRINITY_DN72683_c0_g1_i1	26	0.46346	3	21	83.98	1	0.23595	2855.75	3.62044	1136.89	6719454	0.04286
cluster102104-TRINITY_DN1516_c1_g1_i2	26	0.30898	3	24	115.555	1	0.23595	2864.33	3.63259	1314.37	7712718	0.02536
cluster101599-TRINITY_DN36361_c0_g1_i1	26	0.25931	5	23	117.956	1	0.23595	2826.58	3.58649	954.287	5863288	0.02767
cluster101217-TRINITY_DN63898_c0_g1_i1	26	0.25931	5	23	101.455	1	0.23595	2866.67	3.63733	1505.6	7403296	0.01976
cluster100413-TRINITY_DN1698_c0_g1_i10	26	0.23775	6	21	77.307	1	0.23595	2842.83	3.60986	1036.05	5555702	0.03333
cluster100323-TRINITY_DN1696_c0_g1_i20	26	0.25931	5	23	103.383	1	0.23595	2838	3.59975	1603.78	6808888	0.01976
cluster100309-TRINITY_DN1678_c0_g1_i15	26	0.30898	3	25	100.701	1	0.23595	2875.08	3.64096	1651.78	9560020	0.01667
cluster15423-TRINITY_DN1616_c0_g1_i4	26	0.2842	4	23	114.765	1	0.23595	2838.17	3.60607	1231.8	5752454	0.03162
cluster99479-TRINITY_DN32888_c0_g1_i1	26	0.30898	3	24	104.114	1	0.23595	2867.83	3.6367	1417.72	8123132	0.01812
cluster98405-TRINITY_DN2936_c0_g1_i11	26	0.46346	3	23	125.161	1	0.23595	2861.33	3.63133	1106.38	6962398	0.01976
cluster23099-TRINITY_DN3146_c0_g1_i3	26	0.30779	2	26	108.652	1	0.23595	2886.83	3.65454	2336.4	10512772	0.01538
cluster96944-TRINITY_DN6540_c0_g1_i1	26	0.2842	4	24	93.99	1	0.23595	2875.33	3.64523	2023.25	8901308	0.02174
cluster95710-TRINITY_DN14024_c0_g1_i1	26	0.30779	2	26	119.438	1	0.23595	2873.42	3.64207	1861.9	8995232	0.01538
cluster92893-TRINITY_DN53372_c0_g1_i2	26	0.2842	4	20	99.441	1	0.23595	2846	3.61001	1107.76	6009382	0.04211
cluster91936-TRINITY_DN10398_c0_g2_i1	26	0.37893	4	21	86.926	1	0.23595	2841.83	3.60654	1334.23	5800478	0.03333
cluster22363-TRINITY_DN10367_c0_g1_i4	26	0.2842	4	24	97.493	1	0.23595	2878.67	3.64917	1931.38	9095738	0.01449
cluster16577-TRINITY_DN4667_c0_g1_i2	26	0.46346	3	22	104.091	1	0.23595	2845.08	3.61222	991.943	5716830	0.0303
cluster91329-TRINITY_DN65475_c0_g1_i1	26	0.33284	6	18	82.545	1	0.23595	2831.75	3.59801	925.189	4541394	0.04575
cluster23383-TRINITY_DN19464_c0_g1_i1	26	0.30779	2	26	114.24	1	0.23595	2888.75	3.65738	1935.8	10493756	0.01846
cluster90438-TRINITY_DN40790_c2_g1_i1	26	0.2842	4	23	125.314	1	0.23595	2839.08	3.60196	1156.49	6594494	0.02767
cluster1947-TRINITY_DN49545_c0_g2_i2	26	0.30898	3	25	113.908	1	0.23595	2891	3.66228	1669.04	9251138	0.01333
cluster88895-TRINITY_DN5116_c0_g1_i2	26	0.30898	3	22	111.406	1	0.23595	2861.83	3.63086	1587.94	6956092	0.02597
cluster18084-TRINITY_DN5103_c0_g1_i2	26	0.25611	7	19	80.652	1	0.23595	2804.83	3.5677	648.405	3543764	0.05263
cluster88859-TRINITY_DN5117_c0_g3_i1	26	0.2842	4	24	101.054	1	0.23595	2879.67	3.64838	1756.93	9489452	0.02174
cluster88758-TRINITY_DN5107_c0_g1_i10	26	0.2842	4	22	114.712	1	0.23595	2838.75	3.59991	994.956	6095050	0.03463
cluster87741-TRINITY_DN9015_c0_g1_i1	26	0.2842	4	24	111.847	1	0.23595	2864.17	3.62817	1892.62	8915906	0.02174
cluster86566-TRINITY_DN20668_c0_g1_i1	26	0.32413	5	20	105.658	1	0.23595	2820.83	3.58538	761.107	4418006	0.03684
cluster85987-TRINITY_DN80983_c0_g1_i1	26	0.37893	4	22	96.314	1	0.23595	2866.25	3.63449	1440.57	7774734	0.02597
cluster85943-TRINITY_DN80967_c0_g1_i1	26	0.30898	3	24	99.884	1	0.23595	2874.75	3.64238	1637.37	8751548	0.02174
cluster85351-TRINITY_DN81931_c0_g1_i1	26	0.25931	5	23	100.263	1	0.23595	2872.25	3.6408	1515.09	8004980	0.02372
cluster84198-TRINITY_DN83446_c0_g1_i1	26	0.30898	3	25	111.942	1	0.23595	2875.5	3.64507	1882.94	8433198	0.01667
cluster83998-TRINITY_DN9875_c0_g1_i1	26	0.30898	3	25	116.948	1	0.23595	2867.08	3.63528	1484.45	7633772	0.02333
cluster83294-TRINITY_DN66191_c0_g1_i1	26	0.30898	3	25	117.73	1	0.23595	2878.5	3.64965	1966.05	9353830	0.00667
cluster82543-TRINITY_DN17131_c1_g1_i1	26	0.30898	3	24	105.515	1	0.23595	2856.92	3.62754	1163.82	6831270	0.02174
cluster7163-TRINITY_DN71421_c0_g1_i3	26	0.30779	2	26	105.525	1	0.23595	2861.92	3.62849	1768.75	7801098	0.01231
cluster81526-TRINITY_DN14965_c0_g1_i1	26	0.2842	4	24	108.34	1	0.23595	2870.42	3.63449	1718.2	9203524	0.01812
cluster81464-TRINITY_DN3814_c0_g1_i4	26	0.30898	3	25	110.3	1	0.23595	2880.67	3.65044	1806.66	9198426	0.02
cluster80696-TRINITY_DN77754_c0_g1_i1	26	0.2842	4	24	115.27	1	0.23595	2881.58	3.65281	1815.91	9658446	0.02174
cluster18011-TRINITY_DN4087_c0_g1_i1	26	0.2842	4	24	115.131	1	0.23595	2879	3.64886	1848.21	9394166	0.02174
cluster78962-TRINITY_DN4006_c1_g1_i2	26	0.2842	4	24	96.069	1	0.23595	2869.75	3.64033	1971.07	8501242	0.01449
cluster78647-TRINITY_DN79495_c0_g1_i1	26	0.2842	4	23	101.809	1	0.23595	2858.42	3.6277	1193.24	6742584	0.02767
cluster78399-TRINITY_DN8611_c0_g1_i1	26	0.30898	3	25	123.828	1	0.23595	2860.83	3.62738	1379.53	7731832	0.01667
cluster76812-TRINITY_DN41499_c0_g1_i1	26	0.2842	4	23	96.196	1	0.23595	2864.25	3.62975	1397.35	8026886	0.02372
cluster14578-TRINITY_DN26676_c0_g2_i1	26	0.37893	4	22	107.157	1	0.23595	2858.33	3.62675	1348.1	7051604	0.0303
cluster1568-TRINITY_DN13325_c0_g1_i13	26	0.46346	3	23	97.887	1	0.23595	2858.75	3.63023	1371.9	7225248	0.01581
cluster23616-TRINITY_DN11662_c0_g1_i1	26	0.37893	4	22	106.476	1	0.23595	2869.75	3.64002	1166.04	7119898	0.03463
cluster72816-TRINITY_DN13601_c0_g1_i14	26	0.46346	3	23	107.065	1	0.23595	2865.17	3.63433	1252.16	6911396	0.02372
cluster70584-TRINITY_DN545_c1_g1_i2	26	0.37893	4	21	105.833	1	0.23595	2838	3.60291	878.359	5938854	0.03333
cluster70559-TRINITY_DN565_c0_g1_i4	26	0.30779	2	26	124.731	1	0.23595	2890.5	3.66149	1710.81	9517310	0.01231
cluster70261-TRINITY_DN18088_c0_g2_i1	26	0.46346	3	23	113.745	1	0.23595	2845.25	3.60575	1191.65	7064816	0.02372
cluster68948-TRINITY_DN3935_c0_g1_i1	26	0.2927	7	17	71.652	1	0.23595	2815.25	3.58664	638.772	3350778	0.06618
cluster21271-TRINITY_DN8175_c0_g1_i2	26	0.30779	2	26	112.444	1	0.23595	2879.08	3.64602	1838.67	9693674	0.00923
cluster67638-TRINITY_DN10828_c0_g1_i2	26	0.46346	3	22	91.114	1	0.23595	2866.33	3.6378	1417.31	7564506	0.02597
cluster66698-TRINITY_DN75463_c1_g1_i1	26	0.30898	3	25	119.149	1	0.23595	2874.83	3.64365	1599.77	8950748	0.01667
cluster66296-TRINITY_DN17826_c0_g1_i1	26	0.2842	4	24	121.896	1	0.23595	2860.75	3.62786	1461.74	8090350	0.02174
cluster62895-TRINITY_DN14517_c0_g1_i1	26	0.25931	5	23	115.619	1	0.23595	2869.5	3.64254	1355.64	6834598	0.02767
cluster18870-TRINITY_DN13111_c0_g1_i2	26	0.30898	3	25	99.484	1	0.23595	2882.42	3.65217	1807.64	9870912	0.01667
cluster61913-TRINITY_DN79845_c0_g1_i1	26	0.23775	6	22	104.472	1	0.23595	2850.83	3.61933	964.745	5754212	0.0303
cluster6660-TRINITY_DN391_c0_g2_i2	26	0.23775	6	22	92.693	1	0.23595	2858.08	3.62928	1445.42	6442184	0.02597
cluster61014-TRINITY_DN2100_c1_g1_i21	26	0.2842	4	24	109.254	1	0.23595	2875.58	3.64365	1892.81	8990504	0.02899
cluster59231-TRINITY_DN8357_c0_g1_i1	26	0.30898	3	25	113.198	1	0.23595	2876.33	3.64317	1987.28	10072108	0.01333
cluster13238-TRINITY_DN10064_c0_g1_i1	26	0.37893	4	22	92.591	1	0.23595	2833.17	3.59249	1353.66	6134852	0.0303
cluster58153-TRINITY_DN6844_c0_g1_i40	26	0.37893	4	22	95.124	1	0.23595	2848.5	3.61933	1027.31	6058824	0.02597
cluster19542-TRINITY_DN6882_c0_g1_i1	26	0.30898	3	24	98.862	1	0.23595	2863.17	3.63259	1905.55	8149404	0.02174
cluster1482-TRINITY_DN5341_c0_g1_i9	26	0.30898	3	24	90.944	1	0.23595	2874.25	3.64175	2209.2	9109902	0.01812
cluster57313-TRINITY_DN272_c0_g2_i1	26	0.37893	4	22	113.874	1	0.23595	2870.67	3.64175	1544.32	7264884	0.0303
cluster14863-TRINITY_DN251_c1_g1_i3	26	0.30898	3	24	105.524	1	0.23595	2869	3.63733	1932.5	8820534	0.01449
cluster56961-TRINITY_DN23078_c0_g1_i1	26	0.25931	5	22	103.408	1	0.23595	2831.5	3.59312	921.885	5342398	0.0303
cluster56552-TRINITY_DN12541_c0_g1_i9	26	0.30779	2	26	107.295	1	0.23595	2882.08	3.65233	1785.97	9630242	0.01538
cluster22998-TRINITY_DN31743_c0_g1_i1	26	0.30898	3	24	103.58	1	0.23595	2859.75	3.62517	1513.17	7909730	0.02174
cluster12650-TRINITY_DN10759_c0_g1_i2	26	0.30898	3	25	129.214	1	0.23595	2879.58	3.64665	1809.67	9967180	0.02333
cluster23780-TRINITY_DN7173_c0_g1_i2	26	0.37893	4	22	109.368	1	0.23595	2845.75	3.61065	1071.63	6311844	0.02597
cluster17110-TRINITY_DN35501_c0_g1_i10	26	0.30898	3	23	120.6	1	0.23595	2873.17	3.64333	1375.01	7797212	0.02767
cluster54146-TRINITY_DN2860_c0_g1_i5	26	0.30898	3	25	104.294	1	0.23595	2875.75	3.64444	1798.37	8939132	0.01333
cluster5259-TRINITY_DN2840_c0_g1_i3	26	0.37893	4	22	113.231	1	0.23595	2847.58	3.6157	1005.33	6089666	0.02165
cluster21743-TRINITY_DN8971_c0_g1_i2	26	0.30898	3	25	120.675	1	0.23595	2865.42	3.63433	1278.97	7583232	0.02
cluster50683-TRINITY_DN15543_c0_g1_i1	26	0.30898	3	25	117.142	1	0.23595	2866	3.63228	1313.54	8212772	0.02
cluster50269-TRINITY_DN81500_c0_g1_i1	26	0.30898	3	24	110.48	1	0.23595	2870.58	3.63796	1782.31	8760500	0.02174
cluster50020-TRINITY_DN1222_c0_g1_i2	26	0.2842	4	24	116.297	1	0.23595	2868.92	3.63875	1667.73	8143062	0.01812
cluster49653-TRINITY_DN6790_c0_g1_i3	26	0.2842	4	24	101.37	1	0.23595	2865.42	3.63101	1563.35	7888316	0.01812
cluster18505-TRINITY_DN11126_c0_g1_i10	26	0.46346	3	22	107.5	1	0.23595	2845.75	3.61222	1123.17	6553934	0.02597
cluster49408-TRINITY_DN11140_c0_g1_i1	26	0.30898	3	25	104.8	1	0.23595	2890.5	3.66181	2342.83	10312492	0.01
cluster2612-TRINITY_DN22711_c0_g1_i3	26	0.2842	4	24	106.135	1	0.23595	2879.17	3.64744	1733.6	9496116	0.01449
cluster3838-TRINITY_DN22713_c0_g1_i7	26	0.2842	4	24	115.102	1	0.23595	2882.08	3.6547	1737.91	8630534	0.01449
cluster20722-TRINITY_DN987_c0_g1_i1	26	0.37893	4	21	120.426	1	0.23595	2842.17	3.60575	1034.12	6075546	0.0381
cluster13632-TRINITY_DN4177_c0_g1_i5	26	0.30898	3	23	103.75	1	0.23595	2860.83	3.62959	1366.56	7247950	0.02767
cluster15615-TRINITY_DN4185_c0_g1_i2	26	0.28529	6	20	79.176	1	0.23595	2841.75	3.6067	974.086	5137288	0.04737
cluster46589-TRINITY_DN29909_c0_g1_i1	26	0.30898	3	23	111.839	1	0.23595	2840.25	3.6037	1110.94	6229998	0.03557
cluster23193-TRINITY_DN13012_c0_g1_i1	26	0.2842	4	24	105.673	1	0.23595	2857.92	3.62738	1262.91	6832286	0.01449
cluster45309-TRINITY_DN7699_c0_g1_i7	26	0.2842	4	23	99.366	1	0.23595	2825.33	3.58791	1310.7	5869158	0.01976
cluster21195-TRINITY_DN7699_c0_g1_i10	26	0.37893	4	22	113.249	1	0.23595	2852.25	3.62059	1142.18	6893116	0.02165
cluster44347-TRINITY_DN80746_c0_g1_i1	26	0.30898	3	23	113.888	1	0.23595	2862.25	3.62896	1204.98	7438818	0.02372
cluster43019-TRINITY_DN35638_c2_g1_i1	26	0.2842	4	24	88.855	1	0.23595	2865.75	3.6318	1550.92	8330536	0.01449
cluster42582-TRINITY_DN82104_c0_g1_i1	26	0.30898	3	25	115.419	1	0.23595	2883.92	3.65296	1875.88	8765226	0.01333
cluster20524-TRINITY_DN3753_c0_g1_i1	26	0.30779	2	26	124.567	1	0.23595	2878.25	3.64649	1920.45	9476692	0.01538
cluster41185-TRINITY_DN3762_c0_g1_i19	26	0.2842	4	24	101.384	1	0.23595	2869.42	3.64033	1869.63	8163408	0.01812
cluster23865-TRINITY_DN6248_c0_g1_i2	26	0.2842	4	24	124.092	1	0.23595	2852.83	3.61886	1110.37	7082344	0.01449
cluster12378-TRINITY_DN6923_c0_g1_i8	26	0.30898	3	25	112.529	1	0.23595	2864.92	3.63244	1472.74	7874332	0.01333
cluster39666-TRINITY_DN6173_c0_g1_i11	26	0.25931	5	21	93.863	1	0.23595	2833.83	3.59659	892.596	5261100	0.04286
cluster39607-TRINITY_DN6171_c0_g2_i1	26	0.32413	5	21	96.674	1	0.23595	2873.75	3.64475	1350.99	6945888	0.02857
cluster39178-TRINITY_DN37312_c0_g1_i1	26	0.30898	3	25	101.943	1	0.23595	2884.17	3.65754	1840.89	8559822	0.01667
cluster38514-TRINITY_DN2607_c0_g1_i14	26	0.2842	4	24	107.292	1	0.23595	2866.58	3.63275	1602.34	8118766	0.01812
cluster15995-TRINITY_DN11214_c0_g1_i7	26	0.46346	3	23	99.135	1	0.23595	2846.92	3.61396	1070.71	6036282	0.01976
cluster37603-TRINITY_DN11231_c0_g2_i2	26	0.30898	3	25	114.142	1	0.23595	2864.42	3.63117	1762.64	8788876	0.01333
cluster36496-TRINITY_DN2241_c0_g1_i1	26	0.30898	3	25	105.751	1	0.23595	2878.83	3.64949	1704.32	8403868	0.01333
cluster10618-TRINITY_DN7983_c0_g1_i9	26	0.30779	2	26	106.85	1	0.23595	2883.67	3.65091	2064.55	10475210	0.01231
cluster35991-TRINITY_DN24944_c0_g1_i2	26	0.46346	3	22	101.871	1	0.23595	2856.08	3.62565	1197.2	6906624	0.03463
cluster35862-TRINITY_DN64558_c0_g1_i1	26	0.2842	4	24	115.189	1	0.23595	2875.58	3.64223	1723.83	9129034	0.01449
cluster35730-TRINITY_DN118_c0_g1_i1	26	0.30898	3	25	112.849	1	0.23595	2882.17	3.65265	1634.57	9272566	0.01333
cluster35001-TRINITY_DN40541_c0_g1_i1	26	0.37893	4	21	91.564	1	0.23595	2843.83	3.60828	1111.05	5785900	0.03333
cluster34621-TRINITY_DN17971_c0_g1_i1	26	0.30779	2	26	103.128	1	0.23595	2880.25	3.64949	1786.05	9958274	0.00923
cluster22147-TRINITY_DN39476_c0_g1_i2	26	0.2842	4	23	108.542	1	0.23595	2887.42	3.65975	1694.55	8194876	0.03557
cluster22430-TRINITY_DN60052_c0_g1_i2	26	0.37893	4	22	94.854	1	0.23595	2831.92	3.59801	1034.88	5602346	0.02597
cluster33788-TRINITY_DN30504_c0_g1_i1	26	0.37893	4	22	106.03	1	0.23595	2847.08	3.61443	960.53	5534584	0.03463
cluster11902-TRINITY_DN22044_c0_g2_i2	26	0.30898	3	24	114.641	1	0.23595	2874.33	3.64523	1509.34	7997978	0.01812
cluster23453-TRINITY_DN12986_c0_g1_i3	26	0.32413	5	21	100.409	1	0.23595	2824.33	3.58933	821.212	4575452	0.03333
cluster31472-TRINITY_DN41606_c0_g1_i1	26	0.2041	8	20	94.234	1	0.23595	2859.83	3.63212	1201.13	6134912	0.04737
cluster20638-TRINITY_DN8481_c1_g1_i3	26	0.30898	3	24	104.183	1	0.23595	2864.92	3.6318	1630.63	9079452	0.01449
cluster5466-TRINITY_DN8079_c0_g1_i1	26	0.2842	4	23	97.454	1	0.23595	2861.08	3.63401	1850.32	6991442	0.01976
cluster29774-TRINITY_DN11863_c0_g1_i2	26	0.30898	3	25	117.885	1	0.23595	2886.83	3.65833	1871.78	9400380	0.02
cluster20851-TRINITY_DN10133_c0_g1_i22	26	0.30898	3	25	112.651	1	0.23595	2889.67	3.65786	2071.47	10708820	0.01333
cluster28118-TRINITY_DN13475_c0_g1_i1	26	0.32413	5	21	90.536	1	0.23595	2856.25	3.62849	1104.92	5983716	0.02857
cluster27640-TRINITY_DN9459_c0_g1_i1	26	0.25931	5	20	87.619	1	0.23595	2788.5	3.54385	697.762	3721944	0.04737
cluster27096-TRINITY_DN2420_c0_g1_i2	26	0.30898	3	22	108.088	1	0.23595	2866.42	3.6318	1492.11	7926122	0.03463
cluster26926-TRINITY_DN2430_c0_g1_i1	26	0.30898	3	25	101.097	1	0.23595	2878.17	3.64649	1793.62	9180982	0.02
cluster26084-TRINITY_DN83981_c0_g1_i1	26	0.25931	5	21	94.312	1	0.23595	2829	3.59564	871.375	4439524	0.04286
cluster18682-TRINITY_DN21669_c0_g1_i2	26	0.30779	2	26	127.413	1	0.23595	2888	3.65691	1814.78	10856152	0.01231
cluster105452-TRINITY_DN74606_c0_g1_i1	25	0.23775	6	21	83.551	1	0.23595	2865.58	3.63891	1662.9	7274320	0.02381
cluster102306-TRINITY_DN41325_c0_g1_i1	25	0.30779	2	25	103.187	1	0.23595	2877.58	3.64823	2351.81	9088750	0.00667
cluster99495-TRINITY_DN32899_c0_g1_i1	25	0.30779	2	25	93.214	1	0.23595	2879.75	3.64807	2503.19	9810354	0.01
cluster85593-TRINITY_DN44532_c0_g1_i1	25	0.23775	6	21	86.235	1	0.23595	2850.92	3.61949	1606.68	6724354	0.03333
cluster5431-TRINITY_DN1078_c0_g2_i4	25	0.46346	3	21	88.934	1	0.23595	2855.08	3.62486	1322.57	6441900	0.03333
cluster55629-TRINITY_DN10722_c0_g1_i1	25	0.30779	2	25	93.744	1	0.23595	2880.75	3.64775	2788.89	11301152	0.01
cluster16013-TRINITY_DN2466_c0_g1_i1	25	0.30898	3	24	106.621	1	0.23595	2882.17	3.65249	2069.33	10011322	0.01449
cluster106471-TRINITY_DN2343_c0_g1_i7	25	0.37893	4	21	87.853	1	0.23595	2839.58	3.60528	1952.69	5582168	0.03333
cluster105234-TRINITY_DN53124_c0_g1_i1	25	0.2842	4	21	90.641	1	0.23595	2844.67	3.61522	987.402	5003920	0.03333
cluster104986-TRINITY_DN50707_c0_g1_i1	25	0.37893	4	20	95.674	1	0.23595	2850.75	3.6187	1327.31	6498776	0.03158
cluster103679-TRINITY_DN10636_c0_g1_i1	25	0.30779	2	25	104.111	1	0.23595	2877.75	3.64807	2071.58	9807902	0.00667
cluster103331-TRINITY_DN7886_c0_g1_i19	25	0.30779	2	25	112.069	1	0.23595	2871	3.64159	1286.33	7953096	0.01667
cluster103329-TRINITY_DN7886_c0_g1_i11	25	0.30898	3	24	101.034	1	0.23595	2869.33	3.64017	1709.52	8317378	0.01087
cluster16947-TRINITY_DN28743_c0_g1_i3	25	0.37893	4	21	96.513	1	0.23595	2857	3.62217	1280.01	7015650	0.02857
cluster103109-TRINITY_DN25514_c0_g1_i1	25	0.37893	4	21	96.58	1	0.23595	2838.75	3.60464	1029.91	5811830	0.03333
cluster102124-TRINITY_DN1504_c0_g2_i1	25	0.30898	3	24	115.187	1	0.23595	2867.83	3.63923	1444.68	7807168	0.01812
cluster102022-TRINITY_DN1563_c0_g1_i18	25	0.30779	2	25	114.599	1	0.23595	2887.17	3.65754	2163.83	10420548	0.01333
cluster101760-TRINITY_DN80896_c0_g1_i1	25	0.2842	4	23	94.174	1	0.23595	2847.75	3.61065	1351.95	7045626	0.02372
cluster101437-TRINITY_DN25209_c0_g2_i4	25	0.30779	2	25	96.281	1	0.23595	2881.25	3.64886	2178.45	10228712	0.00667
cluster101187-TRINITY_DN63809_c0_g3_i3	25	0.30898	3	24	95.549	1	0.23595	2869.75	3.63512	2761.19	9638656	0.01812
cluster101089-TRINITY_DN14177_c0_g1_i1	25	0.23775	6	21	104.475	1	0.23595	2860.83	3.63054	1078.35	6418138	0.03333
cluster100588-TRINITY_DN83539_c0_g1_i1	25	0.30898	3	24	100.923	1	0.23595	2874.25	3.6438	2075.4	8972778	0.01449
cluster7005-TRINITY_DN10540_c0_g1_i1	25	0.30898	3	24	121.141	1	0.23595	2874.25	3.64175	1522.51	8406714	0.01812
cluster18398-TRINITY_DN5639_c0_g1_i11	25	0.38896	5	16	79.984	1	0.23595	2809.67	3.57812	547.682	2923832	0.06667
cluster98110-TRINITY_DN80176_c0_g1_i1	25	0.32413	5	20	86.423	1	0.23595	2833.33	3.59959	1029.78	5397730	0.04211
cluster97872-TRINITY_DN3166_c0_g1_i1	25	0.30779	2	25	115.246	1	0.23595	2839.58	3.6078	1242.71	6982840	0.00333
cluster8790-TRINITY_DN48699_c0_g1_i1	25	0.30779	2	25	106.832	1	0.23595	2852.33	3.61349	1412.92	8103680	0.00667
cluster97593-TRINITY_DN19192_c0_g1_i1	25	0.46346	3	22	104.829	1	0.23595	2863.33	3.63165	1485.98	7511902	0.02165
cluster19236-TRINITY_DN31125_c0_g1_i1	25	0.30898	3	24	104.198	1	0.23595	2879	3.64949	1559.92	8522010	0.01812
cluster23550-TRINITY_DN6567_c0_g1_i1	25	0.30898	3	22	107.744	1	0.23595	2849.17	3.61965	1063.99	5858250	0.0303
cluster95865-TRINITY_DN18836_c0_g1_i1	25	0.46346	3	22	85.323	1	0.23595	2869.75	3.63954	1460.92	8033148	0.01732
cluster23136-TRINITY_DN13841_c0_g1_i5	25	0.2842	4	22	82.013	1	0.23595	2868.58	3.63859	1580.32	7415874	0.02597
cluster95523-TRINITY_DN13823_c0_g1_i2	25	0.2842	4	23	110.763	1	0.23595	2845.25	3.60907	1288.73	6982856	0.02372
cluster16260-TRINITY_DN64881_c0_g1_i4	25	0.30898	3	24	116.935	1	0.23595	2856.33	3.62754	1251.1	6670662	0.02174
cluster14097-TRINITY_DN5968_c0_g1_i1	25	0.25931	5	22	99.917	1	0.23595	2822.67	3.58538	1044.47	5200196	0.0303
cluster534-TRINITY_DN426_c0_g1_i65	25	0.30898	3	24	104.738	1	0.23595	2874.33	3.64523	1673.96	8782776	0.01087
cluster91709-TRINITY_DN4684_c0_g1_i1	25	0.30898	3	24	93.478	1	0.23595	2847.25	3.61459	1139.44	6157488	0.02174
cluster90548-TRINITY_DN58088_c0_g1_i1	25	0.38896	5	16	89.622	1	0.23595	2784.83	3.54069	670.68	3584748	0.05
cluster89789-TRINITY_DN74212_c0_g1_i7	25	0.30898	3	24	101.116	1	0.23595	2884.92	3.65707	2101.7	9526452	0.01087
cluster17581-TRINITY_DN4918_c0_g1_i2	25	0.25931	5	21	86.052	1	0.23595	2842.92	3.61001	1092.04	5618148	0.03333
cluster2338-TRINITY_DN5194_c0_g1_i3	25	0.30898	3	20	82.255	1	0.23595	2853.17	3.6228	927.463	5569526	0.03684
cluster88073-TRINITY_DN8513_c0_g1_i2	25	0.46346	3	22	94.316	1	0.23595	2868.5	3.63686	1373.08	7954228	0.01732
cluster10131-TRINITY_DN75325_c1_g1_i1	25	0.30779	2	25	110.284	1	0.23595	2878.33	3.64838	1667.8	9132434	0.01
cluster7924-TRINITY_DN32160_c0_g1_i1	25	0.2842	4	23	102.362	1	0.23595	2877.5	3.64475	1429.2	8857980	0.02767
cluster85708-TRINITY_DN34019_c0_g1_i1	25	0.46346	3	22	97.452	1	0.23595	2852.5	3.61996	1376.88	6960640	0.02165
cluster85380-TRINITY_DN79209_c0_g1_i1	25	0.23775	6	21	95.723	1	0.23595	2840.5	3.60812	1005.4	5809330	0.02857
cluster20931-TRINITY_DN3616_c0_g1_i1	25	0.30898	3	24	104.762	1	0.23595	2876.33	3.64586	1595.08	7806670	0.01812
cluster6308-TRINITY_DN3043_c1_g1_i2	25	0.2842	4	22	103.474	1	0.23595	2851.75	3.61822	1004.39	6300394	0.0303
cluster81430-TRINITY_DN3824_c0_g1_i10	25	0.32413	5	20	100.689	1	0.23595	2846	3.61601	892.428	5391956	0.03684
cluster79938-TRINITY_DN9359_c0_g1_i1	25	0.30779	2	25	100.819	1	0.23595	2895.08	3.66749	2469	11303556	0.00667
cluster8130-TRINITY_DN20993_c0_g1_i5	25	0.32413	5	20	88.239	1	0.23595	2822.42	3.58728	1198.96	4557394	0.03158
cluster78078-TRINITY_DN1048_c1_g1_i1	25	0.2842	4	23	103.639	1	0.23595	2872.33	3.63938	1526.39	8290848	0.02372
cluster4967-TRINITY_DN1017_c0_g1_i6	25	0.23326	8	17	74.014	1	0.23595	2832.58	3.60464	782	3972638	0.06618
cluster10167-TRINITY_DN1033_c0_g2_i11	25	0.2842	4	23	96.817	1	0.23595	2849.5	3.61443	2561.73	6872854	0.01581
cluster14047-TRINITY_DN4472_c0_g1_i1	25	0.25931	5	22	111.841	1	0.23595	2848	3.61049	1386.8	7175186	0.02597
cluster76119-TRINITY_DN4485_c0_g2_i1	25	0.2842	4	21	97.832	1	0.23595	2825.08	3.58996	783.185	4541246	0.04762
cluster75329-TRINITY_DN9785_c0_g1_i1	25	0.30898	3	24	103.438	1	0.23595	2869.67	3.6367	1553.83	8783898	0.00725
cluster75264-TRINITY_DN6024_c0_g1_i1	25	0.30779	2	25	111.55	1	0.23595	2882	3.65312	1497.3	8768398	0.01667
cluster74482-TRINITY_DN70997_c0_g1_i1	25	0.46346	3	22	114.589	1	0.23595	2848.25	3.61728	967.775	5932366	0.0303
cluster74450-TRINITY_DN70977_c0_g1_i1	25	0.30898	3	24	121.701	1	0.23595	2871.67	3.64412	1181.72	6894326	0.02174
cluster8596-TRINITY_DN5510_c0_g1_i2	25	0.46346	3	22	98.248	1	0.23595	2838.33	3.60464	1078.88	5814196	0.02165
cluster6412-TRINITY_DN69634_c0_g1_i6	25	0.30898	3	24	104.256	1	0.23595	2879.42	3.64586	1762.63	9784472	0.01812
cluster17570-TRINITY_DN6329_c0_g1_i6	25	0.46346	3	22	100.701	1	0.23595	2865.58	3.63559	1073.9	6955628	0.02597
cluster69342-TRINITY_DN1821_c0_g1_i2	25	0.30898	3	24	105.347	1	0.23595	2879.92	3.65028	2097.99	9884658	0.01449
cluster69226-TRINITY_DN1881_c0_g2_i7	25	0.25931	5	21	89.134	1	0.23595	2851.5	3.61965	2102.67	6794728	0.02857
cluster69155-TRINITY_DN1862_c0_g1_i2	25	0.46346	3	22	85.061	1	0.23595	2853.67	3.61649	1592.28	7175362	0.02165
cluster68246-TRINITY_DN83118_c0_g1_i1	25	0.2842	4	23	110.993	1	0.23595	2854.08	3.61949	1189.38	7044974	0.02767
cluster68161-TRINITY_DN17330_c0_g1_i1	25	0.37893	4	21	98.091	1	0.23595	2863.67	3.63228	1129.42	6812360	0.02857
cluster67370-TRINITY_DN14646_c0_g1_i18	25	0.30898	3	22	96.692	1	0.23595	2827.67	3.58949	1066.47	5479982	0.0303
cluster19891-TRINITY_DN75451_c0_g2_i4	25	0.2842	4	23	93.171	1	0.23595	2877.83	3.64854	1830.54	8698982	0.01581
cluster65651-TRINITY_DN38646_c0_g1_i1	25	0.2842	4	21	91.444	1	0.23595	2821.67	3.57985	1051.67	5767664	0.03333
cluster18492-TRINITY_DN9528_c0_g1_i2	25	0.2842	4	19	88.621	1	0.23595	2846.58	3.61854	998.548	5079168	0.04678
cluster1877-TRINITY_DN62223_c0_g2_i2	25	0.25931	5	22	95.803	1	0.23595	2863.42	3.63496	1346.6	6664256	0.02165
cluster64316-TRINITY_DN4701_c0_g1_i10	25	0.30779	2	25	87.21	1	0.23595	2875.83	3.63923	2580.82	11651178	0.01
cluster21706-TRINITY_DN14292_c0_g2_i2	25	0.30779	2	25	104.349	1	0.23595	2881.42	3.65265	1635.2	9019296	0.01
cluster4014-TRINITY_DN12329_c0_g1_i3	25	0.2842	4	22	71.938	1	0.23595	2833	3.59549	2162.79	6211528	0.02597
cluster18972-TRINITY_DN14530_c0_g1_i2	25	0.30898	3	24	98.69	1	0.23595	2882.33	3.65407	2120.34	9577946	0.00725
cluster62278-TRINITY_DN74764_c0_g1_i1	25	0.2842	4	22	105.8	1	0.23595	2871.83	3.64238	1678.92	8034650	0.02597
cluster14960-TRINITY_DN1926_c0_g1_i1	25	0.30779	2	25	100.716	1	0.23595	2873.25	3.64096	1818.41	8807854	0.01333
cluster60686-TRINITY_DN1962_c0_g1_i1	25	0.30779	2	25	91.873	1	0.23595	2866.92	3.62912	2094.59	10536244	0.00333
cluster60002-TRINITY_DN4315_c1_g1_i4	25	0.30898	3	23	100.651	1	0.23595	2872.92	3.6427	1648.52	8313318	0.01976
cluster22914-TRINITY_DN23933_c0_g1_i2	25	0.46346	3	22	86.505	1	0.23595	2850.42	3.61586	1297.93	6484540	0.02597
cluster59007-TRINITY_DN10014_c0_g2_i1	25	0.30898	3	23	100.019	1	0.23595	2848.08	3.61601	1244.62	6710492	0.01581
cluster9942-TRINITY_DN6883_c0_g1_i4	25	0.30898	3	23	104.081	1	0.23595	2864.75	3.63196	1730.27	8437658	0.02767
cluster1074-TRINITY_DN5396_c0_g1_i2	25	0.30898	3	22	90.454	1	0.23595	2862.67	3.62801	2375.36	7783548	0.03463
cluster57045-TRINITY_DN23040_c0_g1_i1	25	0.32413	5	19	76.646	1	0.23595	2822.08	3.58317	1416.58	5044620	0.04094
cluster17884-TRINITY_DN12500_c0_g2_i4	25	0.30779	2	25	112.05	1	0.23595	2882.25	3.65075	1974.69	10257864	0.01667
cluster56356-TRINITY_DN42314_c0_g1_i1	25	0.46346	3	22	107.057	1	0.23595	2844.67	3.61065	1173.32	6858486	0.01299
cluster22234-TRINITY_DN10734_c0_g1_i1	25	0.30779	2	25	104.44	1	0.23595	2877.75	3.64696	2362.16	9760750	0.01
cluster3147-TRINITY_DN10704_c0_g1_i4	25	0.37893	4	21	86.78	1	0.23595	2828.83	3.59249	1424.9	5778796	0.02381
cluster3505-TRINITY_DN606_c0_g2_i2	25	0.30779	2	25	120.109	1	0.23595	2886.33	3.65644	1742.04	10175346	0.00667
cluster54145-TRINITY_DN2860_c0_g1_i4	25	0.32413	5	19	93.288	1	0.23595	2789.17	3.54685	749.034	3916260	0.05263
cluster53527-TRINITY_DN63043_c0_g1_i1	25	0.30898	3	24	100.828	1	0.23595	2862.67	3.63275	1828.3	8186736	0.00725
cluster3827-TRINITY_DN7543_c0_g1_i4	25	0.25931	5	22	101.433	1	0.23595	2852.83	3.61917	1176.36	6923148	0.02165
cluster22196-TRINITY_DN7564_c0_g1_i1	25	0.2842	4	21	108.067	1	0.23595	2836.58	3.60401	804.35	4848302	0.0381
cluster52308-TRINITY_DN12000_c0_g1_i1	25	0.2842	4	21	91.918	1	0.23595	2825.67	3.58854	963.736	5182582	0.0381
cluster52123-TRINITY_DN79705_c0_g1_i1	25	0.21953	7	20	90.617	1	0.23595	2840	3.61365	712.794	4313364	0.03158
cluster51718-TRINITY_DN8940_c0_g1_i1	25	0.25931	5	22	99.728	1	0.23595	2871.25	3.64144	1558.54	7231542	0.0303
cluster2460-TRINITY_DN4896_c0_g1_i1	25	0.30898	3	23	99.202	1	0.23595	2862.92	3.6288	1361.53	8003628	0.01976
cluster9291-TRINITY_DN27041_c0_g1_i1	25	0.2842	4	20	93.158	1	0.23595	2827	3.59249	870.01	4800514	0.04211
cluster50260-TRINITY_DN81404_c0_g1_i1	25	0.30779	2	25	103.451	1	0.23595	2865.83	3.63086	1916.36	8951632	0.01667
cluster3303-TRINITY_DN6787_c0_g1_i24	25	0.30898	3	24	84.353	1	0.23595	2868.75	3.63733	2085.22	8941268	0.00725
cluster49017-TRINITY_DN26843_c1_g1_i1	25	0.32413	5	20	85.924	1	0.23595	2844.25	3.60622	1399.44	6628024	0.03158
cluster16743-TRINITY_DN1108_c0_g1_i56	25	0.46346	3	22	116.891	1	0.23595	2846.5	3.61396	1319.49	6921364	0.0303
cluster45519-TRINITY_DN7001_c0_g2_i1	25	0.30898	3	24	98.176	1	0.23595	2870.33	3.63875	1835.9	8837200	0.01087
cluster45396-TRINITY_DN4255_c0_g2_i1	25	0.30898	3	23	117.369	1	0.23595	2847.08	3.6157	1170.33	6296220	0.02767
cluster45259-TRINITY_DN7611_c0_g1_i1	25	0.30779	2	25	115.957	1	0.23595	2872.92	3.6397	1811.97	9681862	0.00667
cluster44791-TRINITY_DN82863_c0_g1_i1	25	0.30898	3	23	100.103	1	0.23595	2846.25	3.61096	1303.66	6481084	0.02372
cluster5980-TRINITY_DN50024_c0_g1_i1	25	0.37893	4	20	90.725	1	0.23595	2829.58	3.59343	1247.79	5884118	0.03684
cluster16590-TRINITY_DN38226_c0_g1_i1	25	0.2842	4	23	109.635	1	0.23595	2867.83	3.63149	1718.28	9154490	0.01581
cluster44068-TRINITY_DN26002_c0_g1_i3	25	0.30898	3	24	98.152	1	0.23595	2847.5	3.61491	1654.96	6597160	0.01449
cluster24549-TRINITY_DN69018_c0_g1_i2	25	0.30898	3	24	117.374	1	0.23595	2870.17	3.63796	1663.63	8641958	0.02174
cluster42637-TRINITY_DN82348_c0_g1_i1	25	0.2842	4	23	105.629	1	0.23595	2849.33	3.61696	1539.91	7070370	0.01976
cluster42149-TRINITY_DN17538_c0_g1_i1	25	0.30898	3	23	121.203	1	0.23595	2840	3.60354	1308.04	7061614	0.01976
cluster1827-TRINITY_DN6200_c0_g1_i1	25	0.46346	3	22	104.734	1	0.23595	2861.58	3.63228	982.283	6307700	0.03463
cluster17953-TRINITY_DN6129_c0_g1_i2	25	0.46346	3	22	93.543	1	0.23595	2857.58	3.62359	1580.58	7894086	0.01732
cluster8538-TRINITY_DN6185_c0_g1_i6	25	0.37893	4	21	104.428	1	0.23595	2843.75	3.60622	970.405	6203124	0.02857
cluster10215-TRINITY_DN5234_c0_g1_i6	25	0.38896	5	18	84.943	1	0.23595	2798.17	3.54985	771.422	4486768	0.03922
cluster6304-TRINITY_DN2645_c0_g1_i39	25	0.30898	3	24	93.487	1	0.23595	2878.58	3.6487	1760.49	8411198	0.01449
cluster38265-TRINITY_DN49947_c0_g1_i1	25	0.2842	4	23	121.94	1	0.23595	2846.33	3.60828	1255.54	6816346	0.03162
cluster37656-TRINITY_DN11214_c0_g1_i9	25	0.2842	4	23	95.995	1	0.23595	2862.75	3.63244	1286.59	7360532	0.01976
cluster16451-TRINITY_DN11257_c0_g1_i1	25	0.2842	4	23	103.865	1	0.23595	2857.25	3.62628	1190.02	6934202	0.01976
cluster16883-TRINITY_DN11203_c0_g1_i28	25	0.30898	3	24	109.495	1	0.23595	2872.42	3.6397	1640.34	8853642	0.01449
cluster36662-TRINITY_DN3399_c0_g1_i26	25	0.2842	4	23	103.266	1	0.23595	2877.83	3.64696	1542.56	8506098	0.01976
cluster36661-TRINITY_DN3399_c0_g1_i19	25	0.2842	4	22	101.397	1	0.23595	2835.83	3.60196	1033.41	5799012	0.0303
cluster36407-TRINITY_DN2228_c0_g2_i17	25	0.2842	4	22	94.402	1	0.23595	2873.08	3.64649	1534.62	7439840	0.02597
cluster20974-TRINITY_DN2228_c0_g2_i13	25	0.37893	4	20	91.782	1	0.23595	2851.17	3.61933	1240.91	6954962	0.03684
cluster36346-TRINITY_DN2204_c2_g1_i1	25	0.30898	3	23	101.004	1	0.23595	2849.42	3.61696	1320.27	6893470	0.01581
cluster6117-TRINITY_DN45826_c0_g1_i2	25	0.30898	3	24	105.378	1	0.23595	2872.33	3.64191	1658.74	8510960	0.01449
cluster33752-TRINITY_DN30575_c0_g1_i2	25	0.30898	3	23	97.217	1	0.23595	2845.92	3.61112	1094.6	6230762	0.02372
cluster16221-TRINITY_DN24698_c0_g2_i1	25	0.32413	5	18	79.102	1	0.23595	2814.17	3.57922	822.352	4148806	0.05229
cluster10277-TRINITY_DN7735_c1_g1_i25	25	0.2842	4	23	109.235	1	0.23595	2862.17	3.63228	1105.61	6956512	0.01581
cluster32564-TRINITY_DN51159_c0_g1_i1	25	0.46346	3	22	92.833	1	0.23595	2864.75	3.63433	2119.86	8374228	0.01299
cluster32458-TRINITY_DN82258_c0_g1_i1	25	0.25611	7	18	85.837	1	0.23595	2823.25	3.59249	1068.15	4726058	0.04575
cluster5751-TRINITY_DN74562_c0_g1_i5	25	0.30898	3	24	107.018	1	0.23595	2877.75	3.64807	1669.48	8500032	0.01449
cluster31378-TRINITY_DN56028_c0_g1_i1	25	0.37893	4	20	87.678	1	0.23595	2811.08	3.5767	849.793	4410052	0.03158
cluster31093-TRINITY_DN8445_c0_g1_i1	25	0.46346	3	22	78.408	1	0.23595	2863.5	3.63449	1938.29	7751874	0.01299
cluster30138-TRINITY_DN8064_c0_g3_i1	25	0.30898	3	22	88.863	1	0.23595	2834.08	3.59928	844.682	5416332	0.03463
cluster5117-TRINITY_DN10109_c0_g1_i14	25	0.30898	3	23	97.531	1	0.23595	2837	3.59943	1014.67	6101090	0.02372
cluster9598-TRINITY_DN10133_c0_g1_i8	25	0.37893	4	21	88.361	1	0.23595	2867.92	3.63844	1601.86	7487416	0.02857
cluster23087-TRINITY_DN9478_c0_g1_i1	25	0.2842	4	23	87.236	1	0.23595	2843.17	3.60891	1140.98	6193808	0.02372
cluster21192-TRINITY_DN14748_c0_g1_i1	25	0.46346	3	22	91.959	1	0.23595	2860.42	3.63007	1643.66	6561586	0.02597
cluster26154-TRINITY_DN83995_c0_g1_i1	25	0.30779	2	25	108.383	1	0.23595	2873	3.64207	1710.61	9215280	0.01333
cluster16291-TRINITY_DN7827_c0_g1_i4	24	0.25931	5	19	83.887	1	0.23595	2842.75	3.61317	1081.34	5115776	0.04094
cluster95104-TRINITY_DN2701_c0_g1_i1	24	0.30898	3	23	94.886	1	0.23595	2873.08	3.64175	2009.42	9398480	0.01186
cluster82981-TRINITY_DN58272_c0_g1_i1	24	0.30898	3	23	95.72	1	0.23595	2870.75	3.63796	2001.61	8414846	0.01186
cluster17719-TRINITY_DN3880_c0_g1_i1	24	0.30898	3	23	78.231	1	0.23595	2876.92	3.64728	2401.01	9027326	0.01186
cluster56540-TRINITY_DN12595_c0_g1_i1	24	0.2041	8	18	76.768	1	0.23595	2816.83	3.58443	962.527	4225516	0.05229
cluster48674-TRINITY_DN951_c2_g1_i1	24	0.30898	3	23	105.041	1	0.23595	2869.08	3.63733	2904.88	9106306	0.00791
cluster38499-TRINITY_DN2609_c0_g3_i3	24	0.30898	3	23	93.813	1	0.23595	2867.75	3.63844	2279.82	8716312	0.00791
cluster106255-TRINITY_DN82970_c0_g1_i1	24	0.30779	2	24	108.714	6	0.23595	2849.42	3.61791	1376.82	6731110	0.00362
cluster106248-TRINITY_DN24088_c0_g1_i1	24	0.30898	3	22	101.972	1	0.23595	2847.08	3.61459	1279.86	6848850	0.02165
cluster104622-TRINITY_DN79370_c0_g1_i1	24	0.30779	2	24	89.761	1	0.23595	2877.25	3.64681	2251.31	9488670	0.01087
cluster104374-TRINITY_DN46148_c0_g1_i1	24	0.46346	3	21	114.938	1	0.23595	2866.42	3.63907	1543.41	7250878	0.02381
cluster836-TRINITY_DN58158_c0_g1_i8	24	0.30779	2	24	118.172	1	0.23595	2866.42	3.63228	1396.96	8367934	0.01812
cluster104003-TRINITY_DN75759_c0_g1_i1	24	0.30898	3	22	102.418	1	0.23595	2863.83	3.6307	1729.91	8009492	0.02165
cluster14637-TRINITY_DN10634_c0_g1_i1	24	0.28529	6	18	75.32	1	0.23595	2784.5	3.54338	565.074	3119320	0.04575
cluster18275-TRINITY_DN47097_c0_g1_i2	24	0.30898	3	20	97.576	1	0.23595	2830.75	3.5988	697.75	4433934	0.04211
cluster102795-TRINITY_DN84012_c0_g1_i1	24	0.30779	2	24	105.505	1	0.23595	2878.42	3.6487	1960.97	8852876	0.00725
cluster4683-TRINITY_DN1572_c0_g1_i8	24	0.2842	4	22	106.17	1	0.23595	2848.5	3.6168	1072.12	6390240	0.02597
cluster590-TRINITY_DN20302_c0_g1_i9	24	0.30779	2	24	98.291	1	0.23595	2863.17	3.62549	1664.09	9938016	0.01087
cluster100565-TRINITY_DN83576_c0_g1_i1	24	0.30898	3	19	90.774	1	0.23595	2834.75	3.59817	728.653	4647792	0.04678
cluster100158-TRINITY_DN15053_c0_g2_i2	24	0.2842	4	22	90.443	1	0.23595	2861.08	3.63149	1432.27	7309240	0.01732
cluster1276-TRINITY_DN5639_c0_g1_i16	24	0.21953	7	19	85.826	1	0.23595	2843.25	3.61728	1214.15	5014518	0.03509
cluster23414-TRINITY_DN19183_c0_g1_i2	24	0.2842	4	21	89.319	1	0.23595	2851.5	3.62107	1125.8	5863630	0.03333
cluster97110-TRINITY_DN34254_c0_g1_i2	24	0.37893	4	20	90.081	1	0.23595	2847.17	3.61522	1077.17	5889464	0.03158
cluster96831-TRINITY_DN6516_c0_g1_i1	24	0.30898	3	23	117.133	1	0.23595	2849.83	3.61222	1228.11	7206806	0.01976
cluster95978-TRINITY_DN67694_c0_g1_i2	24	0.2842	4	21	74.132	1	0.23595	2858.5	3.62675	1459.29	6622976	0.02381
cluster94597-TRINITY_DN64861_c0_g1_i1	24	0.2842	4	21	101.919	1	0.23595	2842.58	3.60891	889.911	5839486	0.03333
cluster94579-TRINITY_DN64829_c3_g1_i1	24	0.32413	5	18	88.095	1	0.23595	2791.83	3.5508	523.466	3364754	0.05229
cluster93540-TRINITY_DN30843_c0_g2_i1	24	0.2842	4	22	98.298	1	0.23595	2843.08	3.60907	1289.55	5736222	0.02597
cluster23606-TRINITY_DN446_c0_g1_i2	24	0.30898	3	22	104.082	1	0.23595	2869.08	3.64049	1269.28	7170394	0.02597
cluster92581-TRINITY_DN25098_c0_g1_i1	24	0.30898	3	23	91.777	1	0.23595	2874.08	3.64554	1447.25	8199484	0.01581
cluster91842-TRINITY_DN62912_c0_g1_i1	24	0.30898	3	22	89.847	1	0.23595	2847.42	3.61522	1410.64	6549978	0.01732
cluster91698-TRINITY_DN4620_c0_g1_i18	24	0.30898	3	23	92.452	1	0.23595	2853.42	3.62186	1520.36	6408078	0.02372
cluster90674-TRINITY_DN56480_c1_g1_i1	24	0.30898	3	22	101.278	1	0.23595	2856.67	3.62249	1300.59	7012188	0.02597
cluster21247-TRINITY_DN11375_c0_g1_i2	24	0.37893	4	19	84.628	1	0.23595	2818.25	3.58743	590.73	3912304	0.04094
cluster19974-TRINITY_DN11340_c0_g1_i1	24	0.25931	5	21	82.495	1	0.23595	2859.42	3.62801	1406.27	7325664	0.02857
cluster87910-TRINITY_DN51437_c0_g2_i4	24	0.30898	3	20	96.463	1	0.23595	2801.08	3.56027	746.256	4123550	0.03684
cluster85433-TRINITY_DN79211_c0_g1_i1	24	0.2842	4	20	92.443	1	0.23595	2848.75	3.61965	960.583	5547818	0.03158
cluster84828-TRINITY_DN3608_c0_g1_i1	24	0.47366	4	16	71.611	1	0.23595	2768.58	3.52869	681.024	2965702	0.04167
cluster23363-TRINITY_DN3082_c0_g1_i11	24	0.30779	2	24	107.214	1	0.23595	2867.83	3.63733	1407.35	8088488	0.01087
cluster83078-TRINITY_DN30755_c0_g1_i1	24	0.23775	6	20	87.964	1	0.23595	2850.92	3.62249	942.23	5218700	0.03158
cluster82487-TRINITY_DN17103_c0_g1_i1	24	0.37893	4	19	79.709	1	0.23595	2818.42	3.58238	710.467	4146384	0.04678
cluster81457-TRINITY_DN3879_c0_g1_i23	24	0.32413	5	19	89.28	1	0.23595	2816.42	3.57717	702.652	4138152	0.04094
cluster6129-TRINITY_DN3859_c0_g1_i2	24	0.25931	5	21	95.048	1	0.23595	2849.83	3.61775	1327.85	6422416	0.02381
cluster23043-TRINITY_DN3885_c0_g1_i1	24	0.30898	3	22	90.063	1	0.23595	2858.33	3.6277	1172.29	6680632	0.02165
cluster80936-TRINITY_DN16134_c0_g1_i1	24	0.30779	2	24	96.782	1	0.23595	2858.33	3.62628	2032.22	8002216	0.01087
cluster80379-TRINITY_DN18458_c0_g1_i1	24	0.30898	3	23	95.627	1	0.23595	2859.92	3.62833	1520.47	7445022	0.01186
cluster21702-TRINITY_DN48359_c0_g1_i2	24	0.37893	4	20	96.932	1	0.23595	2806.58	3.57101	709.172	4091536	0.02632
cluster78045-TRINITY_DN1094_c0_g1_i3	24	0.30898	3	23	107.78	1	0.23595	2879	3.64712	1717.63	9543552	0.01976
cluster16018-TRINITY_DN16974_c0_g1_i2	24	0.30779	2	24	88.114	1	0.23595	2871.67	3.64112	1721.46	8373664	0.01449
cluster77239-TRINITY_DN2508_c0_g3_i1	24	0.25931	5	20	90.21	1	0.23595	2817.83	3.57954	1003.55	4261862	0.03684
cluster77214-TRINITY_DN2573_c0_g1_i1	24	0.30779	2	24	110.79	1	0.23595	2891.75	3.66339	2055.44	10972078	0.00725
cluster5230-TRINITY_DN11481_c0_g1_i15	24	0.30898	3	23	109.397	1	0.23595	2854.33	3.62044	1271.59	7245512	0.01581
cluster76672-TRINITY_DN28267_c0_g1_i1	24	0.2842	4	20	90.582	1	0.23595	2844.42	3.61649	942.104	4747422	0.03684
cluster75821-TRINITY_DN83609_c0_g1_i1	24	0.37893	4	20	99.393	1	0.23595	2833.92	3.60275	906.093	5067372	0.02632
cluster75233-TRINITY_DN6031_c0_g1_i1	24	0.30779	2	24	110.041	1	0.23595	2869	3.63259	2483.09	10047132	0.01087
cluster74757-TRINITY_DN29505_c0_g1_i7	24	0.2842	4	21	112.233	1	0.23595	2834.67	3.60054	986.218	5327132	0.03333
cluster19178-TRINITY_DN70929_c0_g1_i13	24	0.30898	3	22	81.804	1	0.23595	2853.92	3.62059	1390.34	6583794	0.02597
cluster5016-TRINITY_DN5589_c0_g1_i4	24	0.30898	3	22	92.622	1	0.23595	2860.25	3.6277	1295.09	7347910	0.02165
cluster73402-TRINITY_DN13542_c0_g1_i1	24	0.32413	5	18	98.113	1	0.23595	2834.42	3.60417	718.976	4063214	0.04575
cluster72593-TRINITY_DN31061_c0_g1_i1	24	0.30779	2	24	113.982	1	0.23595	2883	3.6517	2567.76	11077726	0.01449
cluster21423-TRINITY_DN16342_c0_g1_i2	24	0.30779	2	24	101.394	1	0.23595	2882.67	3.65454	2292.57	10664288	0.00725
cluster70423-TRINITY_DN20410_c0_g1_i1	24	0.37893	4	19	85.317	1	0.23595	2823.83	3.59059	694.339	4374178	0.04094
cluster67382-TRINITY_DN14655_c0_g1_i2	24	0.2842	4	22	90.939	1	0.23595	2829.92	3.59375	1312.28	6257126	0.01299
cluster67074-TRINITY_DN3210_c0_g2_i1	24	0.2842	4	22	93.701	1	0.23595	2869.5	3.63875	1621.61	8062240	0.02165
cluster66904-TRINITY_DN23869_c0_g1_i1	24	0.37893	4	20	100.492	1	0.23595	2828	3.59407	919.104	5346994	0.02632
cluster66893-TRINITY_DN23874_c0_g1_i1	24	0.46346	3	20	82.989	1	0.23595	2844.92	3.61507	980.222	5333018	0.03158
cluster66509-TRINITY_DN10499_c0_g2_i2	24	0.30898	3	23	114.757	1	0.23595	2850.25	3.62075	1102.4	6186306	0.02372
cluster66484-TRINITY_DN10422_c0_g1_i13	24	0.46346	3	21	91.623	1	0.23595	2847.58	3.6168	1101.52	5256256	0.02857
cluster66238-TRINITY_DN17895_c0_g1_i1	24	0.30898	3	23	109.239	1	0.23595	2878.08	3.6487	1504.69	8873590	0.02372
cluster19281-TRINITY_DN62102_c0_g1_i2	24	0.2842	4	21	94.072	1	0.23595	2829.67	3.59217	750.852	4949898	0.04286
cluster20909-TRINITY_DN16491_c0_g1_i1	24	0.25931	5	20	94.88	1	0.23595	2855.42	3.62501	1068.96	5701310	0.03684
cluster16697-TRINITY_DN5729_c0_g1_i1	24	0.30779	2	24	107.064	1	0.23595	2856.75	3.62138	1656.78	8303192	0.00725
cluster5479-TRINITY_DN14297_c0_g1_i2	24	0.2842	4	21	92.873	1	0.23595	2841.58	3.60591	1233.7	5735732	0.02381
cluster63652-TRINITY_DN41153_c0_g1_i1	24	0.2842	4	21	100.688	1	0.23595	2845.17	3.61033	1005.32	6257148	0.02857
cluster63369-TRINITY_DN19770_c0_g1_i1	24	0.30898	3	23	113.579	1	0.23595	2866.5	3.63544	1383.27	8296590	0.01186
cluster19596-TRINITY_DN16626_c0_g1_i1	24	0.25931	5	21	85.293	1	0.23595	2817	3.57701	1127.04	5151688	0.02381
cluster62218-TRINITY_DN6466_c0_g1_i3	24	0.30779	2	24	89.142	1	0.23595	2883.67	3.65486	2110.27	9590618	0.01087
cluster61457-TRINITY_DN392_c0_g3_i1	24	0.30779	2	24	114.237	1	0.23595	2875.5	3.64365	1741	8637654	0.01087
cluster60056-TRINITY_DN4319_c0_g1_i3	24	0.46346	3	21	99.3	1	0.23595	2865.33	3.63465	1499.81	7359360	0.02857
cluster59988-TRINITY_DN4369_c0_g1_i42	24	0.30779	2	24	101.631	1	0.23595	2870.42	3.64065	1993.78	8796180	0.01087
cluster5351-TRINITY_DN7488_c0_g1_i7	24	0.25931	5	21	112.44	1	0.23595	2825.42	3.58585	735.486	4941568	0.03333
cluster59384-TRINITY_DN63281_c0_g2_i1	24	0.30898	3	22	104.506	1	0.23595	2852.33	3.61838	1549.29	7218350	0.02597
cluster59214-TRINITY_DN15178_c0_g1_i1	24	0.19093	9	17	72.6	1	0.23595	2832	3.60401	844.97	4211988	0.05882
cluster58824-TRINITY_DN4537_c0_g4_i1	24	0.30898	3	23	107.22	1	0.23595	2826.25	3.58949	917.927	5831208	0.01976
cluster6343-TRINITY_DN6894_c0_g1_i4	24	0.2842	4	22	83.489	1	0.23595	2853	3.61917	1684.3	7800228	0.01299
cluster57506-TRINITY_DN79146_c0_g1_i1	24	0.30898	3	22	100.777	1	0.23595	2866.75	3.63323	1311.11	7702636	0.02165
cluster57467-TRINITY_DN275_c0_g1_i1	24	0.25931	5	21	93.115	1	0.23595	2854.83	3.62801	1318.76	5797116	0.02857
cluster57455-TRINITY_DN243_c0_g1_i6	24	0.30898	3	23	110.043	1	0.23595	2869.08	3.63828	1275.24	7195290	0.02372
cluster57312-TRINITY_DN272_c0_g1_i1	24	0.30779	2	24	95.051	1	0.23595	2882.33	3.65123	1944.28	10261114	0.00362
cluster21861-TRINITY_DN42807_c1_g1_i2	24	0.37893	4	19	74.181	1	0.23595	2834.67	3.59659	1184.39	5671648	0.03509
cluster55213-TRINITY_DN640_c0_g1_i1	24	0.46346	3	21	97.064	1	0.23595	2825.33	3.58775	952.609	5605776	0.01905
cluster54980-TRINITY_DN11517_c0_g1_i1	24	0.30779	2	24	90.63	1	0.23595	2883.83	3.65423	1851.66	9726062	0.00362
cluster54954-TRINITY_DN11570_c0_g2_i1	24	0.2842	4	21	103.753	1	0.23595	2849.25	3.61396	1146.95	7021322	0.03333
cluster18884-TRINITY_DN11037_c0_g1_i2	24	0.30898	3	23	102.332	1	0.23595	2874.83	3.64396	1601.82	7411022	0.01976
cluster54514-TRINITY_DN11096_c0_g2_i1	24	0.2842	4	21	80.745	1	0.23595	2847.92	3.6138	1093.95	5899072	0.02857
cluster1318-TRINITY_DN2863_c0_g1_i14	24	0.25931	5	21	89.818	1	0.23595	2845.75	3.6168	1786.68	6508982	0.02857
cluster53553-TRINITY_DN63016_c0_g1_i1	24	0.30898	3	23	84.701	1	0.23595	2871.33	3.64128	2133.84	8548436	0.00791
cluster51739-TRINITY_DN8961_c0_g3_i2	24	0.30898	3	22	105.241	1	0.23595	2844.5	3.61065	1161.46	6709908	0.02165
cluster51398-TRINITY_DN4848_c0_g1_i10	24	0.38896	5	15	69.092	1	0.23595	2788.58	3.5519	432.56	2536966	0.06667
cluster6633-TRINITY_DN1717_c0_g1_i1	24	0.2842	4	22	99.688	1	0.23595	2876.5	3.64602	1933.05	8839576	0.01732
cluster6896-TRINITY_DN27021_c0_g1_i2	24	0.30898	3	23	102.657	1	0.23595	2875.08	3.64554	1720.5	8129236	0.01581
cluster50488-TRINITY_DN23106_c0_g1_i3	24	0.2842	4	22	94.851	1	0.23595	2833	3.59928	1091.77	5544900	0.02165
cluster50076-TRINITY_DN1251_c0_g1_i29	24	0.46346	3	21	104.634	1	0.23595	2834.42	3.60212	926.348	5592932	0.01905
cluster50015-TRINITY_DN1254_c0_g1_i1	24	0.25931	5	21	96.385	1	0.23595	2825.83	3.59154	866.659	5177280	0.02857
cluster49869-TRINITY_DN40111_c0_g2_i1	24	0.30898	3	23	99.512	1	0.23595	2878	3.6487	1633.63	8251060	0.01581
cluster48668-TRINITY_DN919_c0_g2_i8	24	0.30898	3	22	90.696	1	0.23595	2874.08	3.64475	1688.82	7827916	0.02597
cluster23923-TRINITY_DN916_c0_g1_i2	24	0.2842	4	21	102.149	1	0.23595	2846.67	3.62044	807.246	4971956	0.03333
cluster4860-TRINITY_DN10238_c0_g1_i1	24	0.30898	3	23	105.309	1	0.23595	2862	3.62849	1698.88	8431086	0.01186
cluster47836-TRINITY_DN745_c0_g1_i7	24	0.2842	4	21	96.941	1	0.23595	2855.25	3.62359	1140.32	6437454	0.03333
cluster23707-TRINITY_DN54907_c0_g1_i2	24	0.38896	5	17	80.389	1	0.23595	2794.75	3.5549	556.351	3370748	0.05147
cluster45791-TRINITY_DN28883_c0_g1_i1	24	0.30898	3	22	107.088	1	0.23595	2848	3.61317	1090.46	6589800	0.02597
cluster45308-TRINITY_DN7699_c0_g1_i3	24	0.2842	4	22	97.138	1	0.23595	2857.25	3.62975	4134.74	6419646	0.02597
cluster45267-TRINITY_DN7636_c0_g1_i1	24	0.23775	6	20	87.228	1	0.23595	2853.25	3.62391	1048.28	5736910	0.03684
cluster4415-TRINITY_DN7671_c0_g1_i3	24	0.25931	5	21	86.126	1	0.23595	2853.67	3.62391	931.566	5822672	0.02381
cluster13430-TRINITY_DN3794_c0_g1_i2	24	0.37893	4	18	86.103	1	0.23595	2801.17	3.55948	679.321	3660752	0.05229
cluster41177-TRINITY_DN3795_c0_g1_i1	24	0.2842	4	21	97.271	1	0.23595	2843.33	3.60843	1188.61	6032774	0.03333
cluster5990-TRINITY_DN6252_c0_g1_i1	24	0.30898	3	23	96.849	1	0.23595	2862	3.63101	1636.51	7379872	0.02372
cluster39633-TRINITY_DN6148_c0_g1_i3	24	0.25931	5	21	101.524	1	0.23595	2824.75	3.58917	868.053	4389706	0.02857
cluster5290-TRINITY_DN5224_c0_g1_i3	24	0.2842	4	22	104.83	1	0.23595	2866.83	3.63702	1175.06	7293096	0.02165
cluster9027-TRINITY_DN6605_c0_g1_i2	24	0.30779	2	24	103.44	1	0.23595	2877.58	3.64823	1520.26	8189434	0.01087
cluster38575-TRINITY_DN2665_c0_g1_i4	24	0.21953	7	19	88.465	1	0.23595	2838.58	3.60828	796.538	4352368	0.05263
cluster38516-TRINITY_DN2607_c0_g1_i18	24	0.30898	3	23	107.365	1	0.23595	2884.33	3.6536	1838.79	9375590	0.01976
cluster37191-TRINITY_DN1380_c0_g2_i1	24	0.30779	2	24	104.15	1	0.23595	2885.25	3.65565	1737.57	10238702	0.01449
cluster35747-TRINITY_DN114_c0_g2_i3	24	0.2842	4	22	102.513	1	0.23595	2872.33	3.64633	1769.43	7645312	0.02165
cluster19244-TRINITY_DN17963_c1_g2_i2	24	0.2842	4	21	95.14	1	0.23595	2856.33	3.62422	1224.33	6112362	0.03333
cluster9528-TRINITY_DN17996_c0_g1_i2	24	0.32413	5	19	86.683	1	0.23595	2827.33	3.59233	794.313	4563622	0.04094
cluster34312-TRINITY_DN60009_c0_g1_i1	24	0.30779	2	24	106.003	1	0.23595	2890.08	3.66117	1885.73	10065694	0.01087
cluster33198-TRINITY_DN7735_c1_g1_i16	24	0.32413	5	19	90.06	1	0.23595	2826.67	3.59391	844.495	4664780	0.03509
cluster7208-TRINITY_DN12892_c0_g1_i1	24	0.30779	2	24	108.953	1	0.23595	2866.5	3.63449	1328.69	8137274	0.01087
cluster14657-TRINITY_DN12818_c0_g1_i1	24	0.30779	2	24	94.349	1	0.23595	2881.83	3.65075	1912.71	10000828	0.00725
cluster18232-TRINITY_DN48853_c0_g1_i3	24	0.46346	3	21	105.385	1	0.23595	2841.33	3.6067	1340.06	6201776	0.02381
cluster11880-TRINITY_DN41678_c0_g1_i1	24	0.30779	2	24	98.512	1	0.23595	2873	3.63986	2443.02	9245692	0.01449
cluster30717-TRINITY_DN2084_c0_g1_i7	24	0.30779	2	24	119.02	1	0.23595	2867.17	3.6397	1146.67	7151332	0.01812
cluster14903-TRINITY_DN2054_c0_g1_i18	24	0.30779	2	24	88.044	1	0.23595	2879.92	3.65217	1767.42	9073828	0.00362
cluster22496-TRINITY_DN28631_c0_g1_i2	24	0.2842	4	22	111.076	1	0.23595	2834.08	3.59549	949.151	6190598	0.02597
cluster30028-TRINITY_DN27172_c0_g1_i1	24	0.30898	3	23	113.123	1	0.23595	2840.42	3.60575	1402.84	6691858	0.01976
cluster25468-TRINITY_DN91_c0_g1_i1	24	0.2842	4	21	91.855	1	0.23595	2832.83	3.5958	1030.25	5242952	0.0381
cluster11516-TRINITY_DN22998_c0_g1_i10	24	0.30779	2	24	95.183	1	0.23595	2877.67	3.64838	1709.72	9324318	0.00362
cluster28743-TRINITY_DN10188_c0_g1_i1	24	0.30898	3	22	98.756	1	0.23595	2872.92	3.64538	1272.85	7040848	0.02597
cluster27416-TRINITY_DN15866_c0_g1_i1	24	0.25931	5	21	84.821	1	0.23595	2863.83	3.63417	1474.3	6995654	0.02857
cluster27404-TRINITY_DN15889_c0_g1_i1	24	0.37893	4	20	76.971	1	0.23595	2808.25	3.5628	949.061	4752726	0.03158
cluster26865-TRINITY_DN18968_c0_g1_i1	24	0.30898	3	22	120.83	1	0.23595	2858.08	3.6288	1066.61	6391062	0.02597
cluster103401-TRINITY_DN7827_c0_g2_i1	23	0.30779	2	23	85.454	1	0.23595	2875.5	3.64586	1735.04	7941772	0.01976
cluster16439-TRINITY_DN21104_c0_g1_i2	23	0.2842	4	20	86.426	1	0.23595	2856.83	3.62691	1005.49	5585072	0.04211
cluster14912-TRINITY_DN9357_c0_g1_i2	23	0.25931	5	20	82.831	1	0.23595	2844.92	3.61507	1740.75	6756052	0.02105
cluster4322-TRINITY_DN13599_c0_g1_i3	23	0.30898	3	19	73.818	1	0.23595	2820.92	3.58412	1551.29	6232692	0.02924
cluster22201-TRINITY_DN9207_c0_g1_i2	23	0.2842	4	20	85.478	1	0.23595	2851.83	3.6228	1055.29	5971102	0.03158
cluster64355-TRINITY_DN4727_c0_g1_i16	23	0.30898	3	21	90.874	1	0.23595	2854	3.62565	1308.26	6155880	0.02381
cluster13598-TRINITY_DN14809_c0_g1_i2	23	0.2842	4	20	79.436	1	0.23595	2838.25	3.60275	1810.46	6057136	0.02632
cluster45045-TRINITY_DN18650_c4_g1_i1	23	0.30779	2	23	95.788	1	0.23595	2865	3.63117	2713.04	10001982	0.00791
cluster1448-TRINITY_DN2607_c0_g1_i25	23	0.46346	3	20	79.49	1	0.23595	2854.17	3.62501	1357.95	5786320	0.03158
cluster30040-TRINITY_DN27164_c0_g1_i1	23	0.2842	4	21	102.649	1	0.23595	2847.33	3.61317	1423.29	6842920	0.02381
cluster25795-TRINITY_DN5017_c0_g2_i1	23	0.25931	5	19	81.311	1	0.23595	2835.08	3.60591	1276.2	5119296	0.04094
cluster106393-TRINITY_DN2368_c0_g1_i6	23	0.46346	3	18	75.019	1	0.23595	2811.75	3.57922	679.699	3761792	0.04575
cluster6678-TRINITY_DN68237_c0_g2_i2	23	0.30779	2	23	108.292	1	0.23595	2875.58	3.64349	1709.94	8975870	0.01976
cluster104080-TRINITY_DN79578_c0_g1_i1	23	0.30898	3	22	117.639	1	0.23595	2851.42	3.62154	892.2	5820152	0.02597
cluster23462-TRINITY_DN38550_c0_g1_i3	23	0.30779	2	23	99.323	1	0.23595	2850.75	3.61822	1222.91	6991826	0.01186
cluster102395-TRINITY_DN32278_c0_g2_i1	23	0.30898	3	22	113.009	1	0.23595	2835.92	3.60354	1108.19	6272328	0.01299
cluster12042-TRINITY_DN1563_c0_g1_i2	23	0	1	23	92.358	1	0.23595	2856.08	3.62233	1717.48	7867568	0
cluster2070-TRINITY_DN9141_c0_g1_i1	23	0.30898	3	22	93.582	1	0.23595	2855.08	3.62201	1858.36	7915828	0.01299
cluster20956-TRINITY_DN20260_c0_g1_i2	23	0.30779	2	23	95.972	1	0.23595	2874.58	3.64538	1910.59	9102962	0.01186
cluster100664-TRINITY_DN40394_c0_g1_i1	23	0.2842	4	20	95.061	1	0.23595	2837.42	3.60243	975.779	5036042	0.03684
cluster18905-TRINITY_DN1660_c0_g1_i2	23	0.30898	3	21	87.824	1	0.23595	2859.92	3.62928	1391.89	6610156	0.02857
cluster652-TRINITY_DN15041_c1_g1_i19	23	0.25931	5	20	101.017	1	0.23595	2844.75	3.6138	1261.45	5965178	0.02632
cluster4975-TRINITY_DN2983_c0_g1_i10	23	0.2842	4	21	93.177	1	0.23595	2842.17	3.60764	1405.74	6215262	0.01429
cluster98506-TRINITY_DN2977_c0_g2_i1	23	0.2842	4	20	97.868	1	0.23595	2832.75	3.60291	801.89	4838694	0.03158
cluster98434-TRINITY_DN2972_c0_g1_i7	23	0.32413	5	18	90.343	1	0.23595	2808.67	3.57259	843.481	3647984	0.04575
cluster97752-TRINITY_DN48664_c0_g1_i1	23	0.2842	4	20	99.245	1	0.23595	2837	3.60496	1016.16	5141582	0.03684
cluster96918-TRINITY_DN6521_c0_g1_i5	23	0.2842	4	21	93.437	1	0.23595	2843.08	3.60828	1118.29	6411800	0.01905
cluster21417-TRINITY_DN13831_c0_g1_i2	23	0.30898	3	22	106.082	1	0.23595	2860.75	3.62391	1565.59	8839648	0.01732
cluster17069-TRINITY_DN38133_c0_g1_i6	23	0.30898	3	21	112.828	1	0.23595	2845.08	3.61112	893.363	5785628	0.02857
cluster93919-TRINITY_DN5974_c0_g1_i21	23	0.32413	5	15	70.227	1	0.23595	2787.75	3.55048	498.866	2772246	0.08571
cluster3264-TRINITY_DN7367_c0_g1_i1	23	0.46346	3	20	84.499	1	0.23595	2811.5	3.57433	1253.86	4579890	0.02105
cluster93203-TRINITY_DN422_c2_g1_i1	23	0.2842	4	21	88.118	1	0.23595	2859.5	3.62801	1385.51	6443622	0.03333
cluster93016-TRINITY_DN83750_c0_g1_i1	23	0.30779	2	23	82.952	1	0.23595	2873.83	3.64412	1942.09	8367100	0.00791
cluster92386-TRINITY_DN84372_c0_g1_i1	23	0.30898	3	22	85.635	1	0.23595	2863.92	3.63702	1474.88	6673296	0.01732
cluster92004-TRINITY_DN81129_c0_g1_i1	23	0.30898	3	22	87.325	1	0.23595	2858.33	3.62359	1436.86	7737812	0.01299
cluster90065-TRINITY_DN23637_c0_g1_i1	23	0.30898	3	21	101.252	1	0.23595	2843.58	3.60954	987.743	5909510	0.02381
cluster89886-TRINITY_DN21542_c0_g1_i1	23	0.30779	2	23	111.281	1	0.23595	2859.83	3.62849	1441.32	7439422	0.01186
cluster89208-TRINITY_DN26737_c0_g1_i1	23	0.30898	3	21	90.125	1	0.23595	2853.33	3.62028	1390.34	6437486	0.01905
cluster24007-TRINITY_DN37897_c0_g1_i1	23	0.30779	2	23	101.244	1	0.23595	2859.58	3.62517	1342.4	8225174	0.01186
cluster87764-TRINITY_DN9033_c0_g1_i15	23	0.30898	3	22	100.666	1	0.23595	2852	3.62107	1067.96	6541754	0.00866
cluster86997-TRINITY_DN893_c0_g2_i1	23	0.30779	2	23	86.264	1	0.23595	2863.75	3.63196	2188.77	8489714	0.00791
cluster86516-TRINITY_DN23205_c0_g1_i1	23	0.37893	4	19	91.802	1	0.23595	2835.58	3.60164	1101.04	5188874	0.02924
cluster86013-TRINITY_DN80946_c0_g1_i1	23	0.30779	2	23	105.889	1	0.23595	2861.42	3.62991	1131.65	7169100	0.01581
cluster85721-TRINITY_DN29696_c0_g1_i6	23	0.30898	3	22	98.672	1	0.23595	2873.5	3.64349	1774.24	8486468	0.01299
cluster84536-TRINITY_DN16727_c0_g1_i7	23	0.30898	3	21	95.559	1	0.23595	2842.17	3.59991	1565.65	7681382	0.01905
cluster12118-TRINITY_DN66343_c0_g1_i9	23	0.38896	5	16	75.823	1	0.23595	2771.75	3.52648	726.679	3236080	0.05
cluster83793-TRINITY_DN52910_c0_g1_i1	23	0.30779	2	23	104.255	1	0.23595	2857.67	3.62454	1271.53	7786810	0.00791
cluster81907-TRINITY_DN71411_c0_g1_i1	23	0.30898	3	21	84.693	1	0.23595	2853.92	3.62501	940.808	5214750	0.02857
cluster81483-TRINITY_DN3871_c0_g1_i1	23	0.30779	2	23	104.912	1	0.23595	2856.92	3.62517	1071.36	6390262	0.01581
cluster16578-TRINITY_DN16121_c0_g1_i1	23	0.30779	2	23	88.419	1	0.23595	2854.33	3.62328	1448.84	6959294	0.00791
cluster80129-TRINITY_DN52265_c0_g1_i2	23	0.37893	4	19	73.037	1	0.23595	2812.75	3.56612	1464.7	5344766	0.03509
cluster79233-TRINITY_DN83019_c0_g1_i1	23	0.30898	3	22	96.635	1	0.23595	2867	3.6367	1529.8	7632954	0.02165
cluster78079-TRINITY_DN1080_c0_g1_i2	23	0.30779	2	23	99.171	1	0.23595	2870.17	3.63954	1639.71	8548174	0.01186
cluster77947-TRINITY_DN1040_c0_g1_i31	23	0.30898	3	21	88.781	1	0.23595	2851.25	3.61617	961.608	6316132	0.02381
cluster76587-TRINITY_DN21474_c0_g1_i1	23	0.30898	3	22	107.575	1	0.23595	2832.75	3.60054	997.307	5358300	0.02165
cluster18352-TRINITY_DN4441_c0_g2_i1	23	0.30898	3	22	96.709	1	0.23595	2860	3.63259	1459.34	6551818	0.01732
cluster76030-TRINITY_DN4465_c0_g1_i7	23	0.30898	3	22	101.223	1	0.23595	2858	3.62738	1501.74	6896728	0.01299
cluster849-TRINITY_DN4477_c0_g1_i12	23	0.46346	3	20	99.156	1	0.23595	2821.5	3.58033	835.659	5213102	0.02632
cluster75663-TRINITY_DN5498_c0_g1_i1	23	0.30898	3	22	103.472	1	0.23595	2868.17	3.6408	1290.84	7228968	0.01732
cluster23579-TRINITY_DN6066_c0_g1_i9	23	0.46346	3	20	80.905	1	0.23595	2836.25	3.6037	1424.57	5445510	0.04211
cluster23001-TRINITY_DN5550_c0_g1_i1	23	0.30898	3	22	95.234	1	0.23595	2854.67	3.61949	1288.06	6936548	0.02165
cluster16696-TRINITY_DN5552_c0_g1_i1	23	0.30898	3	22	99.693	1	0.23595	2858.83	3.62328	1660.39	8229864	0.01299
cluster21797-TRINITY_DN13757_c0_g1_i2	23	0.46346	3	20	86.777	1	0.23595	2832.58	3.59849	892.206	4929334	0.03158
cluster71394-TRINITY_DN3546_c1_g1_i2	23	0.30898	3	22	103.501	1	0.23595	2868.83	3.63844	1490.82	7380656	0.02165
cluster2571-TRINITY_DN576_c0_g1_i22	23	0.30898	3	20	81.947	1	0.23595	2786.08	3.54654	867.262	3157602	0.03684
cluster20602-TRINITY_DN510_c0_g1_i6	23	0.30898	3	22	107.903	1	0.23595	2862.83	3.63259	1294.26	7261392	0.01299
cluster69836-TRINITY_DN64950_c1_g1_i1	23	0.30898	3	22	104.613	1	0.23595	2839	3.60101	1085.92	6763516	0.02165
cluster22670-TRINITY_DN6327_c0_g1_i8	23	0.30898	3	22	98.548	1	0.23595	2835.17	3.59659	1047.7	6274480	0.01732
cluster69338-TRINITY_DN1891_c0_g1_i1	23	0.30898	3	22	100.57	1	0.23595	2866.83	3.63607	1393.75	7877976	0.01299
cluster68969-TRINITY_DN3963_c0_g2_i1	23	0.30898	3	22	95.002	1	0.23595	2840.5	3.60449	1123.05	6065696	0.02597
cluster68806-TRINITY_DN46499_c0_g1_i1	23	0.30898	3	22	74.747	1	0.23595	2861.83	3.62912	1672.06	7746668	0.02165
cluster5235-TRINITY_DN1431_c0_g1_i6	23	0.30898	3	22	90.691	1	0.23595	2858.25	3.62391	1627.42	7969420	0.01299
cluster67579-TRINITY_DN10874_c0_g1_i1	23	0.30898	3	21	91.364	1	0.23595	2860.92	3.62975	1602.94	7010514	0.02857
cluster65838-TRINITY_DN58733_c0_g1_i1	23	0.30779	2	23	100.07	1	0.23595	2854.67	3.62517	1134.66	6863518	0.01581
cluster65697-TRINITY_DN38637_c0_g2_i2	23	0.32413	5	18	86.548	1	0.23595	2796.58	3.55838	573.072	3547704	0.04575
cluster65304-TRINITY_DN5771_c0_g1_i1	23	0.30898	3	22	97.165	1	0.23595	2860.67	3.63149	1511.51	6567334	0.00866
cluster65145-TRINITY_DN9519_c0_g1_i1	23	0.30898	3	22	104.163	1	0.23595	2878.5	3.65281	1542.02	7946346	0.01732
cluster15003-TRINITY_DN14818_c0_g1_i2	23	0.37893	4	19	96.91	1	0.23595	2816.42	3.57859	695.976	4226194	0.03509
cluster63093-TRINITY_DN12307_c0_g1_i1	23	0.46346	3	20	99.497	1	0.23595	2852.25	3.62454	827.68	5379182	0.02632
cluster62500-TRINITY_DN16670_c0_g2_i2	23	0.30898	3	22	96.363	1	0.23595	2871.75	3.64159	1518.63	7690914	0.01732
cluster10305-TRINITY_DN74743_c0_g1_i1	23	0	1	23	90.141	1	0.23595	2870.83	3.64302	1714	8412094	0
cluster61927-TRINITY_DN79881_c0_g1_i1	23	0.2842	4	20	106.302	1	0.23595	2836.67	3.59817	1061.52	6011062	0.03158
cluster22250-TRINITY_DN2100_c1_g1_i16	23	0.30898	3	21	97.16	1	0.23595	2861	3.63038	1325.45	7035012	0.02381
cluster60690-TRINITY_DN1908_c0_g2_i1	23	0.2842	4	21	97.371	1	0.23595	2868.67	3.63844	1520.73	7647880	0.02381
cluster59992-TRINITY_DN4369_c0_g2_i1	23	0.30898	3	22	105.647	1	0.23595	2844.17	3.60654	1512.05	7047872	0.01732
cluster4562-TRINITY_DN7408_c0_g1_i5	23	0.30898	3	22	125.853	1	0.23595	2875.5	3.64791	1393.97	7418220	0.02165
cluster58937-TRINITY_DN4518_c1_g1_i4	23	0.30898	3	22	90.249	1	0.23595	2823.75	3.58317	1366.52	5763986	0.02597
cluster58901-TRINITY_DN4552_c0_g1_i4	23	0.32413	5	18	96.274	1	0.23595	2822.83	3.59028	730.293	4525026	0.03268
cluster58421-TRINITY_DN82632_c0_g1_i1	23	0.30898	3	22	78.418	1	0.23595	2847.5	3.61033	1669.92	7445788	0.01732
cluster58401-TRINITY_DN82693_c0_g1_i1	23	0.25931	5	20	77.344	1	0.23595	2840.25	3.60764	1235.24	5518602	0.02632
cluster57442-TRINITY_DN220_c0_g3_i1	23	0.46346	3	20	86.238	1	0.23595	2845.5	3.61412	925.525	5316064	0.02632
cluster56273-TRINITY_DN40207_c0_g1_i1	23	0.2842	4	21	71.231	1	0.23595	2843.58	3.61159	1481.72	5646396	0.02857
cluster56008-TRINITY_DN7274_c0_g1_i1	23	0.30779	2	23	98.599	1	0.23595	2863.58	3.63401	1492.46	8058054	0.00791
cluster55830-TRINITY_DN43086_c1_g1_i2	23	0.2842	4	21	98.939	1	0.23595	2856.25	3.62328	1435.44	7348826	0.01905
cluster55204-TRINITY_DN699_c0_g1_i1	23	0.30779	2	23	87.835	1	0.23595	2864.42	3.63244	1644.71	8405502	0.01186
cluster54093-TRINITY_DN2873_c0_g1_i1	23	0.2842	4	19	112.399	1	0.23595	2809.08	3.57338	622.19	3957616	0.04094
cluster53896-TRINITY_DN33088_c0_g1_i1	23	0.30898	3	21	97.733	1	0.23595	2843	3.60764	1045.38	5968928	0.01905
cluster22332-TRINITY_DN7513_c0_g1_i1	23	0.30898	3	22	86.676	1	0.23595	2864.58	3.63307	1334.62	7888678	0.01732
cluster13042-TRINITY_DN17019_c0_g1_i2	23	0.46346	3	20	81.499	1	0.23595	2844.25	3.61191	1653.16	5884966	0.02632
cluster52848-TRINITY_DN21201_c1_g1_i1	23	0.30898	3	22	99.236	1	0.23595	2865.08	3.63686	1268.4	6778630	0.02165
cluster51517-TRINITY_DN4841_c0_g1_i1	23	0.30898	3	21	93.712	1	0.23595	2830.58	3.59754	1107.85	5387870	0.02381
cluster51319-TRINITY_DN33506_c1_g1_i1	23	0.2842	4	20	90.3	1	0.23595	2859.42	3.63165	1210.18	6061390	0.02632
cluster50196-TRINITY_DN11993_c0_g1_i2	23	0.46346	3	20	96.885	1	0.23595	2837.83	3.60054	1239.93	6337272	0.01579
cluster13126-TRINITY_DN1275_c1_g2_i9	23	0.30898	3	22	107.636	1	0.23595	2863.83	3.63196	1367.67	7610124	0.02597
cluster49545-TRINITY_DN73803_c0_g2_i1	23	0.46346	3	20	87.16	1	0.23595	2845.33	3.61191	1042.03	6285314	0.02632
cluster48664-TRINITY_DN919_c0_g2_i2	23	0.2842	4	20	99.622	1	0.23595	2846.08	3.61191	1008.46	5810026	0.03158
cluster48591-TRINITY_DN940_c0_g1_i3	23	0.2842	4	20	93.854	1	0.23595	2840.58	3.60891	870.823	5217622	0.04211
cluster48400-TRINITY_DN24208_c0_g1_i1	23	0.30898	3	22	84.748	1	0.23595	2860.83	3.63196	1618.14	7119832	0.01732
cluster16426-TRINITY_DN10203_c0_g1_i1	23	0.30898	3	22	97.451	1	0.23595	2867.42	3.63717	1551.77	7982990	0.01299
cluster48058-TRINITY_DN57019_c0_g1_i1	23	0.2842	4	20	101.722	1	0.23595	2837.75	3.60228	879.695	5383926	0.03158
[truncated: 4,335 more rows]
