# Supplementary material for: RNA-seq analysis reveals key genes associated with seed germination of Fritillaria taipaiensis P.Y.Li by cold stratification
Source: Front Plant Sci. 2022 Sep 28;13:1021572. doi: 10.3389/fpls.2022.1021572 (PMC9555243; doi:10.3389/fpls.2022.1021572)
Supplement: Supplementary file 11 [file Table_10.xlsx]

## Sheet: Sheet1
Rank	Name	Score
1	ICE1-FtLi.3	6209
2	ICE1-FtLi.14	4814
3	ICE1-FtLi.5	4751
4	GID1-FtLi.12	4227
5	EXPA-FtLi.9	3638
6	ICE1-FtLi.6	3613
6	EXPA-FtLi.13	3613
8	ICE1-FtLi.18	3546
9	EXPA-FtLi.4	3180
10	GID1-FtLi.14	3145
11	ICE1-FtLi.17	3043
12	ICE1-FtLi.21	2868
13	GID1-FtLi.1	2764
14	ICE1-FtLi.9	2749
15	EXPB-FtLi.1	2736
16	ARF-FtLi.3	2667
17	EXPA-FtLi.2	2653
18	GOS1-FtLi.14	2599
19	cluster68118-TRINITY_DN84240_c0_g1_i1	2561
20	GOS1-FtLi.13	2534
21	EXPA-FtLi.1	2522
22	GOS1-FtLi.5	2488
23	ICE1-FtLi.11	2463
24	GOS1-FtLi.8	2398
25	ARF-FtLi.2	2310
26	ARF-FtLi.10	2242
27	ICE1-FtLi.8	2053
28	SAUR-FtLi.2	2003
29	GID1-FtLi.15	1999
30	KAO-FtLi.6	1946
31	GID1-FtLi.5	1885
32	KAO-FtLi.10	1833
33	GA3ox-FtLi.6	1818
34	GID1-FtLi.2	1783
35	SAUR-FtLi.5	1689
36	GOS1-FtLi.10	1673
37	PIN-FtLi.9	1668
38	ICE1-FtLi.22	1613
39	KAO-FtLi.9	1574
40	EXPA-FtLi.11	1561
41	GA3ox-FtLi.2	1555
42	KAO-FtLi.11	1548
43	ICE1-FtLi.15	1530
44	PIN-FtLi.8	1465
45	KAO-FtLi.7	1449
46	GID1-FtLi.10	1448
47	EXPB-FtLi.2	1414
48	GA3ox-FtLi.7	1378
49	AUX1-FtLi.5	1338
50	GA3ox-FtLi.5	1334
51	GOS1-FtLi.7	1327
52	CYP707A-FtLi.1	1262
53	SAUR-FtLi.6	1245
54	ICE1-FtLi.4	1196
55	ICE1-FtLi.2	1171
56	GID1-FtLi.11	1141
57	GA20ox-FtLi.1	1108
58	ARF-FtLi.8	1047
59	GOS1-FtLi.6	1029
60	PIN-FtLi.1	1025
61	GA3ox-FtLi.3	992
62	ICE1-FtLi.19	973
63	KO-FtLi.5	928
64	PIN-FtLi.4	891
65	WOX-FtLi.7	872
66	KAO-FtLi.5	869
67	GID1-FtLi.3	868
68	GA3ox-FtLi.9	866
69	GA2ox-FtLi.6	845
70	ARF-FtLi.7	830
71	CYP707A-FtLi.3	826
72	GOS1-FtLi.12	825
73	GA3ox-FtLi.1	796
74	AUX1-FtLi.7	787
75	ICE1-FtLi.7	780
76	GA3ox-FtLi.4	779
77	GA3ox-FtLi.8	750
78	GOS1-FtLi.2	718
79	PIN-FtLi.6	711
80	WOX-FtLi.5	688
81	ARF-FtLi.4	638
82	GID1-FtLi.9	615
83	AUX1-FtLi.6	614
84	PP2C	592
85	GOS1-FtLi.3	586
86	AVP-FtLi.3	557
87	TAA1-FtLi.2	515
88	WOX-FtLi.8	512
89	LEA-FtLi.3	490
90	AUX1-FtLi.2	452
91	YUC-FtLi.2	450
91	GA20ox-FtLi.2	450
93	ARF-FtLi.5	407
94	SAUR-FtLi.12	406
95	EXPA-FtLi.8	395
96	SAUR-FtLi.8	381
97	YUC-FtLi.1	367
98	GID1-FtLi.7	312
99	PIN-FtLi.2	304
100	SAUR-FtLi.7	267
101	KO-FtLi.6	260
102	GOS1-FtLi.1	225
103	GID1-FtLi.6	211
104	ARF-FtLi.6	204
105	ICE1-FtLi.10	166
106	CBF-FtLi.1	114
107	GA2ox-FtLi.5	105
108	cluster79752-TRINITY_DN41971_c0_g1_i1	79
109	cluster44454-TRINITY_DN80287_c0_g1_i1	76
109	cluster100295-TRINITY_DN1674_c0_g2_i1	76
111	KAO-FtLi.3	71
111	cluster86880-TRINITY_DN866_c0_g1_i23	71
113	cluster448-TRINITY_DN4534_c0_g1_i14	70
114	cluster45468-TRINITY_DN4253_c1_g3_i1	67
115	cluster64319-TRINITY_DN4701_c0_g1_i2	66
116	cluster37114-TRINITY_DN1315_c0_g1_i13	65
117	cluster38883-TRINITY_DN5284_c0_g2_i1	64
118	cluster99211-TRINITY_DN20759_c0_g1_i1	63
119	cluster42511-TRINITY_DN82134_c0_g1_i1	60
119	cluster80071-TRINITY_DN48346_c0_g1_i1	60
