# Supplementary material for: RNA-seq analysis reveals key genes associated with seed germination of Fritillaria taipaiensis P.Y.Li by cold stratification
Source: Front Plant Sci. 2022 Sep 28;13:1021572. doi: 10.3389/fpls.2022.1021572 (PMC9555243; doi:10.3389/fpls.2022.1021572)
Supplement: Supplementary file 12 [file Table_11.xlsx]

## Sheet: Blast
Number	ID	Locus	E-value	Symbols	GO Biological Process	GO Molecular Function	located in	Gene Model Type	INTERPRO domains	Description
19	cluster68118-TRINITY_DN84240_c0_g1_i1	AT5G09750	5e-44	HEC3, HECATE 3	carpel formation, gynoecium development, regulation of transcription, DNA-templated, transmitting tissue development	DNA-binding transcription factor activity, protein binding, protein dimerization activity	nucleus	protein_coding	HLH_DNA-bd_sf/bHLH_dom	Encodes a bHLH transcription factor that is involved in transmitting tract and stigma development.
108	cluster79752-TRINITY_DN41971_c0_g1_i1	AT1G67740	6e-22	PHOTOSYSTEM II BY, PSBY, YCF32	cell redox homeostasis,photoinhibition,photosynthesis	manganese ion binding	chloroplast,chloroplast stromal thylakoid,chloroplast thylakoid membrane	protein_coding	PSII_PsbY	PsbY precursor (psbY) mRNA. This single nuclear gene is imported into the chloroplasts where it is processed into two integral membrane proteins with identical topology (PsbY-1 and PsbY-2). The protein appears to bind manganese. Important for the redox control of cytochrome b559.
109	cluster44454-TRINITY_DN80287_c0_g1_i1	AT4G22810	2e-64	AHL24, AT-HOOK MOTIF NUCLEAR LOCALIZED PROTEIN 24		DNA-binding transcription factor activity		protein_coding	AT-hook_nuclear/PPC_dom	Putative AT-hook DNA-binding family protein
109	cluster100295-TRINITY_DN1674_c0_g2_i1	AT5G20230	2e-11	ATBCB, BCB, BLUE COPPER BINDING PROTEIN, BLUE-COPPER-BINDING PROTEIN, SAG14, SENESCENCE ASSOCIATED GENE 14	aluminum cation transport,cellular response to cold,cellular response to hypoxia,regulation of lignin biosynthetic process,response to absence of light,response to oomycetes,response to oxidative stress,response to wounding	electron transfer activity,protein binding	anchored component of membrane,anchored component of plasma membrane,extracellular region,plant-type vacuole,plasma membrane,plastid	protein_coding	Phytocyanin/BlueCu_1_BS/Phytocyanin_dom/Cupredoxin	Encodes a Al-stress-induced gene. Along with TCF, it promotes lignin biosynthesis in response to cold stress. The mRNA is cell-to-cell mobile.
111	cluster86880-TRINITY_DN866_c0_g1_i23	AT2G42580	6e-46	TETRATRICOPETIDE-REPEAT THIOREDOXIN-LIKE 3, TTL3, VHI-INTERACTING TPR CONTAINING PROTEIN, VIT	auxin-activated signaling pathway,brassinosteroid mediated signaling pathway,leaf vascular tissue pattern formation,response to osmotic stress	protein binding	cytosol,plasma membrane	protein_coding	TPR-like_helical_dom_sf/Thioredoxin_domain/TPR_repeat/Thioredoxin-like_sf	Encodes a member of the TTL family and contains a thioredoxin like domain and three tandom TPRs. Interacts physically with BRL2/VH1 and appears to play a role in brassiosteroid and auxin signaling. Belongs to one of the 36 carboxylate clamp (CC)-tetratricopeptide repeat (TPR) proteins (Prasad 2010, Pubmed ID: 20856808) with potential to interact with Hsp90/Hsp70 as co-chaperones. The TTL family i…
113	cluster448-TRINITY_DN4534_c0_g1_i14	AT5G25090	8e-29	ATENODL13, EARLY NODULIN-LIKE PROTEIN 13, ENODL13	/	electron transfer activity	anchored component of membrane,anchored component of plasma membrane,plasma membrane,plasmodesma,plastid	protein_coding	Phytocyanin/null/Phytocyanin_dom/Cupredoxin	early nodulin-like protein 13
114	cluster45468-TRINITY_DN4253_c1_g3_i1	AT5G14670	9e-132	ADP-RIBOSYLATION FACTOR A1B, ARFA1B, ATARFA1B	N-terminal protein myristoylation	GTP binding,mRNA binding,phospholipase activator activity	Golgi apparatus,plastid	protein_coding	Small_GTP-bd_dom/P-loop_NTPase/Small_GTPase_ARF/SAR/Small_GTPase_ARF	A member of ARF GTPase family. Arabidopsis has 21 members of this family, known to be essential for vesicle coating and uncoating and functions in GTP-binding. Gene encoding ADP-ribosylation factor and similar to ADP-ribosylation factor DcARF1 (GI:965483) (Daucus carota), other ARFs and ARF-like proteins. The gene is shown to play a role in cell division, cell expansion and cellulose production u…
115	cluster64319-TRINITY_DN4701_c0_g1_i2	AT1G17860	3e-20	RABIDOPSIS THALIANA KUNITZ TRYPSIN INHIBITOR 5, ATKTI5	response to insect	peptidase inhibitor activity	apoplast,endoplasmic reticulum,extracellular region,plant-type cell wall,secretory vesicle	protein_coding	Prot_inh_Kunz-lg/Kunitz_inhibitor_STI-like_sf	Member of Kunitz trypsin inhibitor (KTI) family involved in plant defense response against spider mites.
116	cluster37114-TRINITY_DN1315_c0_g1_i13	AT1G10370	3e-66	ATGSTU17, EARLY-RESPONSIVE TO DEHYDRATION 9, ERD9, GLUTATHIONE S-TRANSFERASE 30, GLUTATHIONE S-TRANSFERASE 30B, GLUTATHIONE S-TRANSFERASE TAU 17, GLUTATHIONE S-TRANSFERASE U17, GST30, GST30B, GSTU17	de-etiolation,glutathione metabolic process,lateral root development,negative regulation of response to water deprivation,response to growth hormone,response to salt stress,toxin catabolic process	glutathione transferase activity	chloroplast,cytoplasm	protein_coding	Glutathione-S-Trfase_C-like/Thioredoxin-like_sf/GST_C/Glutathione-S-Trfase_C_sf/null/Glutathione_S-Trfase_N	Encodes GSTU17 (Glutathione S-Transferase U17). Functions as a negative component of stress-mediated signal transduction pathways in drought and salt stress responses.
117	cluster38883-TRINITY_DN5284_c0_g2_i1	AT2G26560	0	PATATIN-LIKE PROTEIN 2, PHOSPHOLIPASE A 2A, PLA IIA, PLA2A, PLAII ALPHA, PLP2	cell death,cellular response to hypoxia,defense response to virus,lipid metabolic process,oxylipin biosynthetic process,plant-type hypersensitive response,response to cadmium ion	identical protein binding,lipase activity,protein binding	chloroplast,cytoplasm,membrane,peroxisome	protein_coding	Acyl_Trfase/lysoPLipase/PNPLA_dom	Encodes a lipid acyl hydrolase with wide substrate specificity that accumulates upon infection by fungal and bacterial pathogens. Protein is localized in the cytoplasm in healthy leaves, and in membranes in infected cells. Plays a role in cell death and differentially affects the accumulation of oxylipins. Contributes to resistance to virus
118	cluster99211-TRINITY_DN20759_c0_g1_i1	AT5G02640	9e-28	/	cell wall biogenesis,plant-type cell wall organization or biogenesis,positive regulation of cellular process,regulation of cellular component biogenesis,response to abscisic acid,response to water deprivation,tissue development	molecular_function	nucleus	protein_coding	/	hypothetical protein
119	cluster42511-TRINITY_DN82134_c0_g1_i1	AT4G00905	1e-112	/	carbohydrate derivative metabolic process,cellular lipid metabolic process,defense response to other organism,lipid biosynthetic process	molecular_function	nucleus	protein_coding	LRAT-like_dom	NC domain-containing protein-like protein
119	cluster80071-TRINITY_DN48346_c0_g1_i1	AT4G11010	2e-118	NDPK3, NUCLEOSIDE DIPHOSPHATE KINASE 3	CTP biosynthetic process,GTP biosynthetic process,UTP biosynthetic process,nucleoside diphosphate phosphorylation	cobalt ion binding,zinc ion binding	chloroplast,cytosol,mitochondrial inner membrane,mitochondrion	protein_coding	NDK-like_dom_sf/NDK-like_dom/Nucleoside_diP_kinase/Nucleoside_diP_kinase_AS	nucleoside diphosphate kinase 3 (ndpk3), located to the inter-membrane space in mitochondria

## Sheet: Expression level
	ID	Locus	A	B	C	D	E	b	c	d	e
	cluster37114-TRINITY_DN1315_c0_g1_i13	AT1G10370	1.72	77.44	107.33	110.49	821.3	1.51	0.96	21.26	14.9
	cluster38883-TRINITY_DN5284_c0_g2_i1	AT2G26560	0	0.29	0.49	0.23	12.74	0	0.1	0.02	0.68
	cluster42511-TRINITY_DN82134_c0_g1_i1	AT4G00905	0.3	2.75	4.32	5.11	13.23	0.81	0.63	0.69	1.73
	cluster44454-TRINITY_DN80287_c0_g1_i1	AT4G22810	0.18	8.36	8.74	11.32	24.02	0.24	0.32	1.48	5.28
	cluster45468-TRINITY_DN4253_c1_g3_i1	AT5G14670	8.78	36.38	36.06	40	181.09	8.34	7.54	11.76	19.75
	cluster448-TRINITY_DN4534_c0_g1_i14	AT5G25090	0.15	0.56	1.01	1.74	14.76	0.4	0.33	0.3	0.28
	cluster64319-TRINITY_DN4701_c0_g1_i2	AT1G17860	0.12	84.11	112.44	131.01	660.07	0	0	0.06	1.02
	cluster68118-TRINITY_DN84240_c0_g1_i1	AT5G09750	0.48	2.53	3.57	3.88	5.41	0.5	0.57	0.39	0.51
	cluster79752-TRINITY_DN41971_c0_g1_i1	AT1G67740	0.25	9.88	10.66	13.46	62.64	0.34	0.24	0.46	0.24
	cluster80071-TRINITY_DN48346_c0_g1_i1	AT4G11010	4.32	19.11	24.03	25.6	90.4	5.22	4.24	4.17	13.19
	cluster86880-TRINITY_DN866_c0_g1_i23	AT2G42580	4.51	20.88	17.7	25.63	107.54	4.34	4.53	6.72	14.55
	cluster99211-TRINITY_DN20759_c0_g1_i1	AT5G02640	0.17	1.45	0.87	1.34	6.1	0.15	0.31	0	0.12
	cluster100295-TRINITY_DN1674_c0_g2_i1	AT5G20230	0.09	26.55	58.77	112.65	380.31	0.05	0	0.28	0.19
