# Supplementary material for: RNA-seq analysis reveals key genes associated with seed germination of Fritillaria taipaiensis P.Y.Li by cold stratification
Source: Front Plant Sci. 2022 Sep 28;13:1021572. doi: 10.3389/fpls.2022.1021572 (PMC9555243; doi:10.3389/fpls.2022.1021572)
Supplement: Supplementary file 13 [file Table_12.xlsx]

## Sheet: ABA
		Abscisic acid			Description
		ABA			VAR00002
							N	mean	Standard Deviation	standard error	95% Confidence Interval of the Difference		Minimum value	maximum value	variance component
	1	4.19									Lower	Upper
	1	3.33			1.00		3	3.38667	0.776552	0.448343	1.4576	5.31573	2.64	4.19
	1	2.64			2.00		3	1.42667	0.183394	0.105883	0.971091	1.88224	1.22	1.57
	2	1.22			3.00		3	1.92333	0.0981495	0.0566667	1.67952	2.16715	1.81	1.98
	2	1.57			4.00		3	2.62667	0.305341	0.176289	1.86816	3.38518	2.33	2.94
	2	1.49			5.00		3	0.272	0.0236432	0.0136504	0.213267	0.330733	0.247	0.294
	3	1.98			sum		15	1.92707	1.14358	0.295271	1.29377	2.56036	0.247	4.19
	3	1.81			model	fixed effect, FE			0.384732	0.0993373	1.70573	2.1484
	3	1.98				random effect, RE				0.5296	0.45666	3.39747			1.35304
	4	2.94
	4	2.33
	4	2.61
	5	0.247			VAR00002
	5	0.294				VAR00001	N	alpha = 0.05 of Subset
	5	0.275						1	2	3	4
					Duncana	5.00	3	0.272
						2.00	3		1.42667
						3.00	3		1.92333
						4.00	3			2.62667
						1.00	3				3.38667
						Statistical significance		1	0.144942	1	1

## Sheet: ABA-GE
	ABA-GE		Description
	ABA-glucosyl ester		VAR00002
					N	mean	Standard Deviation	standard error	95% Confidence Interval of the Difference		Minimum value	maximum value	variance component
									Lower	Upper
1	0		1.00		3	0	0	0	0	0	0	0
1	0		2.00		3	9.14	1.93876	1.11935	4.32385	13.9562	6.92	10.5
1	0		3.00		3	13.4	0.43589	0.251661	12.3172	14.4828	13.1	13.9
2	10		4.00		3	16.7667	3.08923	1.78357	9.0926	24.4407	14	20.1
2	6.92		5.00		3	8.25	2.91669	1.68395	1.00453	15.4955	5.86	11.5
2	10.5		sum		15	9.51133	6.11711	1.57943	6.12379	12.8989	0	20.1
3	13.9		model	fixed effect, FE			2.09758	0.541593	8.30459	10.7181
3	13.1			random effect, RE				2.82804	1.65944	17.3632			38.5224
3	13.2		VAR00002
4	16.2			VAR00001	N	alpha = 0.05 of Subset
4	20.1					1	2	3
4	14		Duncana	1.00	3	0
5	7.39			5.00	3		8.25
5	11.5			2.00	3		9.14
5	5.86			3.00	3			13.4
				4.00	3			16.7667
				Statistical significance		1	0.61461	0.0776918

## Sheet: IAA
	IAA		Description
	Indole-3-acetic acid		VAR00002
					N	mean	Standard Deviation	standard error	95% Confidence Interval of the Difference		Minimum value	maximum value	variance component
	Auxin								Lower	Upper
1	9.25		1.00		3	5.92	2.91649	1.68383	-1.32496	13.165	3.82	9.25
1	4.69		2.00		3	11.9267	12.5945	7.27143	-19.3598	43.2131	3.46	26.4
1	3.82		3.00		3	2.05333	0.0945163	0.054569	1.81854	2.28812	1.98	2.16
2	26.4		4.00		3	2.04667	0.0763763	0.0440959	1.85694	2.2364	1.98	2.13
2	3.46		5.00		3	1.86333	0.137961	0.079652	1.52062	2.20605	1.76	2.02
2	5.92		sum		15	4.762	6.33402	1.63544	1.25433	8.26967	1.76	26.4
3	2.02		model	fixed effect, FE			5.78205	1.49292	1.43557	8.08843
3	1.98			random effect, RE				1.94661	-0.642648	10.1666			7.80236
3	2.16		VAR00002
4	1.98			VAR00001	N	alpha = 0.05 of Subset
4	2.03					1
4	2.13		Duncana	5.00	3	1.86333
5	1.81			4.00	3	2.04667
5	2.02			3.00	3	2.05333
5	1.76			1.00	3	5.92
				2.00	3	11.9267
				Statistical significance		0.0785648

## Sheet: DZ
	DZ		Description
	Dihydrozeatin		VAR00002
					N	mean	Standard Deviation	standard error	95% Confidence Interval of the Difference		Minimum value	maximum value	variance component
	CK								Lower	Upper
1	0.0929		1.00		3	0.104633	0.0132478	0.0076486	0.0717241	0.137543	0.0929	0.119
1	0.102		2.00		3	2.09333	0.150444	0.0868588	1.71961	2.46706	1.92	2.19
1	0.119		3.00		3	2.05	0.343948	0.198578	1.19559	2.90441	1.67	2.34
2	2.19		4.00		3	2.36333	0.19218	0.110955	1.88593	2.84074	2.19	2.57
2	2.17		5.00		3	0.54	0.0226495	0.0130767	0.483736	0.596264	0.516	0.561
2	1.92		sum		15	1.43026	0.966945	0.249664	0.894784	1.96574	0.0929	2.57
3	1.67		model	fixed effect, FE			0.188974	0.0487928	1.32154	1.53898
3	2.14			random effect, RE				0.460664	0.151253	2.70927			1.04915
3	2.34		VAR00002
4	2.33			VAR00001	N	alpha = 0.05 of Subset
4	2.19					1	2	3
4	2.57		Duncana	1.00	3	0.104633
5	0.543			5.00	3		0.54
5	0.516			3.00	3			2.05
5	0.561			2.00	3			2.09333
				4.00	3			2.36333
				Statistical significance		1	1	0.080844

## Sheet: TRP
	TRP	Description
	L-tryptophan	VAR00002
				N	mean	Standard Deviation	standard error	95% Confidence Interval of the Difference		Minimum value	maximum value	variance component
	Auxin							Lower	Upper
1	17400	1.00		3	15466.7	1721.43	993.87	11190.4	19742.9	14100	17400
1	14900	2.00		3	14200	300	173.205	13454.8	14945.2	13900	14500
1	14100	3.00		3	16000	500	288.675	14757.9	17242.1	15500	16500
2	13900	4.00		3	17666.7	1446.84	835.331	14072.5	21260.8	16000	18600
2	14500	5.00		3	16933.3	950.438	548.736	14572.3	19294.4	16000	17900
2	14200	sum		15	16053.3	1560.16	402.831	15189.3	16917.3	13900	18600
3	15500	model	fixed effect, FE			1122.5	289.828	15407.6	16699.1
3	16500		random effect, RE				598.294	14392.2	17714.5			1.36978e+06
3	16000	VAR00002
4	16000		VAR00001	N	alpha = 0.05 of Subset
4	18600				1	2	3
4	18400	Duncana	2.00	3	14200
5	16900		1.00	3	15466.7	15466.7
5	17900		3.00	3	16000	16000	16000
5	16000		5.00	3		16933.3	16933.3
			4.00	3			17666.7
			Statistical significance		0.0898751	0.157333	0.112859

## Sheet: IAN
	IAN		Description
	3-Indoleacetonitrile		VAR00002
					N	mean	Standard Deviation	standard error	95% Confidence Interval of the Difference		Minimum value	maximum value	variance component
	Auxin								Lower	Upper
1	0.482		1.00		3	1.304	0.712733	0.411496	-0.466526	3.07453	0.482	1.75
1	1.75		2.00		3	2.00333	0.246847	0.142517	1.39013	2.61653	1.73	2.21
1	1.68		3.00		3	2.14667	0.382797	0.221008	1.19575	3.09759	1.74	2.5
2	2.21		4.00		3	1.98333	0.196299	0.113333	1.4957	2.47097	1.87	2.21
2	1.73		5.00		3	1.73667	0.212211	0.12252	1.20951	2.26383	1.5	1.91
2	2.07		sum		15	1.8348	0.456333	0.117825	1.58209	2.08751	0.482	2.5
3	1.74		model	fixed effect, FE			0.399755	0.103216	1.60482	2.06478
3	2.2			random effect, RE				0.148173	1.42341	2.24619			0.0565082
3	2.5		VAR00002
4	1.87			VAR00001	N	alpha = 0.05 of Subset
4	1.87					1	2
4	2.21		Duncana	1.00	3	1.304
5	1.5			5.00	3	1.73667	1.73667
5	1.91			4.00	3	1.98333	1.98333
5	1.8			2.00	3	2.00333	2.00333
				3.00	3		2.14667
				Statistical significance		0.0735263	0.268309

## Sheet: IAA-Trp
	IAA-Trp		Description
	Indole-3-acetyl-L-tryptophan		VAR00002
					N	mean	Standard Deviation	standard error	95% Confidence Interval of the Difference		Minimum value	maximum value	variance component
	Auxin								Lower	Upper
1	0.433		1.00		3	0.436	0.153522	0.088636	0.0546302	0.81737	0.284	0.591
1	0.284		2.00		3	0.143567	0.0514652	0.0297134	0.0157201	0.271413	0.0957	0.198
1	0.591		3.00		3	0.0273333	0.0473427	0.0273333	-0.0902725	0.144939	0	0.082
2	0.137		4.00		3	0.157333	0.0167432	0.00966667	0.115741	0.198926	0.138	0.167
2	0.198		5.00		3	0.079	0.0684324	0.0395095	-0.0909956	0.248996	0	0.12
2	0.0957		sum		15	0.168647	0.162033	0.0418368	0.0789156	0.258378	0	0.591
3	0.082		model	fixed effect, FE			0.0817586	0.02111	0.121611	0.215683
3	0			random effect, RE				0.0707958	-0.0279139	0.365207			0.022832
3	0		VAR00002
4	0.167			VAR00001	N	alpha = 0.05 of Subset
4	0.138					1	2
4	0.167		Duncana	3.00	3	0.0273333
5	0			5.00	3	0.079
5	0.117			2.00	3	0.143567
5	0.12			4.00	3	0.157333
				1.00	3		0.436
				Statistical significance		0.0993499	1

## Sheet: IAA-Asp
	IAA-Asp		Description
	Indole-3-acetyl-L-aspartic acid		VAR00002
					N	mean	Standard Deviation	standard error	95% Confidence Interval of the Difference		Minimum value	maximum value	variance component
	Auxin								Lower	Upper
1	4250		1.00		3	5016.67	1327.91	766.667	1717.97	8315.37	4250	6550
1	4250		2.00		3	498.667	108.011	62.3601	230.353	766.98	428	623
1	6550		3.00		3	228	45.2106	26.1024	115.691	340.309	178	266
2	445		4.00		3	223.333	69.6156	40.1926	50.3986	396.268	162	299
2	623		5.00		3	122.467	42.4294	24.4966	17.0662	227.867	92.4	171
2	428		sum		15	1217.83	2033.97	525.168	91.4536	2344.2	92.4	6550
3	178		model	fixed effect, FE			597.276	154.216	874.212	1561.44
3	240			random effect, RE				951.761	-1424.68	3860.34			4.41033e+06
3	266		VAR00002
4	299			VAR00001	N	alpha = 0.05 of Subset
4	209					1	2
4	162		Duncana	5.00	3	122.467
5	171			4.00	3	223.333
5	104			3.00	3	228
5	92.4			2.00	3	498.667
				1.00	3		5016.67
				Statistical significance		0.487678	1

## Sheet: IAA-Glu
	IAA-Glu		Description
	Indole-3-acetyl glutamic acid		VAR00002
					N	mean	Standard Deviation	standard error	95% Confidence Interval of the Difference		Minimum value	maximum value	variance component
	Auxin								Lower	Upper
1	77.4		1.00		3	83.4	27.1028	15.6478	16.073	150.727	59.8	113
1	59.8		2.00		3	24.7333	2.17792	1.25742	19.3231	30.1436	22.3	26.5
1	113		3.00		3	15.4	3.07896	1.77764	7.75144	23.0486	12.8	18.8
2	25.4		4.00		3	15.4333	2.71539	1.56773	8.68793	22.1787	12.9	18.3
2	26.5		5.00		3	8.64667	2.03814	1.17672	3.58363	13.7097	7.45	11
2	22.3		sum		15	29.5227	30.236	7.80691	12.7785	46.2668	7.45	113
3	14.6		model	fixed effect, FE			12.3313	3.18394	22.4284	36.6169
3	12.8			random effect, RE				13.7103	-8.54335	67.5887			889.18
3	18.8		VAR00002
4	15.1			VAR00001	N	alpha = 0.05 of Subset
4	18.3					1	2
4	12.9		Duncana	5.00	3	8.64667
5	11			3.00	3	15.4
5	7.49			4.00	3	15.4333
5	7.45			2.00	3	24.7333
				1.00	3		83.4
				Statistical significance		0.166999	1

## Sheet: IAA-Glc
	IAA-Glc		Description
	1-O-indol-3-ylacetylglucose		VAR00002
					N	mean	Standard Deviation	standard error	95% Confidence Interval of the Difference		Minimum value	maximum value	variance component
	Auxin								Lower	Upper
1	0		1.00		3	0	0	0	0	0	0	0
1	0		2.00		3	3.73333	1.09861	0.63428	1.00425	6.46242	3.04	5
1	0		3.00		3	2.49667	0.65041	0.375514	0.880958	4.11237	1.9	3.19
2	3.16		4.00		3	3.25333	0.180093	0.103976	2.80596	3.70071	3.07	3.43
2	3.04		5.00		3	5.81	2.17869	1.25787	0.397828	11.2222	3.98	8.22
2	5		sum		15	3.05867	2.17158	0.5607	1.85608	4.26125	0	8.22
3	1.9		model	fixed effect, FE			1.13217	0.292326	2.40732	3.71001
3	3.19			random effect, RE				0.941653	0.44422	5.67311			4.00627
3	2.4		VAR00002
4	3.07			VAR00001	N	alpha = 0.05 of Subset
4	3.43					1	2	3
4	3.26		Duncana	1.00	3	0
5	3.98			3.00	3		2.49667
5	5.23			4.00	3		3.25333
5	8.22			2.00	3		3.73333
				5.00	3			5.81
				Statistical significance		1	0.230328	1
