# Supplementary material for: RNA-seq analysis reveals key genes associated with seed germination of Fritillaria taipaiensis P.Y.Li by cold stratification
Source: Front Plant Sci. 2022 Sep 28;13:1021572. doi: 10.3389/fpls.2022.1021572 (PMC9555243; doi:10.3389/fpls.2022.1021572)
Supplement: Supplementary file 14 [file Table_13.xlsx]

## Sheet: Sheet1
Supplemental Table 12 Relative gene expression
Relative expression Gene ID	A	B	C	D	E	a	b	c	d	e
SnRK2s-FtLi.1	1.02373	0.866856	0.714717	0.548688	0.433988	1.02373	1.0844	0.845735	0.880827	0.648384
	1.01916	0.83469	0.771686	0.573862	0.423846	1.01916	1.06418	0.800708	0.823837	0.530582
	0.958448	0.861308	0.731518	0.517758	0.442244	0.958448	1.05637	0.811033	0.871709	0.896561
ZEP-FtLi.3	0.985447	0.931337	1.14449	1.02396	0.566425	0.985447	2.06387	0.933309	0.984607	2.99649
	0.952698	0.95387	1.05783	0.97883	0.555657	0.952698	2.2038	0.978321	1.00328	2.86542
	1.06515	0.945287	0.873147	1.03021	0.595726	1.06515	2.1572	0.927203	0.988215	2.98136
NCED--FtLi.1	1.04998	2.42353	2.10387	0.635541	0.0742951	1.04998	1.03627	0.0127556	0.093923	1.22172
	0.949119	2.66064	2.39505	0.604566	0.0610551	0.949119	0.989842	0.0120157	0.200905	1.25277
	1.00346	2.20161	2.26106	0.6797	0.0421959	1.00346	0.937581	0.0122451	0.205362	1.2694
PP2C-FtLi.1	1.04612	1.50809	1.75362	1.60952	0.445255	1.04612	1.13146	1.29543	0.340943	0.369736
	0.964903	1.46584	1.89015	1.61647	0.433427	0.964903	1.13421	1.19441	0.330188	0.375481
	0.990682	1.56063	1.76132	1.65886	0.443104	0.990682	1.06469	1.25282	0.341221	0.365111
GA20ox-FtLi1	0.914369	4.05074	5.47194	6.18689	17.3076	0.914369	1.29074	1.3369	0.0801928	1.44053
	1.14649	3.13512	5.46128	5.68526	18.1842	1.14649	1.55857	1.31575	0.13385	1.5829
	0.953909	3.20842	5.26623	5.47047	18.416	0.953909	1.37017	1.38679	0.112091	1.37855
GA3ox-FtLi1	0.992258	1.11845	2.12455	2.58238	3.76227	0.992258	0.933772	0.864666	0.62675	0.0586143
	0.988551	1.14072	1.99461	2.58525	3.14255	0.988551	0.954663	0.949766	0.728704	0.0646999
	1.01947	1.12249	2.26468	2.62713	3.95424	1.01947	0.94698	0.98198	0.722839	0.0667204
GID1-FtLi2	1.0048	3.38642	5.41591	6.58987	17.8289	1.0048	1.89566	1.42182	0.024172	0.115148
	0.926346	2.91872	5.71009	6.3571	17.393	0.926346	1.78413	1.63793	0.0113404	0.142258
	1.07435	3.4637	4.45036	6.67604	17.1137	1.07435	1.80004	1.83341	0.0319639	0.211632
DELLA-FtLi6	1.04128	0.707943	0.656867	0.466829	0.351993	1.04128	0.958149	1.03976	1.31273	0.463126
	0.967338	0.670475	0.584313	0.435865	0.353085	0.967338	0.90724	0.999519	1.28172	0.444912
	0.99278	0.698171	0.589047	0.451731	0.359235	0.99278	0.937692	0.983157	1.36189	0.434273
TAA1-FtLi.1	1.08017	1.78422	1.59948	1.85876	3.02227	1.08017	0.725501	1.08392	0.910003	0.240274
	0.969389	2.04176	2.14885	2.0077	3.03589	0.969389	0.824984	1.20287	1.03479	0.196114
	0.955013	2.10122	2.05817	2.10839	3.22141	0.955013	0.758957	1.27294	0.951968	0.243011
ARF-FtLi.1	0.921845	1.81314	1.88659	2.15199	13.8488	0.921845	0.0194766	0.00664411	0.0390132	0.653217
	1.05218	1.95277	1.80708	1.91065	14.2415	1.05218	0.0293759	0.0224684	0.0379672	0.683348
	1.03098	2.13117	2.20264	2.10169	14.0277	1.03098	0.0264519	0.0290468	0.043936	0.627049
